# Supplementary material for: A diurnal flux balance model of Synechocystis sp. PCC 6803 metabolism
Source: PLoS Comput Biol. 2019 Jan 24;15(1):e1006692. doi: 10.1371/journal.pcbi.1006692 (PMC6364703; doi:10.1371/journal.pcbi.1006692)
Supplement: S1 Table — (XLSX) [file pcbi.1006692.s001.xlsx]

## Sheet: BiomassPrecursor_TransTable
Metabolite Name	TPM 1 → TPM 2		TPM 2 → TPM 3		TPM 3 → TPM 4		TPM 4 → TPM 5		TPM 5 → TPM 6		TPM 6 → TPM 7		TPM 7 → TPM 8		TPM 8 → TPM 9		TPM 9 → TPM 10		TPM 10 → TPM 11		TPM 11 → TPM 12		TPM 12 → TPM 1
	Metabolite Transfer Flux (mmol gDW-1 hr-1)
	max	min	max	min	max	min	max	min	max	min	max	min	max	min	max	min	max	min	max	min	max	min	max	min
L-Glutamate	0.00014	0	0.00025	0	2.6109	2.59114	1.95269	1.93685	0.00018	0	1e-05	0	0.00013	0	0.06087	0	0.22609	0	0.00038	0	0.00038	0	4e-05	0
L-Glutamine	0.00013	0	0.00032	0	0.09055	0.07059	0.0154	0.0129	0.00035	0	1e-05	0	2.4473	2.44432	3.87765	3.82628	1.77301	1.64759	0.01823	0.01802	0.01815	0.01804	2e-05	0
L-Aspartate	0.00019	0	2.91707	2.90743	0.00053	0	0.28836	0.26318	0.00055	0	2e-05	0	0.00042	0	0.08606	0.08549	9e-05	0	9e-05	0	9e-05	0	1e-05	0
Putrescine	1e-05	0	1e-05	0	1e-05	0	2e-05	0	3e-05	0	2e-05	0	2e-05	0	3e-05	0	4e-05	0	5e-05	0	5e-05	0	1e-05	0
L-Alanine	0.00367	0	0.0028	0	0.00025	0	0.00023	0	0.00012	0	1e-05	0	0.07791	0.04757	0.0842	0.04757	0.08421	0.04757	0.07845	0.0479	0.06559	0.04802	0.0103	0.00337
L-Arginine	2e-05	0	2e-05	0	3e-05	0	4e-05	0	8e-05	0	6e-05	0	6e-05	0	6e-05	0	6e-05	0	6e-05	0	0.00011	0	1e-05	0
L-Asparagine	9e-05	0	0.00013	0	0.00013	0	0.0006	0	0.95961	0.93244	1.59115	1.5747	1.24207	1.22563	0.01509	0.01467	0.01476	0.01467	0.01473	0.01467	0.01472	0.01467	1e-05	0
L-Methionine	1e-05	0	1e-05	0	2e-05	0	3e-05	0	5e-05	0	2e-05	0	0.00046	0	0.00636	0	0.00636	0	0.00636	0.00597	0.00636	0.00616	1e-05	0
L-Cysteine	2e-05	0	2e-05	0	3e-05	0	4e-05	0	4e-05	0	1e-05	0	1e-05	0	2e-05	0	2e-05	0	3e-05	0	6e-05	0	5e-05	0
L-Lysine	1e-05	0	1e-05	0	2e-05	0	3e-05	0	5e-05	0	0.01404	0.01347	0.01404	0.01347	0.01404	0.01347	0.01404	0.01347	0.01404	0.01347	0.01404	0.01347	1e-05	0
L-Serine	2e-05	0	2e-05	0	5e-05	0	0.0012	0	0.00031	0	0.03318	0.03289	0.03314	0.03245	0.03312	0.02655	0.03311	0.02655	0.02696	0.02655	0.02684	0.02655	1e-05	0
Glycine	4e-05	0	5e-05	0	8e-05	0	0.00016	0	0.00015	0	0.0227	0.02209	0.02292	0	0.02921	0	0.02921	0	0.02921	0.00508	0.02921	0.01805	1e-05	0
L-Histidine	1e-05	0	1e-05	0	2e-05	0	6e-05	0	0.00063	0	0.0058	0.00579	0.0058	0.00579	0.0058	0.00579	0.0058	0.00579	0.0058	0.00579	0.0058	0.00579	1e-05	0
L-Isoleucine	0.00556	0.00537	0.01105	0.01074	0.01175	0.01061	0.01175	0.00936	0.01611	0.01593	0.02287	0.02286	0.02287	0.02286	0.02287	0.02286	0.02287	0.02286	0.02287	0.02286	0.02287	0.02286	1e-05	0
L-Leucine	5e-05	0	0.00011	0	0.00397	0.00374	0.01641	0.01627	0.02886	0.0288	0.04134	0.04133	0.04134	0.04133	0.04134	0.04133	0.04134	0.04133	0.04134	0.04133	0.04134	0.04133	1e-05	0
L-Proline	7.17527	7.17041	6.23055	6.20733	1.91397	1.90578	0.00046	0	0.00012	0	1e-05	0	0.00013	0	0.03043	0	4.39745	4.0674	8.61495	8.61071	10.8507	10.8465	13.7792	13.7765
L-Phenylalanine	0.00257	0.00254	0.00485	0.00482	0.00675	0.00669	0.00911	0.00887	0.01146	0.01101	0.0116	0.01155	0.01158	0.01155	0.01157	0.01155	0.01157	0.01155	0.01157	0.01155	0.01156	0.01155	1e-05	0
Spermidine	1e-05	0	1e-05	0	1e-05	0	1e-05	0	2e-05	0	0.0009	0.00089	0.0009	0.00089	0.0009	0.00089	0.0009	0.00089	0.0009	0.00089	0.0009	0.00089	1e-05	0
L-Threonine	9e-05	0	7e-05	0	7e-05	0	9e-05	0	0.00015	0	0.02195	0.02193	0.02195	0.02193	0.02195	0.02193	0.02195	0.02193	0.02195	0.02193	0.02195	0.02193	1e-05	0
L-Tyrosine	0.00104	0.00101	0.00196	0.00192	0.00274	0.00268	0.00386	0.00363	0.00501	0.00457	0.00773	0.00768	0.00773	0.0077	0.00773	0.00771	0.00773	0.00771	0.00773	0.00771	0.00773	0.00771	1e-05	0
L-Tryptophan	1e-05	0	1e-05	0	2e-05	0	0.00013	0	0.00013	0	0.00362	0.00354	0.00362	0.00357	0.00362	0.00358	0.00362	0.00359	0.00362	0.0036	0.00362	0.0036	1e-05	0
L-Valine	0.00815	0.00806	0.01629	0.01612	0.01907	0.0175	0.01903	0.01705	0.01892	0.01872	0.02686	0.02686	0.02686	0.02686	0.02686	0.02686	0.02686	0.02686	0.02686	0.02686	0.02686	0.02686	1e-05	0
Glycogen	0.85375	0	1.42212	0	2.08297	0	2.79654	0	3.16425	0	3.57768	0.02804	3.06998	0.02804	2.2605	0.02804	1.5885	0.02804	1.00505	0.02804	0.58556	0.02804	1e-05	0
H2O	6e-05	0	6e-05	0	4e-05	0	3e-05	0	4e-05	0	1e-05	0	1e-05	0	1e-05	0	2e-05	0	2e-05	0	3e-05	0	6e-05	0
NH3	8e-05	0	0.00011	0	8e-05	0	7e-05	0	7e-05	0	3e-05	0	8e-05	0	6e-05	0	6e-05	0	6e-05	0	6e-05	0	5e-05	0
K+	1e-05	0	1e-05	0	1e-05	0	2e-05	0	2e-05	0	3e-05	0	3e-05	0	3e-05	0	3e-05	0	3e-05	0	5e-05	0	1e-05	0
Zn2+	1e-05	0	1e-05	0	2e-05	0	3e-05	0	6e-05	0	0.00041	0.00039	0.00041	0.00039	0.00041	0.00039	0.00041	0.00039	0.00041	0.00039	0.00041	0.00039	1e-05	0
Ca2+	6e-05	0	7e-05	0	6e-05	0	6e-05	0	0.00022	0	0.00061	0.00059	0.00061	0.00059	0.00061	0.00059	0.00061	0.00059	0.00061	0.00059	0.00061	0.00059	1e-05	0
Cu2+	1e-05	0	1e-05	0	2e-05	0	3e-05	0	6e-05	0	0.00041	0.00039	0.00041	0.00039	0.00041	0.00039	0.00041	0.00039	0.00041	0.00039	0.00041	0.00039	1e-05	0
Na+	1e-05	0	1e-05	0	1e-05	0	1e-05	0	1e-05	0	1e-05	0	2e-05	0	2e-05	0	3e-05	0	4e-05	0	9e-05	0	1e-05	0
Co2+	1e-05	0	2e-05	0	2e-05	0	3e-05	0	3e-05	0	1e-05	0	1e-05	0	2e-05	0	2e-05	0	3e-05	0	6e-05	0	1e-05	0
Fe2+	1e-05	0	1e-05	0	2e-05	0	3e-05	0	6e-05	0	0.00091	0.00089	0.00091	0.00089	0.00091	0.00089	0.00091	0.00089	0.00091	0.00089	0.00091	0.00089	1e-05	0
Mg2+	1e-05	0	1e-05	0	2e-05	0	3e-05	0	6e-05	0	0.00101	0.00099	0.00101	0.00099	0.00101	0.00099	0.00101	0.00099	0.00101	0.00099	0.00101	0.00099	1e-05	0
Sulfate	2e-05	0	4e-05	0	5e-05	0	5e-05	0	6e-05	0	0.00055	0.00049	0.00054	0.00049	0.00054	0.00049	0.00053	0.00049	0.00052	0.00049	0.00052	0.00049	1e-05	0
Molybdate	1e-05	0	1e-05	0	2e-05	0	3e-05	0	6e-05	0	0.00041	0.00039	0.00041	0.00039	0.00041	0.00039	0.00041	0.00039	0.00041	0.00039	0.00041	0.00039	1e-05	0
Fe3+	1e-05	0	1e-05	0	2e-05	0	3e-05	0	6e-05	0	0.00093	0.00089	0.00093	0.00089	0.00093	0.00089	0.00093	0.00089	0.00093	0.00089	0.00093	0.00089	1e-05	0
Mn2+	1e-05	0	1e-05	0	1e-05	0	2e-05	0	2e-05	0	3e-05	0	3e-05	0	3e-05	0	3e-05	0	3e-05	0	5e-05	0	1e-05	0
1,2-Diacyl-3-beta -D-galactosyl-sn-glycerol (n-C16)	0.00056	0	0.00343	0.00298	0.00414	0.00374	0.00413	0.00375	0.0041	0.00386	0.00405	0.00403	0.00405	0.00403	0.00405	0.00403	0.00405	0.00403	0.00405	0.00403	0.00405	0.00403	1e-05	0
Digalactosyl-diacylglycerol(n-C16)	0.00277	0.00247	0.00277	0.00262	0.00277	0.00267	0.00277	0.00269	0.00277	0.00271	0.00277	0.00276	0.00277	0.00276	0.00277	0.00276	0.00277	0.00276	0.00277	0.00276	0.00277	0.00276	1e-05	0
1,2-Diacyl-3-beta-D-galactosyl- sn-glycerol (n-C16:1)	0.00026	0	0.00039	0	0.00034	8e-05	0.00032	9e-05	0.0003	0.00012	0.00025	0.00022	0.00025	0.00022	0.00025	0.00022	0.00025	0.00022	0.00025	0.00022	0.00025	0.00022	1e-05	0
Digalactosyl-diacylglycerol(n-C16:1)	0.00021	0	0.00021	5e-05	0.00021	0.0001	0.00021	0.00012	0.00021	0.00014	0.00021	0.00019	0.00021	0.00019	0.00021	0.00019	0.00021	0.00019	0.00021	0.00019	0.00021	0.00019	1e-05	0
1,2-Diacyl-3-beta-D-galactosyl-sn- glycerol (n-C18:0)	6e-05	0	6e-05	0	6e-05	0	6e-05	0	6e-05	0	2e-05	0	2e-05	0	2e-05	0	2e-05	0	2e-05	0	2e-05	0	1e-05	0
Digalactosyl-diacylglycerol(n-C18:0)	5e-05	0	5e-05	0	5e-05	0	5e-05	0	5e-05	0	5e-05	4e-05	5e-05	4e-05	5e-05	4e-05	5e-05	4e-05	5e-05	4e-05	5e-05	4e-05	1e-05	0
1,2-Diacyl-3-beta-D-galactosyl-sn- glycerol (n-C18:1)	0.00016	0	0.00016	0	0.00016	0	0.00016	1e-05	0.00016	3e-05	0.00011	9e-05	0.00011	9e-05	0.00011	9e-05	0.00011	9e-05	0.00011	9e-05	0.00011	9e-05	1e-05	0
Digalactosyl-diacylglycerol(n-C18:1)	7e-05	0	7e-05	0	7e-05	0	7e-05	0	7e-05	0	7e-05	5e-05	7e-05	5e-05	7e-05	5e-05	7e-05	5e-05	7e-05	5e-05	7e-05	5e-05	1e-05	0
1,2-Diacyl-3-beta-D-galactosyl-sn- glycerol (n-C18:1)	0.00016	0	0.00016	0	0.00016	0	0.00016	0	0.00016	0	0.00011	8e-05	0.00011	8e-05	0.00011	8e-05	0.00011	8e-05	0.00011	8e-05	0.00011	8e-05	1e-05	0
Digalactosyl-diacylglycerol(n-C18:1)	7e-05	0	7e-05	0	7e-05	0	7e-05	0	7e-05	0	7e-05	5e-05	7e-05	5e-05	7e-05	5e-05	7e-05	5e-05	7e-05	5e-05	7e-05	5e-05	1e-05	0
1,2-Diacyl-3-beta-D-galactosyl-sn- glycerol (n-C18:2)	0.00159	0.00099	0.00144	0.00113	0.00139	0.00113	0.00137	0.00113	0.00135	0.00113	0.0013	0.00126	0.0013	0.00126	0.0013	0.00126	0.0013	0.00126	0.0013	0.00126	0.0013	0.00126	1e-05	0
Digalactosyl-diacylglycerol(n-C18:2)	0.00071	0.00041	0.00071	0.00056	0.00071	0.00061	0.00071	0.00063	0.00071	0.00065	0.00071	0.0007	0.00071	0.0007	0.00071	0.0007	0.00071	0.0007	0.00071	0.0007	0.00071	0.0007	1e-05	0
1,2-Diacyl-3-beta-D-galactosyl-sn- glycerol (n-C18:3)	1e-05	0	1e-05	0	2e-05	0	0.00043	0	0.00046	0	0.00193	0.00191	0.00193	0.00191	0.00193	0.00191	0.00193	0.00191	0.00193	0.00191	0.00193	0.00191	1e-05	0
Digalactosyl-diacylglycerol(n-C18:3)	1e-05	0	1e-05	0	2e-05	0	0.00154	0.00012	0.00154	0.00118	0.00154	0.00153	0.00154	0.00153	0.00154	0.00153	0.00154	0.00153	0.00154	0.00153	0.00154	0.00153	1e-05	0
1,2-Diacyl-3-beta-D-galactosyl-sn- glycerol (n-C18:3)	1e-05	0	1e-05	0	2e-05	0	3e-05	0	3e-05	0	2e-05	0	2e-05	0	2e-05	0	2e-05	0	2e-05	0	2e-05	0	1e-05	0
Digalactosyl-diacylglycerol(n-C18:3)	1e-05	0	1e-05	0	2e-05	0	3e-05	0	3e-05	0	3e-05	1e-05	3e-05	1e-05	3e-05	1e-05	3e-05	1e-05	3e-05	1e-05	3e-05	1e-05	1e-05	0
1,2-Diacyl-3-beta-D-galactosyl-sn- glycerol (n-C18:4)	1e-05	0	1e-05	0	1e-05	0	0.00014	0	0.00014	0	7e-05	5e-05	7e-05	5e-05	7e-05	5e-05	7e-05	5e-05	7e-05	5e-05	7e-05	5e-05	1e-05	0
Digalactosyl-diacylglycerol(n-C18:4)	1e-05	0	1e-05	0	1e-05	0	9e-05	0	9e-05	0	9e-05	7e-05	9e-05	7e-05	9e-05	7e-05	9e-05	7e-05	9e-05	7e-05	9e-05	7e-05	1e-05	0
Lipid A disaccharide	0.00019	0	0.00224	0.00191	0.00224	0.00191	0.00224	0.00191	0.00337	0.0032	0.00337	0.00336	0.00337	0.00336	0.00337	0.00336	0.00337	0.00336	0.00337	0.00336	0.00337	0.00336	1e-05	0
Phosphatidylglycerol dihexadecanoyl	3e-05	0	3e-05	0	5e-05	0	9e-05	0	0.00015	0	0.00107	0.00105	0.00107	0.00105	0.00107	0.00105	0.00107	0.00105	0.00107	0.00105	0.00107	0.00105	1e-05	0
Phosphatidylglycerol dihexadec-9-enoyl	2e-05	0	2e-05	0	2e-05	0	2e-05	0	2e-05	0	2e-05	1e-05	2e-05	1e-05	2e-05	1e-05	2e-05	1e-05	2e-05	1e-05	2e-05	1e-05	1e-05	0
Phosphatidylglycerol dioctadecanoyl	3e-05	0	3e-05	0	4e-05	0	4e-05	0	4e-05	0	4e-05	3e-05	4e-05	3e-05	4e-05	3e-05	4e-05	3e-05	4e-05	3e-05	4e-05	3e-05	1e-05	0
Phosphatidylglycerol dioctadec-11-enoyl	3e-05	0	3e-05	0	5e-05	0	7e-05	0	7e-05	0	7e-05	6e-05	7e-05	6e-05	7e-05	6e-05	7e-05	6e-05	7e-05	6e-05	7e-05	6e-05	1e-05	0
Phosphatidylglycerol (dioctadec-9-enoyl, n-C18:1)	3e-05	0	4e-05	0	6e-05	0	7e-05	0	7e-05	0	7e-05	1e-05	7e-05	1e-05	7e-05	1e-05	7e-05	1e-05	7e-05	1e-05	7e-05	1e-05	1e-05	0
Phosphatidylglycerol (dioctadec-9-12-dienoyl, n-C18:2)	1e-05	0	1e-05	0	2e-05	0	2e-05	0	2e-05	0	2e-05	0	0.00024	0	0.0007	0	0.0007	0	0.0007	0	0.0007	0	1e-05	0
Phosphatidylglycerol (dioctadec-6-9-12-trienoyl, n-C18:3)	1e-05	0	1e-05	0	1e-05	0	1e-05	0	1e-05	0	1e-05	0	1e-05	0	1e-05	0	1e-05	0	1e-05	0	1e-05	0	1e-05	0
Phosphatidylglycerol (dioctadec-9-12-15-trienoyl, n-C18:3)	1e-05	0	1e-05	0	1e-05	0	2e-05	0	2e-05	0	2e-05	0	0.00017	0	0.00018	0	0.00018	0	0.00018	0	0.00018	0	1e-05	0
Phosphatidylglycerol (dioctadec-6 -9-12-15-tetraenoyl, n-C18:4)	1e-05	0	1e-05	0	1e-05	0	1e-05	0	1e-05	0	1e-05	0	1e-05	0	1e-05	0	1e-05	0	1e-05	0	1e-05	0	1e-05	0
Peptidoglycan subunit of Synechocystis sp. PCC8603[p]	1e-05	0	3e-05	0	4e-05	0	7e-05	0	0.0031	0	0.00337	0.00334	0.00337	0.00334	0.00337	0.00334	0.00337	0.00334	0.00337	0.00334	0.00337	0.00334	1e-05	0
Bactoprenyl diphosphate	2e-05	0	1e-05	0	1e-05	0	1e-05	0	1e-05	0	1e-05	0	1e-05	0	1e-05	0	1e-05	0	1e-05	0	2e-05	0	2e-05	0
Sulfoquinovosyldiacylglycerol (n-C16:0)	3e-05	0	4e-05	0	0.00026	0	0.00027	0	0.00041	0	0.00319	0.00318	0.00319	0.00318	0.00319	0.00318	0.00319	0.00318	0.00319	0.00318	0.00319	0.00318	1e-05	0
Sulfoquinovosyldiacylglycerol (n-C16:1)	4e-05	0	5e-05	0	0.00024	0	0.00024	0	0.00033	0	0.00037	0.00036	0.00037	0.00036	0.00037	0.00036	0.00037	0.00036	0.00037	0.00036	0.00037	0.00036	1e-05	0
Sulfoquinovosyldiacylglycerol (n-C18:3)	1e-05	0	1e-05	0	1e-05	0	4e-05	0	4e-05	0	4e-05	2e-05	4e-05	2e-05	4e-05	2e-05	4e-05	2e-05	4e-05	2e-05	4e-05	2e-05	1e-05	0
Sulfoquinovosyldiacylglycerol (n-C18:0)	3e-05	0	4e-05	0	7e-05	0	7e-05	0	7e-05	0	7e-05	6e-05	7e-05	6e-05	7e-05	6e-05	7e-05	6e-05	7e-05	6e-05	7e-05	6e-05	1e-05	0
Sulfoquinovosyldiacylglycerol (n-C18:1)	4e-05	0	5e-05	0	0.00033	0	0.00033	0	0.00039	0	0.00041	0.0004	0.00041	0.0004	0.00041	0.0004	0.00041	0.0004	0.00041	0.0004	0.00041	0.0004	1e-05	0
Sulfoquinovosyldiacylglycerol (n-C18:1)	3e-05	0	3e-05	0	9e-05	0	0.00012	0	0.00024	0	0.00041	0.0004	0.00041	0.0004	0.00041	0.0004	0.00041	0.0004	0.00041	0.0004	0.00041	0.0004	1e-05	0
Sulfoquinovosyldiacylglycerol (n-C18:2)	4e-05	0	4e-05	0	0.00013	0	0.00013	0	0.00024	0	0.00109	0.00107	0.00109	0.00107	0.00109	0.00107	0.00109	0.00107	0.00109	0.00107	0.00109	0.00107	1e-05	0
Sulfoquinovosyldiacylglycerol (n-C18:3)	1e-05	0	1e-05	0	2e-05	0	5e-05	0	5e-05	0	5e-05	3e-05	5e-05	3e-05	5e-05	3e-05	5e-05	3e-05	5e-05	3e-05	5e-05	3e-05	1e-05	0
Sulfoquinovosyldiacylglycerol (n-C18:4)	1e-05	0	1e-05	0	1e-05	0	1e-05	0	1e-05	0	1e-05	0	1e-05	0	1e-05	0	1e-05	0	1e-05	0	1e-05	0	1e-05	0
GTP	2e-05	0	2e-05	0	4e-05	0	0.00043	0	0.01607	0.01514	0.0209	0.02087	0.00083	0	0.00036	0	0.00031	0	0.0002	0	0.0002	0	1e-05	0
UTP	9e-05	0	4e-05	0	0.00011	0	0.00837	0	0.00049	0	2e-05	0	0.00042	0	0.00036	0	0.00031	0	0.0002	0	0.0002	0	1e-05	0
CTP	4e-05	0	4e-05	0	0.0001	0	0.03593	0.02615	0.04263	0.03373	0.0453	0.04464	0.00083	0	0.00036	0	0.00031	0	0.0002	0	0.0002	0	1e-05	0
dCTP	2e-05	0	2e-05	0	5e-05	0	4e-05	0	4e-05	0	2e-05	0	2e-05	0	2e-05	0	2e-05	0	2e-05	0	5e-05	0	1e-05	0
TTP	2e-05	0	3e-05	0	0.00015	0	0.00353	0.00307	0.00353	0.00339	0.00353	0.00351	0.00353	0.00351	0.00353	0.00351	0.00353	0.00351	0.00353	0.00351	0.00353	0.00351	1e-05	0
dGTP	1e-05	0	1e-05	0	1e-05	0	2e-05	0	2e-05	0	2e-05	0	2e-05	0	2e-05	0	2e-05	0	2e-05	0	5e-05	0	1e-05	0
dATP	1e-05	0	1e-05	0	1e-05	0	2e-05	0	2e-05	0	2e-05	0	2e-05	0	2e-05	0	2e-05	0	2e-05	0	5e-05	0	1e-05	0
beta-Carotene	1e-05	0	1e-05	0	1e-05	0	1e-05	0	1e-05	0	0.0002	0	0.00019	0	0.00018	0	0.00018	0	0.00018	0	0.00018	0	1e-05	0
Zeaxanthin	1e-05	0	1e-05	0	1e-05	0	1e-05	0	1e-05	0	9e-05	4e-05	9e-05	6e-05	9e-05	7e-05	9e-05	7e-05	9e-05	7e-05	9e-05	7e-05	1e-05	0
Echinenone	1e-05	0	1e-05	0	1e-05	0	1e-05	0	1e-05	0	9e-05	8e-05	9e-05	8e-05	9e-05	8e-05	9e-05	8e-05	9e-05	8e-05	9e-05	8e-05	1e-05	0
Chlorophyll a	0.0224	0.02237	0.04188	0.04186	0.06753	0.06752	0.08903	0.089	0.1079	0.10788	0.12668	0.12666	0.12668	0.12665	0.12668	0.12664	0.12668	0.12664	0.12668	0.12663	0.12668	0.1266	1e-05	0
gamma-Carotene	1e-05	0	1e-05	0	1e-05	0	1e-05	0	1e-05	0	0.00041	0	0.0004	0	0.0004	0	0.0004	0	0.0004	0	0.0004	0	1e-05	0
Acetyl-CoA	2e-05	0	2e-05	0	5e-05	0	0.0001	0	0.0001	0	6e-05	0	8e-05	0	8e-05	0	8e-05	0	8e-05	0	8e-05	0	1e-05	0
Malonyl-CoA	2e-05	0	2e-05	0	5e-05	0	9e-05	0	9e-05	0	6e-05	0	6e-05	0	6e-05	0	6e-05	0	6e-05	0	6e-05	0	1e-05	0
CoA	1e-05	0	2e-05	0	3e-05	0	8e-05	0	8e-05	0	8e-05	0	8e-05	0	7e-05	0	7e-05	0	7e-05	0	7e-05	0	1e-05	0
Riboflavin	1e-05	0	1e-05	0	1e-05	0	2e-05	0	2e-05	0	4e-05	2e-05	4e-05	2e-05	4e-05	2e-05	4e-05	2e-05	4e-05	2e-05	4e-05	2e-05	1e-05	0
Calomide	1e-05	0	1e-05	0	1e-05	0	1e-05	0	3e-05	0	3e-05	2e-05	3e-05	2e-05	3e-05	2e-05	3e-05	2e-05	3e-05	2e-05	3e-05	2e-05	1e-05	0
10-Formyltetrahydrofolate	1e-05	0	1e-05	0	2e-05	0	4e-05	0	9e-05	0	3e-05	0	3e-05	0	3e-05	0	3e-05	0	3e-05	0	4e-05	0	1e-05	0
Tetrahydrofolate	1e-05	0	1e-05	0	2e-05	0	3e-05	0	5e-05	0	0.00013	0	0.00013	0	0.00013	0	0.00013	0	0.00012	0	0.00012	0	1e-05	0
S-Adenosyl-L-methionine	1e-05	0	1e-05	0	1e-05	0	2e-05	0	4e-05	0	4e-05	2e-05	4e-05	2e-05	4e-05	2e-05	4e-05	2e-05	4e-05	2e-05	4e-05	2e-05	1e-05	0
Heme	1e-05	0	1e-05	0	1e-05	0	2e-05	0	3e-05	0	4e-05	2e-05	4e-05	3e-05	4e-05	3e-05	4e-05	3e-05	4e-05	3e-05	4e-05	3e-05	1e-05	0
FAD	1e-05	0	1e-05	0	1e-05	0	2e-05	0	3e-05	0	4e-05	1e-05	4e-05	0	4e-05	0	4e-05	0	4e-05	0	4e-05	0	1e-05	0
5-10-Methylenetetrahydrofolate	1e-05	0	1e-05	0	2e-05	0	3e-05	0	7e-05	0	0.00013	0	0.00013	0	0.00013	0	0.00013	0	0.00012	0	0.00012	0	1e-05	0
hemeO	1e-05	0	1e-05	0	1e-05	0	1e-05	0	2e-05	0	3e-05	2e-05	3e-05	2e-05	3e-05	2e-05	3e-05	2e-05	3e-05	2e-05	3e-05	2e-05	1e-05	0
hemeA	1e-05	0	1e-05	0	1e-05	0	1e-05	0	2e-05	0	3e-05	3e-05	3e-05	3e-05	3e-05	3e-05	3e-05	3e-05	3e-05	3e-05	3e-05	3e-05	1e-05	0
5-Methyltetrahydrofolate	1e-05	0	1e-05	0	2e-05	0	4e-05	0	7e-05	0	2e-05	0	0.00013	0	0.00013	0	0.00013	0	0.00012	0	0.00012	0	1e-05	0
Succinyl-CoA	1e-05	0	2e-05	0	3e-05	0	8e-05	0	8e-05	0	8e-05	0	7e-05	0	5e-05	0	5e-05	0	4e-05	0	4e-05	0	1e-05	0
gamma-Tocopherol	1e-05	0	1e-05	0	1e-05	0	3e-05	0	4e-05	0	1e-05	0	1e-05	0	1e-05	0	1e-05	0	1e-05	0	1e-05	0	1e-05	0
Vitamin E	1e-05	0	1e-05	0	1e-05	0	3e-05	0	4e-05	0	4e-05	2e-05	4e-05	2e-05	4e-05	2e-05	4e-05	2e-05	4e-05	2e-05	4e-05	2e-05	1e-05	0
delta-Tocopherol	1e-05	0	1e-05	0	2e-05	0	3e-05	0	3e-05	0	4e-05	0	4e-05	0	4e-05	0	4e-05	0	4e-05	0	4e-05	0	1e-05	0
beta-Tocopherol	1e-05	0	1e-05	0	1e-05	0	1e-05	0	1e-05	0	1e-05	0	1e-05	0	1e-05	0	1e-05	0	1e-05	0	1e-05	0	1e-05	0
Phylloquinone	1e-05	0	1e-05	0	1e-05	0	4e-05	0	7e-05	0	0.00022	0.00021	0.00022	0.00021	0.00022	0.00021	0.00022	0.00021	0.00022	0.00021	0.00022	0.00021	1e-05	0
Chorismate	0.00022	0	6e-05	0	0.00014	0	0.00022	0	0.00015	0	4e-05	0	4e-05	0	4e-05	0	4e-05	0	4e-05	0	4e-05	0	1e-05	0
Glutathione	2e-05	0	2e-05	0	5e-05	0	0.00013	0	0.00014	0	7e-05	0	5e-05	0	5e-05	0	4e-05	0	6e-05	0	8e-05	0	1e-05	0
