# Supplementary material for: A diurnal flux balance model of Synechocystis sp. PCC 6803 metabolism
Source: PLoS Comput Biol. 2019 Jan 24;15(1):e1006692. doi: 10.1371/journal.pcbi.1006692 (PMC6364703; doi:10.1371/journal.pcbi.1006692)
Supplement: S3 Table — (XLSX) [file pcbi.1006692.s003.xlsx]

## Sheet: Sheet1
Reaction ID	Reaction Name	Reaction Description	Pathway
rxn06433_tpm1	L-Aspartate:tRNAAsp ligase (AMP-forming)	(1) ATP[c] + (1) L-Aspartate[c] + (1) tRNA(Asn)[c] + (2) H+[c] <=> (1) PPi[c] + (1) AMP[c] + (1) Asp-tRNA(Asn)[c]	Alanine and aspartate metabolism
rxn00340_tpm3	L-Aspartate:ammonia ligase (AMP-forming)	(1) ATP[c] + (1) NH3[c] + (1) L-Aspartate[c] --> (1) PPi[c] + (1) AMP[c] + (1) L-Asparagine[c]	Alanine and aspartate metabolism
rxn06433_tpm3	L-Aspartate:tRNAAsp ligase (AMP-forming)	(1) ATP[c] + (1) L-Aspartate[c] + (1) tRNA(Asn)[c] + (2) H+[c] <=> (1) PPi[c] + (1) AMP[c] + (1) Asp-tRNA(Asn)[c]	Alanine and aspartate metabolism
rxn06433_tpm4	L-Aspartate:tRNAAsp ligase (AMP-forming)	(1) ATP[c] + (1) L-Aspartate[c] + (1) tRNA(Asn)[c] + (2) H+[c] <=> (1) PPi[c] + (1) AMP[c] + (1) Asp-tRNA(Asn)[c]	Alanine and aspartate metabolism
rxn00340_tpm5	L-Aspartate:ammonia ligase (AMP-forming)	(1) ATP[c] + (1) NH3[c] + (1) L-Aspartate[c] --> (1) PPi[c] + (1) AMP[c] + (1) L-Asparagine[c]	Alanine and aspartate metabolism
rxn06433_tpm5	L-Aspartate:tRNAAsp ligase (AMP-forming)	(1) ATP[c] + (1) L-Aspartate[c] + (1) tRNA(Asn)[c] + (2) H+[c] <=> (1) PPi[c] + (1) AMP[c] + (1) Asp-tRNA(Asn)[c]	Alanine and aspartate metabolism
rxn06433_tpm7	L-Aspartate:tRNAAsp ligase (AMP-forming)	(1) ATP[c] + (1) L-Aspartate[c] + (1) tRNA(Asn)[c] + (2) H+[c] <=> (1) PPi[c] + (1) AMP[c] + (1) Asp-tRNA(Asn)[c]	Alanine and aspartate metabolism
rxn06619_tpm7	Asp-tRNA(Asn):L-glutamine amido-ligase (ADP-forming)	(1) ADP[c] + (1) Phosphate[c] + (1) L-Glutamate[c] + (1) L-Asparaginyl-tRNA(Asn)[c] <=> (1) ATP[c] + (1) L-Glutamine[c] + (1) Asp-tRNA(Asn)[c]	Alanine and aspartate metabolism
rxn06433_tpm10	L-Aspartate:tRNAAsp ligase (AMP-forming)	(1) ATP[c] + (1) L-Aspartate[c] + (1) tRNA(Asn)[c] + (2) H+[c] <=> (1) PPi[c] + (1) AMP[c] + (1) Asp-tRNA(Asn)[c]	Alanine and aspartate metabolism
rxn00262_tpm10	L-Aspartic acid:oxygen oxidoreductase (deaminating)	(1) H2O[c] + (1) O2[c] + (1) L-Aspartate[c] --> (1) NH3[c] + (1) H2O2[c] + (1) Oxaloacetate[c]	Alanine and aspartate metabolism
rxn06433_tpm2	L-Aspartate:tRNAAsp ligase (AMP-forming)	(1) ATP[c] + (1) L-Aspartate[c] + (1) tRNA(Asn)[c] + (2) H+[c] <=> (1) PPi[c] + (1) AMP[c] + (1) Asp-tRNA(Asn)[c]	Alanine and aspartate metabolism
rxn00262_tpm8	L-Aspartic acid:oxygen oxidoreductase (deaminating)	(1) H2O[c] + (1) O2[c] + (1) L-Aspartate[c] --> (1) NH3[c] + (1) H2O2[c] + (1) Oxaloacetate[c]	Alanine and aspartate metabolism
rxn00262_tpm11	L-Aspartic acid:oxygen oxidoreductase (deaminating)	(1) H2O[c] + (1) O2[c] + (1) L-Aspartate[c] --> (1) NH3[c] + (1) H2O2[c] + (1) Oxaloacetate[c]	Alanine and aspartate metabolism
rxn00262_tpm12	L-Aspartic acid:oxygen oxidoreductase (deaminating)	(1) H2O[c] + (1) O2[c] + (1) L-Aspartate[c] --> (1) NH3[c] + (1) H2O2[c] + (1) Oxaloacetate[c]	Alanine and aspartate metabolism
rxn00340_tpm6	L-Aspartate:ammonia ligase (AMP-forming)	(1) ATP[c] + (1) NH3[c] + (1) L-Aspartate[c] --> (1) PPi[c] + (1) AMP[c] + (1) L-Asparagine[c]	Alanine and aspartate metabolism
rxn00340_tpm4	L-Aspartate:ammonia ligase (AMP-forming)	(1) ATP[c] + (1) NH3[c] + (1) L-Aspartate[c] --> (1) PPi[c] + (1) AMP[c] + (1) L-Asparagine[c]	Alanine and aspartate metabolism
rxn06433_tpm12	L-Aspartate:tRNAAsp ligase (AMP-forming)	(1) ATP[c] + (1) L-Aspartate[c] + (1) tRNA(Asn)[c] + (2) H+[c] <=> (1) PPi[c] + (1) AMP[c] + (1) Asp-tRNA(Asn)[c]	Alanine and aspartate metabolism
rxn06433_tpm11	L-Aspartate:tRNAAsp ligase (AMP-forming)	(1) ATP[c] + (1) L-Aspartate[c] + (1) tRNA(Asn)[c] + (2) H+[c] <=> (1) PPi[c] + (1) AMP[c] + (1) Asp-tRNA(Asn)[c]	Alanine and aspartate metabolism
rxn06433_tpm8	L-Aspartate:tRNAAsp ligase (AMP-forming)	(1) ATP[c] + (1) L-Aspartate[c] + (1) tRNA(Asn)[c] + (2) H+[c] <=> (1) PPi[c] + (1) AMP[c] + (1) Asp-tRNA(Asn)[c]	Alanine and aspartate metabolism
rxn06619_tpm8	Asp-tRNA(Asn):L-glutamine amido-ligase (ADP-forming)	(1) ADP[c] + (1) Phosphate[c] + (1) L-Glutamate[c] + (1) L-Asparaginyl-tRNA(Asn)[c] <=> (1) ATP[c] + (1) L-Glutamine[c] + (1) Asp-tRNA(Asn)[c]	Alanine and aspartate metabolism
rxn00527_tpm3	L-Tyrosine:2-oxoglutarate aminotransferase	(1) 2-Oxoglutarate[c] + (1) L-Tyrosine[c] <=> (1) L-Glutamate[c] + (1) p-hydroxyphenylpyruvate[c]	Alkaloid biosynthesis
rxn00527_tpm4	L-Tyrosine:2-oxoglutarate aminotransferase	(1) 2-Oxoglutarate[c] + (1) L-Tyrosine[c] <=> (1) L-Glutamate[c] + (1) p-hydroxyphenylpyruvate[c]	Alkaloid biosynthesis
rxn00527_tpm5	L-Tyrosine:2-oxoglutarate aminotransferase	(1) 2-Oxoglutarate[c] + (1) L-Tyrosine[c] <=> (1) L-Glutamate[c] + (1) p-hydroxyphenylpyruvate[c]	Alkaloid biosynthesis
rxn00527_tpm6	L-Tyrosine:2-oxoglutarate aminotransferase	(1) 2-Oxoglutarate[c] + (1) L-Tyrosine[c] <=> (1) L-Glutamate[c] + (1) p-hydroxyphenylpyruvate[c]	Alkaloid biosynthesis
rxn00527_tpm1	L-Tyrosine:2-oxoglutarate aminotransferase	(1) 2-Oxoglutarate[c] + (1) L-Tyrosine[c] <=> (1) L-Glutamate[c] + (1) p-hydroxyphenylpyruvate[c]	Alkaloid biosynthesis
rxn00527_tpm2	L-Tyrosine:2-oxoglutarate aminotransferase	(1) 2-Oxoglutarate[c] + (1) L-Tyrosine[c] <=> (1) L-Glutamate[c] + (1) p-hydroxyphenylpyruvate[c]	Alkaloid biosynthesis
rxn06434_tpm3	L-Asparagine:tRNA(Asn) ligase (AMP-forming)	(1) ATP[c] + (1) H+[c] + (1) L-Asparagine[c] + (1) tRNA(Asn)[c] --> (1) PPi[c] + (1) AMP[c] + (1) L-Asparaginyl-tRNA(Asn)[c]	Aminoacyl-tRNA biosynthesis
rxn06434_tpm5	L-Asparagine:tRNA(Asn) ligase (AMP-forming)	(1) ATP[c] + (1) H+[c] + (1) L-Asparagine[c] + (1) tRNA(Asn)[c] --> (1) PPi[c] + (1) AMP[c] + (1) L-Asparaginyl-tRNA(Asn)[c]	Aminoacyl-tRNA biosynthesis
rxn06434_tpm7	L-Asparagine:tRNA(Asn) ligase (AMP-forming)	(1) ATP[c] + (1) H+[c] + (1) L-Asparagine[c] + (1) tRNA(Asn)[c] --> (1) PPi[c] + (1) AMP[c] + (1) L-Asparaginyl-tRNA(Asn)[c]	Aminoacyl-tRNA biosynthesis
rxn06434_tpm8	L-Asparagine:tRNA(Asn) ligase (AMP-forming)	(1) ATP[c] + (1) H+[c] + (1) L-Asparagine[c] + (1) tRNA(Asn)[c] --> (1) PPi[c] + (1) AMP[c] + (1) L-Asparaginyl-tRNA(Asn)[c]	Aminoacyl-tRNA biosynthesis
rxn06434_tpm4	L-Asparagine:tRNA(Asn) ligase (AMP-forming)	(1) ATP[c] + (1) H+[c] + (1) L-Asparagine[c] + (1) tRNA(Asn)[c] --> (1) PPi[c] + (1) AMP[c] + (1) L-Asparaginyl-tRNA(Asn)[c]	Aminoacyl-tRNA biosynthesis
rxn01485_tpm1	D-Glucosamine 1-phosphate 1,6-phosphomutase	(1) D-Glucosamine1-phosphate[c] <=> (1) D-Glucosamine phosphate[c]	Aminosugars metabolism
rxn03638_tpm1	Acetyl-CoA:D-glucosamine-1-phosphate N-acetyltransferase	(1) Acetyl-CoA[c] + (1) D-Glucosamine1-phosphate[c] --> (1) CoA[c] + (1) H+[c] + (1) N-Acetyl-D-glucosamine1-phosphate[c]	Aminosugars metabolism
rxn03638_tpm2	Acetyl-CoA:D-glucosamine-1-phosphate N-acetyltransferase	(1) Acetyl-CoA[c] + (1) D-Glucosamine1-phosphate[c] --> (1) CoA[c] + (1) H+[c] + (1) N-Acetyl-D-glucosamine1-phosphate[c]	Aminosugars metabolism
rxn00293_tpm3	UTP:N-acetyl-alpha-D-glucosamine-1-phosphate uridylyltransferase	(1) UTP[c] + (1) N-Acetyl-D-glucosamine1-phosphate[c] --> (1) PPi[c] + (1) UDP-N-acetylglucosamine[c]	Aminosugars metabolism
rxn01485_tpm3	D-Glucosamine 1-phosphate 1,6-phosphomutase	(1) D-Glucosamine1-phosphate[c] <=> (1) D-Glucosamine phosphate[c]	Aminosugars metabolism
rxn02284_tpm3	UDP-N-acetylmuramate:NADP+ oxidoreductase	(1) NAD[c] + (1) UDP-N-acetylmuramate[c] <=> (1) NADH[c] + (1) H+[c] + (1) UDP-N-acetylglucosamine enolpyruvate[c]	Aminosugars metabolism
rxn03638_tpm3	Acetyl-CoA:D-glucosamine-1-phosphate N-acetyltransferase	(1) Acetyl-CoA[c] + (1) D-Glucosamine1-phosphate[c] --> (1) CoA[c] + (1) H+[c] + (1) N-Acetyl-D-glucosamine1-phosphate[c]	Aminosugars metabolism
rxn00293_tpm4	UTP:N-acetyl-alpha-D-glucosamine-1-phosphate uridylyltransferase	(1) UTP[c] + (1) N-Acetyl-D-glucosamine1-phosphate[c] --> (1) PPi[c] + (1) UDP-N-acetylglucosamine[c]	Aminosugars metabolism
rxn01485_tpm4	D-Glucosamine 1-phosphate 1,6-phosphomutase	(1) D-Glucosamine1-phosphate[c] <=> (1) D-Glucosamine phosphate[c]	Aminosugars metabolism
rxn00293_tpm1	UTP:N-acetyl-alpha-D-glucosamine-1-phosphate uridylyltransferase	(1) UTP[c] + (1) N-Acetyl-D-glucosamine1-phosphate[c] --> (1) PPi[c] + (1) UDP-N-acetylglucosamine[c]	Aminosugars metabolism
rxn00461_tpm2	Phosphoenolpyruvate:UDP-N-acetyl-D-glucosamine	(1) UDP-N-acetylglucosamine[c] + (1) Phosphoenolpyruvate[c] --> (1) Phosphate[c] + (1) H+[c] + (1) UDP-N-acetylglucosamine enolpyruvate[c]	Aminosugars metabolism
rxn01485_tpm2	D-Glucosamine 1-phosphate 1,6-phosphomutase	(1) D-Glucosamine1-phosphate[c] <=> (1) D-Glucosamine phosphate[c]	Aminosugars metabolism
rxn02284_tpm2	UDP-N-acetylmuramate:NADP+ oxidoreductase	(1) NAD[c] + (1) UDP-N-acetylmuramate[c] <=> (1) NADH[c] + (1) H+[c] + (1) UDP-N-acetylglucosamine enolpyruvate[c]	Aminosugars metabolism
rxn03638_tpm4	Acetyl-CoA:D-glucosamine-1-phosphate N-acetyltransferase	(1) Acetyl-CoA[c] + (1) D-Glucosamine1-phosphate[c] --> (1) CoA[c] + (1) H+[c] + (1) N-Acetyl-D-glucosamine1-phosphate[c]	Aminosugars metabolism
rxn01485_tpm5	D-Glucosamine 1-phosphate 1,6-phosphomutase	(1) D-Glucosamine1-phosphate[c] <=> (1) D-Glucosamine phosphate[c]	Aminosugars metabolism
rxn00504_tpm1	L-1-Pyrroline-5-carboxylate:NAD+ oxidoreductase	(2) H2O[c] + (1) NADP[c] + (1) 1-Pyrroline-5-carboxylate[c] <=> (1) NADPH[c] + (1) L-Glutamate[c] + (1) H+[c]	Arginine and Proline Metabolism
rxn09188_tpm1	Proline dehydrogenase	(1) FAD[c] + (1) L-Proline[c] --> (1) FADH2[c] + (1) 1-Pyrroline-5-carboxylate[c]	Arginine and proline metabolism
rxn00504_tpm3	L-1-Pyrroline-5-carboxylate:NAD+ oxidoreductase	(2) H2O[c] + (1) NADP[c] + (1) 1-Pyrroline-5-carboxylate[c] <=> (1) NADPH[c] + (1) L-Glutamate[c] + (1) H+[c]	Arginine and Proline Metabolism
rxn09188_tpm3	Proline dehydrogenase	(1) FAD[c] + (1) L-Proline[c] --> (1) FADH2[c] + (1) 1-Pyrroline-5-carboxylate[c]	Arginine and proline metabolism
rxn00504_tpm4	L-1-Pyrroline-5-carboxylate:NAD+ oxidoreductase	(2) H2O[c] + (1) NADP[c] + (1) 1-Pyrroline-5-carboxylate[c] <=> (1) NADPH[c] + (1) L-Glutamate[c] + (1) H+[c]	Arginine and Proline Metabolism
rxn09188_tpm4	Proline dehydrogenase	(1) FAD[c] + (1) L-Proline[c] --> (1) FADH2[c] + (1) 1-Pyrroline-5-carboxylate[c]	Arginine and proline metabolism
rxn00504_tpm10	L-1-Pyrroline-5-carboxylate:NAD+ oxidoreductase	(2) H2O[c] + (1) NADP[c] + (1) 1-Pyrroline-5-carboxylate[c] <=> (1) NADPH[c] + (1) L-Glutamate[c] + (1) H+[c]	Arginine and Proline Metabolism
rxn00929_tpm10	L-Proline:NAD+ 5-oxidoreductase	(1) NADH[c] + (1) H+[c] + (1) 1-Pyrroline-5-carboxylate[c] --> (1) NAD[c] + (1) L-Proline[c]	Arginine and proline metabolism
rxn00504_tpm12	L-1-Pyrroline-5-carboxylate:NAD+ oxidoreductase	(2) H2O[c] + (1) NADP[c] + (1) 1-Pyrroline-5-carboxylate[c] <=> (1) NADPH[c] + (1) L-Glutamate[c] + (1) H+[c]	Arginine and Proline Metabolism
rxn00504_tpm9	L-1-Pyrroline-5-carboxylate:NAD+ oxidoreductase	(2) H2O[c] + (1) NADP[c] + (1) 1-Pyrroline-5-carboxylate[c] <=> (1) NADPH[c] + (1) L-Glutamate[c] + (1) H+[c]	Arginine and Proline Metabolism
rxn00504_tpm11	L-1-Pyrroline-5-carboxylate:NAD+ oxidoreductase	(2) H2O[c] + (1) NADP[c] + (1) 1-Pyrroline-5-carboxylate[c] <=> (1) NADPH[c] + (1) L-Glutamate[c] + (1) H+[c]	Arginine and Proline Metabolism
rxn00504_tpm2	L-1-Pyrroline-5-carboxylate:NAD+ oxidoreductase	(2) H2O[c] + (1) NADP[c] + (1) 1-Pyrroline-5-carboxylate[c] <=> (1) NADPH[c] + (1) L-Glutamate[c] + (1) H+[c]	Arginine and Proline Metabolism
rxn00929_tpm9	L-Proline:NAD+ 5-oxidoreductase	(1) NADH[c] + (1) H+[c] + (1) 1-Pyrroline-5-carboxylate[c] --> (1) NAD[c] + (1) L-Proline[c]	Arginine and proline metabolism
rxn09188_tpm2	Proline dehydrogenase	(1) FAD[c] + (1) L-Proline[c] --> (1) FADH2[c] + (1) 1-Pyrroline-5-carboxylate[c]	Arginine and proline metabolism
rxn01487_tpm6	rxn01487	(3) NADPH[c] + (3) H+[c] + (1) Geranylgeranyl diphosphate[c] --> (3) NADP[c] + (1) Phytyl diphosphate[c]	Biosynthesis
rxn03910_tpm6	2-Phospho-4-(cytidine 5'-diphospho)-2-C-methyl-D-erythritol	(1) 2-phospho-4--cytidine5-diphospho-2-C-methyl-D-erythritol[c] --> (1) CMP[c] + (1) 2-C-methyl-D-erythritol2-4-cyclodiphosphate[c]	Biosynthesis
rxn00509_tpm2	Succinate-semialdehyde:NADP+ oxidoreductase	(1) H2O[c] + (1) NADP[c] + (1) 4-Oxobutanoate[c] <=> (1) NADPH[c] + (1) Succinate[c] + (2) H+[c]	Butanoate metabolism, Glutamate metabolism, Tyrosine metabolism
rxn00509_tpm5	Succinate-semialdehyde:NADP+ oxidoreductase	(1) H2O[c] + (1) NADP[c] + (1) 4-Oxobutanoate[c] <=> (1) NADPH[c] + (1) Succinate[c] + (2) H+[c]	Butanoate metabolism, Glutamate metabolism, Tyrosine metabolism
rxn00509_tpm9	Succinate-semialdehyde:NADP+ oxidoreductase	(1) H2O[c] + (1) NADP[c] + (1) 4-Oxobutanoate[c] <=> (1) NADPH[c] + (1) Succinate[c] + (2) H+[c]	Butanoate metabolism, Glutamate metabolism, Tyrosine metabolism
rxn00509_tpm10	Succinate-semialdehyde:NADP+ oxidoreductase	(1) H2O[c] + (1) NADP[c] + (1) 4-Oxobutanoate[c] <=> (1) NADPH[c] + (1) Succinate[c] + (2) H+[c]	Butanoate metabolism, Glutamate metabolism, Tyrosine metabolism
rxn00509_tpm8	Succinate-semialdehyde:NADP+ oxidoreductase	(1) H2O[c] + (1) NADP[c] + (1) 4-Oxobutanoate[c] <=> (1) NADPH[c] + (1) Succinate[c] + (2) H+[c]	Butanoate metabolism, Glutamate metabolism, Tyrosine metabolism
rxn00509_tpm12	Succinate-semialdehyde:NADP+ oxidoreductase	(1) H2O[c] + (1) NADP[c] + (1) 4-Oxobutanoate[c] <=> (1) NADPH[c] + (1) Succinate[c] + (2) H+[c]	Butanoate metabolism, Glutamate metabolism, Tyrosine metabolism
rxn00509_tpm11	Succinate-semialdehyde:NADP+ oxidoreductase	(1) H2O[c] + (1) NADP[c] + (1) 4-Oxobutanoate[c] <=> (1) NADPH[c] + (1) Succinate[c] + (2) H+[c]	Butanoate metabolism, Glutamate metabolism, Tyrosine metabolism
rxn00509_tpm7	Succinate-semialdehyde:NADP+ oxidoreductase	(1) H2O[c] + (1) NADP[c] + (1) 4-Oxobutanoate[c] <=> (1) NADPH[c] + (1) Succinate[c] + (2) H+[c]	Butanoate metabolism, Glutamate metabolism, Tyrosine metabolism
rxn00509_tpm6	Succinate-semialdehyde:NADP+ oxidoreductase	(1) H2O[c] + (1) NADP[c] + (1) 4-Oxobutanoate[c] <=> (1) NADPH[c] + (1) Succinate[c] + (2) H+[c]	Butanoate metabolism, Glutamate metabolism, Tyrosine metabolism
rxn00509_tpm4	Succinate-semialdehyde:NADP+ oxidoreductase	(1) H2O[c] + (1) NADP[c] + (1) 4-Oxobutanoate[c] <=> (1) NADPH[c] + (1) Succinate[c] + (2) H+[c]	Butanoate metabolism, Glutamate metabolism, Tyrosine metabolism
rxn00509_tpm1	Succinate-semialdehyde:NADP+ oxidoreductase	(1) H2O[c] + (1) NADP[c] + (1) 4-Oxobutanoate[c] <=> (1) NADPH[c] + (1) Succinate[c] + (2) H+[c]	Butanoate metabolism, Glutamate metabolism, Tyrosine metabolism
rxn00018_tpm1	D-Ribulose 1,5-bisphosphate carboxy-lyase (dimerizing)	(1) H2O[ca] + (1) CO2[ca] + (1) D-Ribulose 1,5-bisphosphate[ca] --> (2) H+[ca] + (2) 3-Phosphoglycerate[ca]	Carbon fixation in photosynthetic organisms
rxn01111_tpm1	ATP:D-ribulose-5-phosphate 1-phosphotransferase	(1) ATP[c] + (1) D-Ribulose5-phosphate[c] --> (1) ADP[c] + (1) D-Ribulose 1,5-bisphosphate[c]	Carbon fixation in photosynthetic organisms
rxn00018_tpm2	D-Ribulose 1,5-bisphosphate carboxy-lyase (dimerizing)	(1) H2O[ca] + (1) CO2[ca] + (1) D-Ribulose 1,5-bisphosphate[ca] --> (2) H+[ca] + (2) 3-Phosphoglycerate[ca]	Carbon fixation in photosynthetic organisms
rxn01111_tpm2	ATP:D-ribulose-5-phosphate 1-phosphotransferase	(1) ATP[c] + (1) D-Ribulose5-phosphate[c] --> (1) ADP[c] + (1) D-Ribulose 1,5-bisphosphate[c]	Carbon fixation in photosynthetic organisms
rxn00018_tpm3	D-Ribulose 1,5-bisphosphate carboxy-lyase (dimerizing)	(1) H2O[ca] + (1) CO2[ca] + (1) D-Ribulose 1,5-bisphosphate[ca] --> (2) H+[ca] + (2) 3-Phosphoglycerate[ca]	Carbon fixation in photosynthetic organisms
rxn01111_tpm3	ATP:D-ribulose-5-phosphate 1-phosphotransferase	(1) ATP[c] + (1) D-Ribulose5-phosphate[c] --> (1) ADP[c] + (1) D-Ribulose 1,5-bisphosphate[c]	Carbon fixation in photosynthetic organisms
rxn01111_tpm4	ATP:D-ribulose-5-phosphate 1-phosphotransferase	(1) ATP[c] + (1) D-Ribulose5-phosphate[c] --> (1) ADP[c] + (1) D-Ribulose 1,5-bisphosphate[c]	Carbon fixation in photosynthetic organisms
rxn00018_tpm5	D-Ribulose 1,5-bisphosphate carboxy-lyase (dimerizing)	(1) H2O[ca] + (1) CO2[ca] + (1) D-Ribulose 1,5-bisphosphate[ca] --> (2) H+[ca] + (2) 3-Phosphoglycerate[ca]	Carbon fixation in photosynthetic organisms
rxn00018_tpm4	D-Ribulose 1,5-bisphosphate carboxy-lyase (dimerizing)	(1) H2O[ca] + (1) CO2[ca] + (1) D-Ribulose 1,5-bisphosphate[ca] --> (2) H+[ca] + (2) 3-Phosphoglycerate[ca]	Carbon fixation in photosynthetic organisms
rxn00018_tpm6	D-Ribulose 1,5-bisphosphate carboxy-lyase (dimerizing)	(1) H2O[ca] + (1) CO2[ca] + (1) D-Ribulose 1,5-bisphosphate[ca] --> (2) H+[ca] + (2) 3-Phosphoglycerate[ca]	Carbon fixation in photosynthetic organisms
rxn01111_tpm6	ATP:D-ribulose-5-phosphate 1-phosphotransferase	(1) ATP[c] + (1) D-Ribulose5-phosphate[c] --> (1) ADP[c] + (1) D-Ribulose 1,5-bisphosphate[c]	Carbon fixation in photosynthetic organisms
rxn01111_tpm5	ATP:D-ribulose-5-phosphate 1-phosphotransferase	(1) ATP[c] + (1) D-Ribulose5-phosphate[c] --> (1) ADP[c] + (1) D-Ribulose 1,5-bisphosphate[c]	Carbon fixation in photosynthetic organisms
rxn00782_tpm1	D-Glyceraldehyde-3-phosphate:NADP+ oxidoreductase(phosphorylating)	(1) NADPH[c] + (1) 1,3-Bisphospho-D-glycerate[c] --> (1) NADP[c] + (1) Phosphate[c] + (1) Glyceraldehyde3-phosphate[c]	Carbon fixation in photosynthetic organisms, Glycolysis / Gluconeogenesis
rxn01100_tpm1	ATP:3-phospho-D-glycerate 1-phosphotransferase	(1) ATP[c] + (1) H+[c] + (1) 3-Phosphoglycerate[c] <=> (1) ADP[c] + (1) 1,3-Bisphospho-D-glycerate[c]	Carbon fixation in photosynthetic organisms, Glycolysis / Gluconeogenesis
rxn00782_tpm2	D-Glyceraldehyde-3-phosphate:NADP+ oxidoreductase(phosphorylating)	(1) NADPH[c] + (1) 1,3-Bisphospho-D-glycerate[c] --> (1) NADP[c] + (1) Phosphate[c] + (1) Glyceraldehyde3-phosphate[c]	Carbon fixation in photosynthetic organisms, Glycolysis / Gluconeogenesis
rxn01100_tpm2	ATP:3-phospho-D-glycerate 1-phosphotransferase	(1) ATP[c] + (1) H+[c] + (1) 3-Phosphoglycerate[c] <=> (1) ADP[c] + (1) 1,3-Bisphospho-D-glycerate[c]	Carbon fixation in photosynthetic organisms, Glycolysis / Gluconeogenesis
rxn00782_tpm3	D-Glyceraldehyde-3-phosphate:NADP+ oxidoreductase(phosphorylating)	(1) NADPH[c] + (1) 1,3-Bisphospho-D-glycerate[c] --> (1) NADP[c] + (1) Phosphate[c] + (1) Glyceraldehyde3-phosphate[c]	Carbon fixation in photosynthetic organisms, Glycolysis / Gluconeogenesis
rxn01100_tpm3	ATP:3-phospho-D-glycerate 1-phosphotransferase	(1) ATP[c] + (1) H+[c] + (1) 3-Phosphoglycerate[c] <=> (1) ADP[c] + (1) 1,3-Bisphospho-D-glycerate[c]	Carbon fixation in photosynthetic organisms, Glycolysis / Gluconeogenesis
rxn00782_tpm5	D-Glyceraldehyde-3-phosphate:NADP+ oxidoreductase(phosphorylating)	(1) NADPH[c] + (1) 1,3-Bisphospho-D-glycerate[c] --> (1) NADP[c] + (1) Phosphate[c] + (1) Glyceraldehyde3-phosphate[c]	Carbon fixation in photosynthetic organisms, Glycolysis / Gluconeogenesis
rxn01100_tpm5	ATP:3-phospho-D-glycerate 1-phosphotransferase	(1) ATP[c] + (1) H+[c] + (1) 3-Phosphoglycerate[c] <=> (1) ADP[c] + (1) 1,3-Bisphospho-D-glycerate[c]	Carbon fixation in photosynthetic organisms, Glycolysis / Gluconeogenesis
rxn01100_tpm7	ATP:3-phospho-D-glycerate 1-phosphotransferase	(1) ATP[c] + (1) H+[c] + (1) 3-Phosphoglycerate[c] <=> (1) ADP[c] + (1) 1,3-Bisphospho-D-glycerate[c]	Carbon fixation in photosynthetic organisms, Glycolysis / Gluconeogenesis
rxn01100_tpm8	ATP:3-phospho-D-glycerate 1-phosphotransferase	(1) ATP[c] + (1) H+[c] + (1) 3-Phosphoglycerate[c] <=> (1) ADP[c] + (1) 1,3-Bisphospho-D-glycerate[c]	Carbon fixation in photosynthetic organisms, Glycolysis / Gluconeogenesis
rxn00781_tpm9	D-Glyceraldehyde-3-phosphate:NAD+ oxidoreductase(phosphorylating)	(1) NAD[c] + (1) Phosphate[c] + (1) Glyceraldehyde3-phosphate[c] --> (1) NADH[c] + (1) 1,3-Bisphospho-D-glycerate[c]	Carbon fixation in photosynthetic organisms, Glycolysis / Gluconeogenesis
rxn01100_tpm9	ATP:3-phospho-D-glycerate 1-phosphotransferase	(1) ATP[c] + (1) H+[c] + (1) 3-Phosphoglycerate[c] <=> (1) ADP[c] + (1) 1,3-Bisphospho-D-glycerate[c]	Carbon fixation in photosynthetic organisms, Glycolysis / Gluconeogenesis
rxn00781_tpm10	D-Glyceraldehyde-3-phosphate:NAD+ oxidoreductase(phosphorylating)	(1) NAD[c] + (1) Phosphate[c] + (1) Glyceraldehyde3-phosphate[c] --> (1) NADH[c] + (1) 1,3-Bisphospho-D-glycerate[c]	Carbon fixation in photosynthetic organisms, Glycolysis / Gluconeogenesis
rxn01100_tpm10	ATP:3-phospho-D-glycerate 1-phosphotransferase	(1) ATP[c] + (1) H+[c] + (1) 3-Phosphoglycerate[c] <=> (1) ADP[c] + (1) 1,3-Bisphospho-D-glycerate[c]	Carbon fixation in photosynthetic organisms, Glycolysis / Gluconeogenesis
rxn01100_tpm11	ATP:3-phospho-D-glycerate 1-phosphotransferase	(1) ATP[c] + (1) H+[c] + (1) 3-Phosphoglycerate[c] <=> (1) ADP[c] + (1) 1,3-Bisphospho-D-glycerate[c]	Carbon fixation in photosynthetic organisms, Glycolysis / Gluconeogenesis
rxn00781_tpm8	D-Glyceraldehyde-3-phosphate:NAD+ oxidoreductase(phosphorylating)	(1) NAD[c] + (1) Phosphate[c] + (1) Glyceraldehyde3-phosphate[c] --> (1) NADH[c] + (1) 1,3-Bisphospho-D-glycerate[c]	Carbon fixation in photosynthetic organisms, Glycolysis / Gluconeogenesis
rxn00781_tpm7	D-Glyceraldehyde-3-phosphate:NAD+ oxidoreductase(phosphorylating)	(1) NAD[c] + (1) Phosphate[c] + (1) Glyceraldehyde3-phosphate[c] --> (1) NADH[c] + (1) 1,3-Bisphospho-D-glycerate[c]	Carbon fixation in photosynthetic organisms, Glycolysis / Gluconeogenesis
rxn00781_tpm11	D-Glyceraldehyde-3-phosphate:NAD+ oxidoreductase(phosphorylating)	(1) NAD[c] + (1) Phosphate[c] + (1) Glyceraldehyde3-phosphate[c] --> (1) NADH[c] + (1) 1,3-Bisphospho-D-glycerate[c]	Carbon fixation in photosynthetic organisms, Glycolysis / Gluconeogenesis
rxn00781_tpm12	D-Glyceraldehyde-3-phosphate:NAD+ oxidoreductase(phosphorylating)	(1) NAD[c] + (1) Phosphate[c] + (1) Glyceraldehyde3-phosphate[c] --> (1) NADH[c] + (1) 1,3-Bisphospho-D-glycerate[c]	Carbon fixation in photosynthetic organisms, Glycolysis / Gluconeogenesis
rxn00782_tpm6	D-Glyceraldehyde-3-phosphate:NADP+ oxidoreductase(phosphorylating)	(1) NADPH[c] + (1) 1,3-Bisphospho-D-glycerate[c] --> (1) NADP[c] + (1) Phosphate[c] + (1) Glyceraldehyde3-phosphate[c]	Carbon fixation in photosynthetic organisms, Glycolysis / Gluconeogenesis
rxn00782_tpm4	D-Glyceraldehyde-3-phosphate:NADP+ oxidoreductase(phosphorylating)	(1) NADPH[c] + (1) 1,3-Bisphospho-D-glycerate[c] --> (1) NADP[c] + (1) Phosphate[c] + (1) Glyceraldehyde3-phosphate[c]	Carbon fixation in photosynthetic organisms, Glycolysis / Gluconeogenesis
rxn01100_tpm12	ATP:3-phospho-D-glycerate 1-phosphotransferase	(1) ATP[c] + (1) H+[c] + (1) 3-Phosphoglycerate[c] <=> (1) ADP[c] + (1) 1,3-Bisphospho-D-glycerate[c]	Carbon fixation in photosynthetic organisms, Glycolysis / Gluconeogenesis
rxn01100_tpm6	ATP:3-phospho-D-glycerate 1-phosphotransferase	(1) ATP[c] + (1) H+[c] + (1) 3-Phosphoglycerate[c] <=> (1) ADP[c] + (1) 1,3-Bisphospho-D-glycerate[c]	Carbon fixation in photosynthetic organisms, Glycolysis / Gluconeogenesis
rxn01100_tpm4	ATP:3-phospho-D-glycerate 1-phosphotransferase	(1) ATP[c] + (1) H+[c] + (1) 3-Phosphoglycerate[c] <=> (1) ADP[c] + (1) 1,3-Bisphospho-D-glycerate[c]	Carbon fixation in photosynthetic organisms, Glycolysis / Gluconeogenesis
rxn00248_tpm1	(S)-malate:NAD+ oxidoreductase	(1) NAD[c] + (1) L-Malate[c] <=> (1) NADH[c] + (1) Oxaloacetate[c] + (1) H+[c]	Carbon fixation in photosynthetic organisms, Glyoxylate and dicarboxylate metabolism, Citrate cycle (TCA cycle), Pyruvate metabolism, Reductive carboxylate cycle (CO2 fixation)
rxn00248_tpm2	(S)-malate:NAD+ oxidoreductase	(1) NAD[c] + (1) L-Malate[c] <=> (1) NADH[c] + (1) Oxaloacetate[c] + (1) H+[c]	Carbon fixation in photosynthetic organisms, Glyoxylate and dicarboxylate metabolism, Citrate cycle (TCA cycle), Pyruvate metabolism, Reductive carboxylate cycle (CO2 fixation)
rxn00248_tpm9	(S)-malate:NAD+ oxidoreductase	(1) NAD[c] + (1) L-Malate[c] <=> (1) NADH[c] + (1) Oxaloacetate[c] + (1) H+[c]	Carbon fixation in photosynthetic organisms, Glyoxylate and dicarboxylate metabolism, Citrate cycle (TCA cycle), Pyruvate metabolism, Reductive carboxylate cycle (CO2 fixation)
rxn00248_tpm10	(S)-malate:NAD+ oxidoreductase	(1) NAD[c] + (1) L-Malate[c] <=> (1) NADH[c] + (1) Oxaloacetate[c] + (1) H+[c]	Carbon fixation in photosynthetic organisms, Glyoxylate and dicarboxylate metabolism, Citrate cycle (TCA cycle), Pyruvate metabolism, Reductive carboxylate cycle (CO2 fixation)
rxn00248_tpm8	(S)-malate:NAD+ oxidoreductase	(1) NAD[c] + (1) L-Malate[c] <=> (1) NADH[c] + (1) Oxaloacetate[c] + (1) H+[c]	Carbon fixation in photosynthetic organisms, Glyoxylate and dicarboxylate metabolism, Citrate cycle (TCA cycle), Pyruvate metabolism, Reductive carboxylate cycle (CO2 fixation)
rxn00248_tpm12	(S)-malate:NAD+ oxidoreductase	(1) NAD[c] + (1) L-Malate[c] <=> (1) NADH[c] + (1) Oxaloacetate[c] + (1) H+[c]	Carbon fixation in photosynthetic organisms, Glyoxylate and dicarboxylate metabolism, Citrate cycle (TCA cycle), Pyruvate metabolism, Reductive carboxylate cycle (CO2 fixation)
rxn00248_tpm11	(S)-malate:NAD+ oxidoreductase	(1) NAD[c] + (1) L-Malate[c] <=> (1) NADH[c] + (1) Oxaloacetate[c] + (1) H+[c]	Carbon fixation in photosynthetic organisms, Glyoxylate and dicarboxylate metabolism, Citrate cycle (TCA cycle), Pyruvate metabolism, Reductive carboxylate cycle (CO2 fixation)
rxn00248_tpm7	(S)-malate:NAD+ oxidoreductase	(1) NAD[c] + (1) L-Malate[c] <=> (1) NADH[c] + (1) Oxaloacetate[c] + (1) H+[c]	Carbon fixation in photosynthetic organisms, Glyoxylate and dicarboxylate metabolism, Citrate cycle (TCA cycle), Pyruvate metabolism, Reductive carboxylate cycle (CO2 fixation)
rxn00248_tpm5	(S)-malate:NAD+ oxidoreductase	(1) NAD[c] + (1) L-Malate[c] <=> (1) NADH[c] + (1) Oxaloacetate[c] + (1) H+[c]	Carbon fixation in photosynthetic organisms, Glyoxylate and dicarboxylate metabolism, Citrate cycle (TCA cycle), Pyruvate metabolism, Reductive carboxylate cycle (CO2 fixation)
rxn00248_tpm6	(S)-malate:NAD+ oxidoreductase	(1) NAD[c] + (1) L-Malate[c] <=> (1) NADH[c] + (1) Oxaloacetate[c] + (1) H+[c]	Carbon fixation in photosynthetic organisms, Glyoxylate and dicarboxylate metabolism, Citrate cycle (TCA cycle), Pyruvate metabolism, Reductive carboxylate cycle (CO2 fixation)
rxn00248_tpm3	(S)-malate:NAD+ oxidoreductase	(1) NAD[c] + (1) L-Malate[c] <=> (1) NADH[c] + (1) Oxaloacetate[c] + (1) H+[c]	Carbon fixation in photosynthetic organisms, Glyoxylate and dicarboxylate metabolism, Citrate cycle (TCA cycle), Pyruvate metabolism, Reductive carboxylate cycle (CO2 fixation)
rxn00248_tpm4	(S)-malate:NAD+ oxidoreductase	(1) NAD[c] + (1) L-Malate[c] <=> (1) NADH[c] + (1) Oxaloacetate[c] + (1) H+[c]	Carbon fixation in photosynthetic organisms, Glyoxylate and dicarboxylate metabolism, Citrate cycle (TCA cycle), Pyruvate metabolism, Reductive carboxylate cycle (CO2 fixation)
rxn00747_tpm1	D-Glyceraldehyde-3-phosphate ketol-isomerase	(1) Glyceraldehyde3-phosphate[c] <=> (1) Glycerone-phosphate[c]	Carbon fixation in photosynthetic organisms, Inositol metabolism, Fructose and mannose metabolism, Glycolysis / Gluconeogenesis
rxn00747_tpm2	D-Glyceraldehyde-3-phosphate ketol-isomerase	(1) Glyceraldehyde3-phosphate[c] <=> (1) Glycerone-phosphate[c]	Carbon fixation in photosynthetic organisms, Inositol metabolism, Fructose and mannose metabolism, Glycolysis / Gluconeogenesis
rxn00747_tpm3	D-Glyceraldehyde-3-phosphate ketol-isomerase	(1) Glyceraldehyde3-phosphate[c] <=> (1) Glycerone-phosphate[c]	Carbon fixation in photosynthetic organisms, Inositol metabolism, Fructose and mannose metabolism, Glycolysis / Gluconeogenesis
rxn00747_tpm5	D-Glyceraldehyde-3-phosphate ketol-isomerase	(1) Glyceraldehyde3-phosphate[c] <=> (1) Glycerone-phosphate[c]	Carbon fixation in photosynthetic organisms, Inositol metabolism, Fructose and mannose metabolism, Glycolysis / Gluconeogenesis
rxn00747_tpm9	D-Glyceraldehyde-3-phosphate ketol-isomerase	(1) Glyceraldehyde3-phosphate[c] <=> (1) Glycerone-phosphate[c]	Carbon fixation in photosynthetic organisms, Inositol metabolism, Fructose and mannose metabolism, Glycolysis / Gluconeogenesis
rxn00747_tpm10	D-Glyceraldehyde-3-phosphate ketol-isomerase	(1) Glyceraldehyde3-phosphate[c] <=> (1) Glycerone-phosphate[c]	Carbon fixation in photosynthetic organisms, Inositol metabolism, Fructose and mannose metabolism, Glycolysis / Gluconeogenesis
rxn00747_tpm12	D-Glyceraldehyde-3-phosphate ketol-isomerase	(1) Glyceraldehyde3-phosphate[c] <=> (1) Glycerone-phosphate[c]	Carbon fixation in photosynthetic organisms, Inositol metabolism, Fructose and mannose metabolism, Glycolysis / Gluconeogenesis
rxn00747_tpm11	D-Glyceraldehyde-3-phosphate ketol-isomerase	(1) Glyceraldehyde3-phosphate[c] <=> (1) Glycerone-phosphate[c]	Carbon fixation in photosynthetic organisms, Inositol metabolism, Fructose and mannose metabolism, Glycolysis / Gluconeogenesis
rxn00747_tpm7	D-Glyceraldehyde-3-phosphate ketol-isomerase	(1) Glyceraldehyde3-phosphate[c] <=> (1) Glycerone-phosphate[c]	Carbon fixation in photosynthetic organisms, Inositol metabolism, Fructose and mannose metabolism, Glycolysis / Gluconeogenesis
rxn00747_tpm8	D-Glyceraldehyde-3-phosphate ketol-isomerase	(1) Glyceraldehyde3-phosphate[c] <=> (1) Glycerone-phosphate[c]	Carbon fixation in photosynthetic organisms, Inositol metabolism, Fructose and mannose metabolism, Glycolysis / Gluconeogenesis
rxn00747_tpm6	D-Glyceraldehyde-3-phosphate ketol-isomerase	(1) Glyceraldehyde3-phosphate[c] <=> (1) Glycerone-phosphate[c]	Carbon fixation in photosynthetic organisms, Inositol metabolism, Fructose and mannose metabolism, Glycolysis / Gluconeogenesis
rxn00747_tpm4	D-Glyceraldehyde-3-phosphate ketol-isomerase	(1) Glyceraldehyde3-phosphate[c] <=> (1) Glycerone-phosphate[c]	Carbon fixation in photosynthetic organisms, Inositol metabolism, Fructose and mannose metabolism, Glycolysis / Gluconeogenesis
rxn00777_tpm1	D-Ribose-5-phosphate ketol-isomerase	(1) ribose-5-phosphate[c] <=> (1) D-Ribulose5-phosphate[c]	Carbon fixation in photosynthetic organisms, Pentose phosphate pathway
rxn01200_tpm1	Sedoheptulose-7-phosphate:D-glyceraldehyde-3-phosphate	(1) Glyceraldehyde3-phosphate[c] + (1) Sedoheptulose7-phosphate[c] <=> (1) ribose-5-phosphate[c] + (1) D-Xylulose5-phosphate[c]	Carbon fixation in photosynthetic organisms, Pentose phosphate pathway
rxn00777_tpm2	D-Ribose-5-phosphate ketol-isomerase	(1) ribose-5-phosphate[c] <=> (1) D-Ribulose5-phosphate[c]	Carbon fixation in photosynthetic organisms, Pentose phosphate pathway
rxn01200_tpm2	Sedoheptulose-7-phosphate:D-glyceraldehyde-3-phosphate	(1) Glyceraldehyde3-phosphate[c] + (1) Sedoheptulose7-phosphate[c] <=> (1) ribose-5-phosphate[c] + (1) D-Xylulose5-phosphate[c]	Carbon fixation in photosynthetic organisms, Pentose phosphate pathway
rxn01200_tpm3	Sedoheptulose-7-phosphate:D-glyceraldehyde-3-phosphate	(1) Glyceraldehyde3-phosphate[c] + (1) Sedoheptulose7-phosphate[c] <=> (1) ribose-5-phosphate[c] + (1) D-Xylulose5-phosphate[c]	Carbon fixation in photosynthetic organisms, Pentose phosphate pathway
rxn00777_tpm8	D-Ribose-5-phosphate ketol-isomerase	(1) ribose-5-phosphate[c] <=> (1) D-Ribulose5-phosphate[c]	Carbon fixation in photosynthetic organisms, Pentose phosphate pathway
rxn00785_tpm8	D-Fructose 6-phosphate:D-glyceraldehyde-3-phosphate glycolaldehyde	(1) D-fructose-6-phosphate[c] + (1) Glyceraldehyde3-phosphate[c] <=> (1) D-Xylulose5-phosphate[c] + (1) D-Erythrose4-phosphate[c]	Carbon fixation in photosynthetic organisms, Pentose phosphate pathway
rxn01200_tpm8	Sedoheptulose-7-phosphate:D-glyceraldehyde-3-phosphate	(1) Glyceraldehyde3-phosphate[c] + (1) Sedoheptulose7-phosphate[c] <=> (1) ribose-5-phosphate[c] + (1) D-Xylulose5-phosphate[c]	Carbon fixation in photosynthetic organisms, Pentose phosphate pathway
rxn00777_tpm9	D-Ribose-5-phosphate ketol-isomerase	(1) ribose-5-phosphate[c] <=> (1) D-Ribulose5-phosphate[c]	Carbon fixation in photosynthetic organisms, Pentose phosphate pathway
rxn00777_tpm4	D-Ribose-5-phosphate ketol-isomerase	(1) ribose-5-phosphate[c] <=> (1) D-Ribulose5-phosphate[c]	Carbon fixation in photosynthetic organisms, Pentose phosphate pathway
rxn00777_tpm6	D-Ribose-5-phosphate ketol-isomerase	(1) ribose-5-phosphate[c] <=> (1) D-Ribulose5-phosphate[c]	Carbon fixation in photosynthetic organisms, Pentose phosphate pathway
rxn00777_tpm5	D-Ribose-5-phosphate ketol-isomerase	(1) ribose-5-phosphate[c] <=> (1) D-Ribulose5-phosphate[c]	Carbon fixation in photosynthetic organisms, Pentose phosphate pathway
rxn00785_tpm9	D-Fructose 6-phosphate:D-glyceraldehyde-3-phosphate glycolaldehyde	(1) D-fructose-6-phosphate[c] + (1) Glyceraldehyde3-phosphate[c] <=> (1) D-Xylulose5-phosphate[c] + (1) D-Erythrose4-phosphate[c]	Carbon fixation in photosynthetic organisms, Pentose phosphate pathway
rxn00785_tpm5	D-Fructose 6-phosphate:D-glyceraldehyde-3-phosphate glycolaldehyde	(1) D-fructose-6-phosphate[c] + (1) Glyceraldehyde3-phosphate[c] <=> (1) D-Xylulose5-phosphate[c] + (1) D-Erythrose4-phosphate[c]	Carbon fixation in photosynthetic organisms, Pentose phosphate pathway
rxn00785_tpm6	D-Fructose 6-phosphate:D-glyceraldehyde-3-phosphate glycolaldehyde	(1) D-fructose-6-phosphate[c] + (1) Glyceraldehyde3-phosphate[c] <=> (1) D-Xylulose5-phosphate[c] + (1) D-Erythrose4-phosphate[c]	Carbon fixation in photosynthetic organisms, Pentose phosphate pathway
rxn01200_tpm9	Sedoheptulose-7-phosphate:D-glyceraldehyde-3-phosphate	(1) Glyceraldehyde3-phosphate[c] + (1) Sedoheptulose7-phosphate[c] <=> (1) ribose-5-phosphate[c] + (1) D-Xylulose5-phosphate[c]	Carbon fixation in photosynthetic organisms, Pentose phosphate pathway
rxn01200_tpm4	Sedoheptulose-7-phosphate:D-glyceraldehyde-3-phosphate	(1) Glyceraldehyde3-phosphate[c] + (1) Sedoheptulose7-phosphate[c] <=> (1) ribose-5-phosphate[c] + (1) D-Xylulose5-phosphate[c]	Carbon fixation in photosynthetic organisms, Pentose phosphate pathway
rxn01200_tpm6	Sedoheptulose-7-phosphate:D-glyceraldehyde-3-phosphate	(1) Glyceraldehyde3-phosphate[c] + (1) Sedoheptulose7-phosphate[c] <=> (1) ribose-5-phosphate[c] + (1) D-Xylulose5-phosphate[c]	Carbon fixation in photosynthetic organisms, Pentose phosphate pathway
rxn01200_tpm5	Sedoheptulose-7-phosphate:D-glyceraldehyde-3-phosphate	(1) Glyceraldehyde3-phosphate[c] + (1) Sedoheptulose7-phosphate[c] <=> (1) ribose-5-phosphate[c] + (1) D-Xylulose5-phosphate[c]	Carbon fixation in photosynthetic organisms, Pentose phosphate pathway
rxn01116_tpm1	D-Ribulose-5-phosphate 3-epimerase	(1) D-Ribulose5-phosphate[c] <=> (1) D-Xylulose5-phosphate[c]	Carbon fixation in photosynthetic organisms, Pentose phosphate pathway, Pentose and glucuronate interconversions
rxn01116_tpm2	D-Ribulose-5-phosphate 3-epimerase	(1) D-Ribulose5-phosphate[c] <=> (1) D-Xylulose5-phosphate[c]	Carbon fixation in photosynthetic organisms, Pentose phosphate pathway, Pentose and glucuronate interconversions
rxn01116_tpm4	D-Ribulose-5-phosphate 3-epimerase	(1) D-Ribulose5-phosphate[c] <=> (1) D-Xylulose5-phosphate[c]	Carbon fixation in photosynthetic organisms, Pentose phosphate pathway, Pentose and glucuronate interconversions
rxn01116_tpm8	D-Ribulose-5-phosphate 3-epimerase	(1) D-Ribulose5-phosphate[c] <=> (1) D-Xylulose5-phosphate[c]	Carbon fixation in photosynthetic organisms, Pentose phosphate pathway, Pentose and glucuronate interconversions
rxn01116_tpm9	D-Ribulose-5-phosphate 3-epimerase	(1) D-Ribulose5-phosphate[c] <=> (1) D-Xylulose5-phosphate[c]	Carbon fixation in photosynthetic organisms, Pentose phosphate pathway, Pentose and glucuronate interconversions
rxn01116_tpm5	D-Ribulose-5-phosphate 3-epimerase	(1) D-Ribulose5-phosphate[c] <=> (1) D-Xylulose5-phosphate[c]	Carbon fixation in photosynthetic organisms, Pentose phosphate pathway, Pentose and glucuronate interconversions
rxn01116_tpm6	D-Ribulose-5-phosphate 3-epimerase	(1) D-Ribulose5-phosphate[c] <=> (1) D-Xylulose5-phosphate[c]	Carbon fixation in photosynthetic organisms, Pentose phosphate pathway, Pentose and glucuronate interconversions
rxn00251_tpm1	Orthophosphate:oxaloacetate carboxyl-lyase (phosphorylating)	(1) H2O[c] + (1) CO2[c] + (1) Phosphoenolpyruvate[c] --> (1) Phosphate[c] + (1) Oxaloacetate[c] + (2) H+[c]	Carbon fixation in photosynthetic organisms, Pyruvate metabolism, Reductive carboxylate cycle (CO2 fixation)
rxn01489_tpm6	Geranylgeranyl-diphosphate:geranylgeranyl-diphosphate	(2) Geranylgeranyl diphosphate[c] --> (1) PPi[c] + (1) Prephytoene diphosphate[c]	Carotenoid biosynthesis
rxn06790_tpm6	zeta-Carotene, hydrogen-donor:oxygen oxidoreductase	(1) H+[c] + (1) O2[c] + (1) NADPH[c] + (1) zeta-Carotene[c] --> (2) H2O[c] + (1) NADP[c] + (1) Neurosporene[c]	Carotenoid biosynthesis
rxn06792_tpm6	Neurosporene, hydrogen-donor:oxygen oxidoreductase	(1) H+[c] + (1) O2[c] + (1) NADPH[c] + (1) Neurosporene[c] --> (2) H2O[c] + (1) NADP[c] + (1) Lycopene[c]	Carotenoid biosynthesis
rxn01387_tpm1	Isocitrate:NADP+ oxidoreductase (decarboxylating)	(1) NADP[c] + (1) Isocitrate[c] <=> (1) NADPH[c] + (1) H+[c] + (1) Oxalosuccinate[c]	Citrate cycle (TCA cycle)
rxn01387_tpm7	Isocitrate:NADP+ oxidoreductase (decarboxylating)	(1) NADP[c] + (1) Isocitrate[c] <=> (1) NADPH[c] + (1) H+[c] + (1) Oxalosuccinate[c]	Citrate cycle (TCA cycle)
rxn05794_tpm7	Oxalosuccinate:NADP+ oxidoreductase (decarboxylating)	(1) NADP[c] + (2) H+[c] + (1) Oxalosuccinate[c] <=> (1) NADPH[c] + (1) CO2[c] + (1) 2-Oxoglutarate[c]	Citrate cycle (TCA cycle)
rxn01387_tpm10	Isocitrate:NADP+ oxidoreductase (decarboxylating)	(1) NADP[c] + (1) Isocitrate[c] <=> (1) NADPH[c] + (1) H+[c] + (1) Oxalosuccinate[c]	Citrate cycle (TCA cycle)
rxn05794_tpm10	Oxalosuccinate:NADP+ oxidoreductase (decarboxylating)	(1) NADP[c] + (2) H+[c] + (1) Oxalosuccinate[c] <=> (1) NADPH[c] + (1) CO2[c] + (1) 2-Oxoglutarate[c]	Citrate cycle (TCA cycle)
rxn01387_tpm5	Isocitrate:NADP+ oxidoreductase (decarboxylating)	(1) NADP[c] + (1) Isocitrate[c] <=> (1) NADPH[c] + (1) H+[c] + (1) Oxalosuccinate[c]	Citrate cycle (TCA cycle)
rxn01387_tpm6	Isocitrate:NADP+ oxidoreductase (decarboxylating)	(1) NADP[c] + (1) Isocitrate[c] <=> (1) NADPH[c] + (1) H+[c] + (1) Oxalosuccinate[c]	Citrate cycle (TCA cycle)
rxn01387_tpm4	Isocitrate:NADP+ oxidoreductase (decarboxylating)	(1) NADP[c] + (1) Isocitrate[c] <=> (1) NADPH[c] + (1) H+[c] + (1) Oxalosuccinate[c]	Citrate cycle (TCA cycle)
rxn01387_tpm8	Isocitrate:NADP+ oxidoreductase (decarboxylating)	(1) NADP[c] + (1) Isocitrate[c] <=> (1) NADPH[c] + (1) H+[c] + (1) Oxalosuccinate[c]	Citrate cycle (TCA cycle)
rxn01387_tpm9	Isocitrate:NADP+ oxidoreductase (decarboxylating)	(1) NADP[c] + (1) Isocitrate[c] <=> (1) NADPH[c] + (1) H+[c] + (1) Oxalosuccinate[c]	Citrate cycle (TCA cycle)
rxn01387_tpm11	Isocitrate:NADP+ oxidoreductase (decarboxylating)	(1) NADP[c] + (1) Isocitrate[c] <=> (1) NADPH[c] + (1) H+[c] + (1) Oxalosuccinate[c]	Citrate cycle (TCA cycle)
rxn01387_tpm12	Isocitrate:NADP+ oxidoreductase (decarboxylating)	(1) NADP[c] + (1) Isocitrate[c] <=> (1) NADPH[c] + (1) H+[c] + (1) Oxalosuccinate[c]	Citrate cycle (TCA cycle)
rxn05794_tpm1	Oxalosuccinate:NADP+ oxidoreductase (decarboxylating)	(1) NADP[c] + (2) H+[c] + (1) Oxalosuccinate[c] <=> (1) NADPH[c] + (1) CO2[c] + (1) 2-Oxoglutarate[c]	Citrate cycle (TCA cycle)
rxn05794_tpm2	Oxalosuccinate:NADP+ oxidoreductase (decarboxylating)	(1) NADP[c] + (2) H+[c] + (1) Oxalosuccinate[c] <=> (1) NADPH[c] + (1) CO2[c] + (1) 2-Oxoglutarate[c]	Citrate cycle (TCA cycle)
rxn05794_tpm3	Oxalosuccinate:NADP+ oxidoreductase (decarboxylating)	(1) NADP[c] + (2) H+[c] + (1) Oxalosuccinate[c] <=> (1) NADPH[c] + (1) CO2[c] + (1) 2-Oxoglutarate[c]	Citrate cycle (TCA cycle)
rxn05794_tpm4	Oxalosuccinate:NADP+ oxidoreductase (decarboxylating)	(1) NADP[c] + (2) H+[c] + (1) Oxalosuccinate[c] <=> (1) NADPH[c] + (1) CO2[c] + (1) 2-Oxoglutarate[c]	Citrate cycle (TCA cycle)
rxn05794_tpm8	Oxalosuccinate:NADP+ oxidoreductase (decarboxylating)	(1) NADP[c] + (2) H+[c] + (1) Oxalosuccinate[c] <=> (1) NADPH[c] + (1) CO2[c] + (1) 2-Oxoglutarate[c]	Citrate cycle (TCA cycle)
rxn05794_tpm9	Oxalosuccinate:NADP+ oxidoreductase (decarboxylating)	(1) NADP[c] + (2) H+[c] + (1) Oxalosuccinate[c] <=> (1) NADPH[c] + (1) CO2[c] + (1) 2-Oxoglutarate[c]	Citrate cycle (TCA cycle)
rxn05794_tpm11	Oxalosuccinate:NADP+ oxidoreductase (decarboxylating)	(1) NADP[c] + (2) H+[c] + (1) Oxalosuccinate[c] <=> (1) NADPH[c] + (1) CO2[c] + (1) 2-Oxoglutarate[c]	Citrate cycle (TCA cycle)
rxn05794_tpm12	Oxalosuccinate:NADP+ oxidoreductase (decarboxylating)	(1) NADP[c] + (2) H+[c] + (1) Oxalosuccinate[c] <=> (1) NADPH[c] + (1) CO2[c] + (1) 2-Oxoglutarate[c]	Citrate cycle (TCA cycle)
rxn01871_tpm1	acetyl-CoA:enzyme N6-(dihydrolipoyl)lysine S-acetyltransferase	(1) Acetyl-CoA[c] + (1) Dihydrolipoamide[c] <=> (1) CoA[c] + (1) S-Acetyldihydrolipoamide[c]	Citrate cycle (TCA cycle), Pyruvate metabolism, Glycolysis / Gluconeogenesis
rxn01871_tpm2	acetyl-CoA:enzyme N6-(dihydrolipoyl)lysine S-acetyltransferase	(1) Acetyl-CoA[c] + (1) Dihydrolipoamide[c] <=> (1) CoA[c] + (1) S-Acetyldihydrolipoamide[c]	Citrate cycle (TCA cycle), Pyruvate metabolism, Glycolysis / Gluconeogenesis
rxn01871_tpm3	acetyl-CoA:enzyme N6-(dihydrolipoyl)lysine S-acetyltransferase	(1) Acetyl-CoA[c] + (1) Dihydrolipoamide[c] <=> (1) CoA[c] + (1) S-Acetyldihydrolipoamide[c]	Citrate cycle (TCA cycle), Pyruvate metabolism, Glycolysis / Gluconeogenesis
rxn01871_tpm4	acetyl-CoA:enzyme N6-(dihydrolipoyl)lysine S-acetyltransferase	(1) Acetyl-CoA[c] + (1) Dihydrolipoamide[c] <=> (1) CoA[c] + (1) S-Acetyldihydrolipoamide[c]	Citrate cycle (TCA cycle), Pyruvate metabolism, Glycolysis / Gluconeogenesis
rxn01871_tpm5	acetyl-CoA:enzyme N6-(dihydrolipoyl)lysine S-acetyltransferase	(1) Acetyl-CoA[c] + (1) Dihydrolipoamide[c] <=> (1) CoA[c] + (1) S-Acetyldihydrolipoamide[c]	Citrate cycle (TCA cycle), Pyruvate metabolism, Glycolysis / Gluconeogenesis
rxn01871_tpm6	acetyl-CoA:enzyme N6-(dihydrolipoyl)lysine S-acetyltransferase	(1) Acetyl-CoA[c] + (1) Dihydrolipoamide[c] <=> (1) CoA[c] + (1) S-Acetyldihydrolipoamide[c]	Citrate cycle (TCA cycle), Pyruvate metabolism, Glycolysis / Gluconeogenesis
rxn01241_tpm1	Dihydrolipoamide:NAD+ oxidoreductase	(1) NAD[c] + (1) Dihydrolipoamide[c] <=> (1) NADH[c] + (1) H+[c] + (1) Lipoamide[c]	Citrate cycle (TCA cycle), Pyruvate metabolism, Valine,leucine and isoleucine degradation, Glycolysis / Gluconeogenesis
rxn00799_tpm1	(S)-Malate hydro-lyase	(1) L-Malate[c] <=> (1) H2O[c] + (1) Fumarate[c]	Citrate cycle (TCA cycle), Reductive carboxylate cycle (CO2 fixation)
rxn00799_tpm2	(S)-Malate hydro-lyase	(1) L-Malate[c] <=> (1) H2O[c] + (1) Fumarate[c]	Citrate cycle (TCA cycle), Reductive carboxylate cycle (CO2 fixation)
rxn00799_tpm5	(S)-Malate hydro-lyase	(1) L-Malate[c] <=> (1) H2O[c] + (1) Fumarate[c]	Citrate cycle (TCA cycle), Reductive carboxylate cycle (CO2 fixation)
rxn00799_tpm6	(S)-Malate hydro-lyase	(1) L-Malate[c] <=> (1) H2O[c] + (1) Fumarate[c]	Citrate cycle (TCA cycle), Reductive carboxylate cycle (CO2 fixation)
rxn00799_tpm9	(S)-Malate hydro-lyase	(1) L-Malate[c] <=> (1) H2O[c] + (1) Fumarate[c]	Citrate cycle (TCA cycle), Reductive carboxylate cycle (CO2 fixation)
rxn00799_tpm10	(S)-Malate hydro-lyase	(1) L-Malate[c] <=> (1) H2O[c] + (1) Fumarate[c]	Citrate cycle (TCA cycle), Reductive carboxylate cycle (CO2 fixation)
rxn00799_tpm4	(S)-Malate hydro-lyase	(1) L-Malate[c] <=> (1) H2O[c] + (1) Fumarate[c]	Citrate cycle (TCA cycle), Reductive carboxylate cycle (CO2 fixation)
rxn00799_tpm3	(S)-Malate hydro-lyase	(1) L-Malate[c] <=> (1) H2O[c] + (1) Fumarate[c]	Citrate cycle (TCA cycle), Reductive carboxylate cycle (CO2 fixation)
rxn00799_tpm7	(S)-Malate hydro-lyase	(1) L-Malate[c] <=> (1) H2O[c] + (1) Fumarate[c]	Citrate cycle (TCA cycle), Reductive carboxylate cycle (CO2 fixation)
rxn00799_tpm11	(S)-Malate hydro-lyase	(1) L-Malate[c] <=> (1) H2O[c] + (1) Fumarate[c]	Citrate cycle (TCA cycle), Reductive carboxylate cycle (CO2 fixation)
rxn00799_tpm12	(S)-Malate hydro-lyase	(1) L-Malate[c] <=> (1) H2O[c] + (1) Fumarate[c]	Citrate cycle (TCA cycle), Reductive carboxylate cycle (CO2 fixation)
rxn00799_tpm8	(S)-Malate hydro-lyase	(1) L-Malate[c] <=> (1) H2O[c] + (1) Fumarate[c]	Citrate cycle (TCA cycle), Reductive carboxylate cycle (CO2 fixation)
rxn00423_tpm4	serine O-acetyltransferase	(1) Acetyl-CoA[c] + (1) L-Serine[c] --> (1) CoA[c] + (1) O-Acetyl-L-serine[c]	Cysteine metabolism, Sulfur metabolism
rxn00649_tpm4	O3-Acetyl-L-serine acetate-lyase (adding hydrogen sulfide)	(1) Hydrogen Sulfide[c] + (1) O-Acetyl-L-serine[c] --> (1) Acetate[c] + (1) H+[c] + (1) L-Cysteine[c]	Cysteine metabolism, Sulfur metabolism
rxn00851_tpm1	D-AlanineD-Alanine ligase (ADP-forming)	(1) ATP[c] + (2) D-Alanine[c] <=> (1) ADP[c] + (1) Phosphate[c] + (1) H+[c] + (1) D-Alanyl-D-alanine[c]	D-Alanine metabolism, Peptidoglycan biosynthesis
rxn00184_tpm3	L-Glutamate:NADP+ oxidoreductase (deaminating)	(1) H2O[c] + (1) NADP[c] + (1) L-Glutamate[c] <=> (1) NADPH[c] + (1) NH3[c] + (1) 2-Oxoglutarate[c] + (1) H+[c]	D-Glutamine and D-glutamate metabolism, Glutamate metabolism, Arginine and proline metabolism, Nitrogen metabolism
rxn00184_tpm5	L-Glutamate:NADP+ oxidoreductase (deaminating)	(1) H2O[c] + (1) NADP[c] + (1) L-Glutamate[c] <=> (1) NADPH[c] + (1) NH3[c] + (1) 2-Oxoglutarate[c] + (1) H+[c]	D-Glutamine and D-glutamate metabolism, Glutamate metabolism, Arginine and proline metabolism, Nitrogen metabolism
rxn00184_tpm8	L-Glutamate:NADP+ oxidoreductase (deaminating)	(1) H2O[c] + (1) NADP[c] + (1) L-Glutamate[c] <=> (1) NADPH[c] + (1) NH3[c] + (1) 2-Oxoglutarate[c] + (1) H+[c]	D-Glutamine and D-glutamate metabolism, Glutamate metabolism, Arginine and proline metabolism, Nitrogen metabolism
rxn00184_tpm10	L-Glutamate:NADP+ oxidoreductase (deaminating)	(1) H2O[c] + (1) NADP[c] + (1) L-Glutamate[c] <=> (1) NADPH[c] + (1) NH3[c] + (1) 2-Oxoglutarate[c] + (1) H+[c]	D-Glutamine and D-glutamate metabolism, Glutamate metabolism, Arginine and proline metabolism, Nitrogen metabolism
rxn00184_tpm12	L-Glutamate:NADP+ oxidoreductase (deaminating)	(1) H2O[c] + (1) NADP[c] + (1) L-Glutamate[c] <=> (1) NADPH[c] + (1) NH3[c] + (1) 2-Oxoglutarate[c] + (1) H+[c]	D-Glutamine and D-glutamate metabolism, Glutamate metabolism, Arginine and proline metabolism, Nitrogen metabolism
rxn00184_tpm11	L-Glutamate:NADP+ oxidoreductase (deaminating)	(1) H2O[c] + (1) NADP[c] + (1) L-Glutamate[c] <=> (1) NADPH[c] + (1) NH3[c] + (1) 2-Oxoglutarate[c] + (1) H+[c]	D-Glutamine and D-glutamate metabolism, Glutamate metabolism, Arginine and proline metabolism, Nitrogen metabolism
rxn00184_tpm1	L-Glutamate:NADP+ oxidoreductase (deaminating)	(1) H2O[c] + (1) NADP[c] + (1) L-Glutamate[c] <=> (1) NADPH[c] + (1) NH3[c] + (1) 2-Oxoglutarate[c] + (1) H+[c]	D-Glutamine and D-glutamate metabolism, Glutamate metabolism, Arginine and proline metabolism, Nitrogen metabolism
rxn02008_tpm2	UDP-N-acetylmuramoyl-L-alanine:D-glutamate ligase(ADP-forming)	(1) ATP[c] + (1) D-Glutamate[c] + (1) UDP-N-acetylmuramoyl-L-alanine[c] --> (1) ADP[c] + (1) Phosphate[c] + (1) H+[c] + (1) UDP-N-acetylmuramoyl-L-alanyl-D-glutamate[c]	D-Glutamine and D-glutamate metabolism, Peptidoglycan biosynthesis
rxn02286_tpm2	UDP-N-acetylmuramate:L-alanine ligase (ADP-forming)	(1) ATP[c] + (1) L-Alanine[c] + (1) UDP-N-acetylmuramate[c] --> (1) ADP[c] + (1) Phosphate[c] + (1) H+[c] + (1) UDP-N-acetylmuramoyl-L-alanine[c]	D-Glutamine and D-glutamate metabolism, Peptidoglycan biosynthesis
rxn05322_tpm1	Butyryl-[acyl-carrier protein]:malonyl-CoA	(1) NADH[c] + (1) H+[c] + (1) But-2-enoyl-[acyl-carrier protein][c] --> (1) NAD[c] + (1) Butyryl-ACP[c]	Fatty acid biosynthesis
rxn05325_tpm1	Octanoyl-[acyl-carrier protein]:malonyl-CoA	(1) NADH[c] + (1) H+[c] + (1) (2E)-Octenoyl-[acp][c] --> (1) NAD[c] + (1) Octanoyl-ACP[c]	Fatty acid biosynthesis
rxn05326_tpm1	Hexanoyl-[acyl-carrier protein]:malonyl-CoA	(1) NADH[c] + (1) H+[c] + (1) (2E)-Hexenoyl-[acp][c] --> (1) NAD[c] + (1) Hexanoyl-ACP[c]	Fatty acid biosynthesis
rxn05339_tpm1	(3R)-3-Hydroxybutanoyl-[acyl-carrier protein]:NADP+ oxidoreductase	(1) NADP[c] + (1) (R)-3-Hydroxybutanoyl-[acyl-carrier protein][c] <=> (1) NADPH[c] + (1) H+[c] + (1) Acetoacetyl-ACP[c]	Fatty acid biosynthesis
rxn07576_tpm1	3oxoacyl-acp synthase (c18:0)	(1) hexadecanoyl-acp[c] + (1) Malonyl-[acyl-carrier protein][c] + (1) H+[c] <=> (1) CO2[c] + (1) ACP[c] + (1) 3-Oxostearoyl-[acp][c]	Fatty acid biosynthesis
rxn07579_tpm1	rxn07579	(1) NADH[c] + (1) H+[c] + (1) (2E)-Octadecenoyl-[acp][c] --> (1) NAD[c] + (1) Stearoyl-[acyl-carrier protein][c]	Fatty acid biosynthesis
rxn08398_tpm1	enoyl-[acyl-carrier-protein] reductase (NADH) (n-C18:1)	(1) NADH[c] + (1) H+[c] + (1) trans-3-cis-11-vacceoyl-[acyl-carrier protein][c] --> (1) NAD[c] + (1) Octadecenoyl-ACP[c]	Fatty acid biosynthesis
G3P_AT182_tpm1	glycerol-3-phosphate acyltransferase (C18:2)	(1) Glycerol-3-phosphate[c] + (1) Linoleoyl-ACP[c] --> (1) H+[c] + (1) ACP[c] + (1) 1-octadec-9-12-dienoyl-sn-glycerol 3-phosphate[c]	Fatty Acid Biosynthesis
G3PAT181_tpm1	glycerol-3-phosphate acyltransferase (C18:1)	(1) Octadecenoyl-ACP[c] + (1) Glycerol-3-phosphate[c] --> (1) H+[c] + (1) ACP[c] + (1) 1-octadec-9-enoyl-sn-glycerol 3-phosphate[c]	Fatty Acid Biosynthesis
rxn05329_tpm1	(3R)-3-Hydroxybutanoyl-[acyl-carrier-protein] hydro-lyase	(1) (R)-3-Hydroxybutanoyl-[acyl-carrier protein][c] --> (1) H2O[c] + (1) But-2-enoyl-[acyl-carrier protein][c]	Fatty Acid Biosynthesis
rxn05330_tpm1	(3R)-3-Hydroxybutanoyl-[acyl-carrier-protein] hydro-lyase	(1) D-3-Hydroxyhexanoyl-[acp][c] --> (1) H2O[c] + (1) (2E)-Hexenoyl-[acp][c]	Fatty Acid Biosynthesis
rxn05332_tpm1	(3R)-3-Hydroxypalmitoyl-[acyl-carrier-protein] hydro-lyase	(1) R-3-hydroxypalmitoyl-acyl-carrierprotein-[c] --> (1) H2O[c] + (1) (2E)-Hexadecenoyl-[acp][c]	Fatty Acid Biosynthesis
rxn05333_tpm1	(3R)-3-Hydroxybutanoyl-[acyl-carrier-protein] hydro-lyase	(1) (R)-3-Hydroxydecanoyl-[acyl-carrier protein][c] --> (1) H2O[c] + (1) (2E)-Decenoyl-[acp][c]	Fatty Acid Biosynthesis
rxn05334_tpm1	(3R)-3-Hydroxybutanoyl-[acyl-carrier-protein] hydro-lyase	(1) (R)-3-Hydroxyoctanoyl-[acyl-carrier protein][c] --> (1) H2O[c] + (1) (2E)-Octenoyl-[acp][c]	Fatty Acid Biosynthesis
rxn05337_tpm1	(3R)-3-Hydroxyhexanoyl-[acyl-carrier-protein]:NADP+ oxidoreductase	(1) NADP[c] + (1) D-3-Hydroxyhexanoyl-[acp][c] <=> (1) NADPH[c] + (1) H+[c] + (1) 3-Oxohexanoyl-[acp][c]	Fatty Acid Biosynthesis
rxn05338_tpm1	(3R)-3-Hydroxydecanoyl-[acyl-carrier-protein]:NADP+ oxidoreductase	(1) NADP[c] + (1) (R)-3-Hydroxydecanoyl-[acyl-carrier protein][c] <=> (1) NADPH[c] + (1) H+[c] + (1) 3-oxodecanoyl-acp[c]	Fatty Acid Biosynthesis
rxn05340_tpm1	(3R)-3-Hydroxydodecanoyl-[acyl-carrier-protein]:NADP+ oxidoreductase	(1) NADP[c] + (1) D-3-Hydroxydodecanoyl-[acp][c] <=> (1) NADPH[c] + (1) H+[c] + (1) 3-oxododecanoyl-acp[c]	Fatty Acid Biosynthesis
rxn05341_tpm1	(3R)-3-Hydroxyoctanoyl-[acyl-carrier-protein]:NADP+ oxidoreductase	(1) NADP[c] + (1) (R)-3-Hydroxyoctanoyl-[acyl-carrier protein][c] <=> (1) NADPH[c] + (1) H+[c] + (1) 3-oxooctanoyl-acp[c]	Fatty Acid Biosynthesis
rxn05343_tpm1	Octanoyl-[acyl-carrier protein]:malonyl-[acyl-carrier-protein]	(1) H+[c] + (1) Octanoyl-ACP[c] + (1) Malonyl-[acyl-carrier protein][c] --> (1) CO2[c] + (1) 3-oxodecanoyl-acp[c] + (1) ACP[c]	Fatty Acid Biosynthesis
rxn05346_tpm1	butyryl-[acyl-carrier protein]:malonyl-[acyl-carrier-protein]	(1) H+[c] + (1) Butyryl-ACP[c] + (1) Malonyl-[acyl-carrier protein][c] --> (1) CO2[c] + (1) 3-Oxohexanoyl-[acp][c] + (1) ACP[c]	Fatty Acid Biosynthesis
rxn05350_tpm1	hexanoyl-[acyl-carrier protein]:malonyl-[acyl-carrier-protein]	(1) H+[c] + (1) Hexanoyl-ACP[c] + (1) Malonyl-[acyl-carrier protein][c] --> (1) CO2[c] + (1) 3-oxooctanoyl-acp[c] + (1) ACP[c]	Fatty Acid Biosynthesis
rxn05465_tpm1	malonyl-ACP:[acyl-carrier-protein] transferase	(1) Malonyl-CoA[c] + (1) ACP[c] <=> (1) CoA[c] + (1) Malonyl-[acyl-carrier protein][c]	Fatty Acid Biosynthesis
rxn07577_tpm1	3oxoacyl-acp reductase (c18:0)	(1) NADPH[c] + (1) H+[c] + (1) 3-Oxostearoyl-[acp][c] --> (1) NADP[c] + (1) 3-Hydroxystearoyl-[acp][c]	Fatty Acid Biosynthesis
rxn07993_tpm1	3-oxoacyl-[acyl-carrier-protein] reductase (n-C18:1)	(1) NADPH[c] + (1) H+[c] + (1) 3-oxo-cis-vacc-11-enoyl-[acyl-carrier protein][c] --> (1) NADP[c] + (1) (R)-3-hydroxy-cis-vacc-11-enoyl-[acyl-carrier protein][c]	Fatty Acid Biosynthesis
rxn08086_tpm1	1-hexadecanoyl-sn-glycerol 3-phosphate O-acyltransferase (n-C16:0)	(1) hexadecanoyl-acp[c] + (1) 1-hexadecanoyl-sn-glycerol 3-phosphate[c] --> (1) ACP[c] + (1) 1,2-dihexadecanoyl-sn-glycerol 3-phosphate[c]	Fatty Acid Biosynthesis
rxn08087_tpm1	1-hexadec-7-enoyl-sn-glycerol 3-phosphate O-acyltransferase (n-C16:1)	(1) Hexadecenoyl-ACP[c] + (1) 1-hexadec-9-enoyl-sn-glycerol 3-phosphate[c] --> (1) ACP[c] + (1) 1,2-dihexadec-9-enoyl-sn-glycerol 3-phosphate[c]	Fatty Acid Biosynthesis
rxn08088_mod_tpm1	1-octadecanoyl-sn-glycerol 3-phosphate O-acyltransferase (n-C18:0)	(1) Stearoyl-[acyl-carrier protein][c] + (1) 1-octadecanoyl-sn-glycerol 3-phosphate[c] --> (1) ACP[c] + (1) 1,2-dioctadecanoyl-sn-glycerol 3-phosphate[c]	Fatty Acid Biosynthesis
rxn08089_tpm1	1-octadec-7-enoyl-sn-glycerol 3-phosphate O-acyltransferase (n-C18:1)	(1) Octadecenoyl-ACP[c] + (1) 1-octadec-11-enoyl-sn-glycerol 3-phosphate[c] --> (1) ACP[c] + (1) 1,2-dioctadec-11-enoyl-sn-glycerol 3-phosphate[c]	Fatty Acid Biosynthesis
rxn08549_tpm1	glycerol-3-phosphate acyltransferase (C16:0)	(1) Glycerol-3-phosphate[c] + (1) hexadecanoyl-acp[c] --> (1) ACP[c] + (1) 1-hexadecanoyl-sn-glycerol 3-phosphate[c]	Fatty Acid Biosynthesis
rxn08550_tpm1	glycerol-3-phosphate acyltransferase (C16:1)	(1) Glycerol-3-phosphate[c] + (1) Hexadecenoyl-ACP[c] --> (1) ACP[c] + (1) 1-hexadec-9-enoyl-sn-glycerol 3-phosphate[c]	Fatty Acid Biosynthesis
rxn08552_tpm1	glycerol-3-phosphate acyltransferase (C18:1)	(1) Glycerol-3-phosphate[c] + (1) Octadecenoyl-ACP[c] --> (1) ACP[c] + (1) 1-octadec-11-enoyl-sn-glycerol 3-phosphate[c]	Fatty Acid Biosynthesis
rxn05465_tpm2	malonyl-ACP:[acyl-carrier-protein] transferase	(1) Malonyl-CoA[c] + (1) ACP[c] <=> (1) CoA[c] + (1) Malonyl-[acyl-carrier protein][c]	Fatty Acid Biosynthesis
rxn09104_tpm6	phosphatidylglycerol phosphate phosphatase (n-C16:0)	(1) H2O[c] + (1) Phosphatidylglycerophosphate dihexadecanoyl[c] --> (1) Phosphate[c] + (1) H+[c] + (1) Phosphatidylglycerol dihexadecanoyl[c]	Fatty Acid Biosynthesis
rxn07578_tpm1	3hydroxyacyl-acp dehydratase (c18:0)	(1) 3-Hydroxystearoyl-[acp][c] --> (1) H2O[c] + (1) (2E)-Octadecenoyl-[acp][c]	Fatty Acid Biosynthesis
rxn07980_tpm1	3-hydroxyacyl-[acyl-carrier-protein] dehydratase (n-C18:1)	(1) (R)-3-hydroxy-cis-vacc-11-enoyl-[acyl-carrier protein][c] --> (1) H2O[c] + (1) trans-3-cis-11-vacceoyl-[acyl-carrier protein][c]	Fatty Acid Biosynthesis
rxn08002_tpm1	3-oxoacyl-[acyl-carrier-protein] synthase (n-C18:1)	(1) H+[c] + (1) Malonyl-[acyl-carrier protein][c] + (1) Hexadecenoyl-ACP[c] --> (1) CO2[c] + (1) ACP[c] + (1) 3-oxo-cis-vacc-11-enoyl-[acyl-carrier protein][c]	Fatty Acid Biosynthesis
rxn08551_mod_tpm1	glycerol-3-phosphate acyltransferase (C18:0)	(1) Glycerol-3-phosphate[c] + (1) Stearoyl-[acyl-carrier protein][c] --> (1) ACP[c] + (1) 1-octadecanoyl-sn-glycerol 3-phosphate[c]	Fatty Acid Biosynthesis
rxn05342_tpm2	(3R)-3-Hydroxytetradecanoyl-[acyl-carrier-protein]:NADP+	(1) NADPH[c] + (1) H+[c] + (1) 3-oxotetradecanoyl-acp[c] --> (1) NADP[c] + (1) (R)-3-Hydroxytetradecanoyl-[acyl-carrier protein][c]	Fatty Acid Biosynthesis
rxn03840_tpm4	PABB	(1) NH3[c] + (1) Chorismate[c] <=> (1) H2O[c] + (1) ADC[c]	Folate biosynthesis
rxn01314_tpm6	NADPH:6,7-dihydropteridine oxidoreductase	(1) NADPH[c] + (1) H+[c] + (1) Dihydrobiopterin[c] <=> (1) NADP[c] + (1) Tetrahydrobiopterin[c]	Folate biosynthesis
rxn00214_tpm1	UDPglucose 4-epimerase	(1) UDP-glucose[c] <=> (1) UDP-galactose[c]	Galactose metabolism, Nucleotide sugars metabolism
rxn00555_tpm1	L-Glutamine:D-fructose-6-phosphate aminotransferase (hexose	(1) L-Glutamine[c] + (1) D-fructose-6-phosphate[c] --> (1) L-Glutamate[c] + (1) D-Glucosamine phosphate[c]	Glutamate metabolism, Aminosugars metabolism
rxn00555_tpm2	L-Glutamine:D-fructose-6-phosphate aminotransferase (hexose	(1) L-Glutamine[c] + (1) D-fructose-6-phosphate[c] --> (1) L-Glutamate[c] + (1) D-Glucosamine phosphate[c]	Glutamate metabolism, Aminosugars metabolism
rxn00260_tpm1	L-Aspartate:2-oxoglutarate aminotrransferase	(1) 2-Oxoglutarate[c] + (1) L-Aspartate[c] <=> (1) L-Glutamate[c] + (1) Oxaloacetate[c]	Glutamate metabolism, Carbon fixation in photosynthetic organisms, Alanine and aspartate metabolism
rxn00260_tpm7	L-Aspartate:2-oxoglutarate aminotrransferase	(1) 2-Oxoglutarate[c] + (1) L-Aspartate[c] <=> (1) L-Glutamate[c] + (1) Oxaloacetate[c]	Glutamate metabolism, Carbon fixation in photosynthetic organisms, Alanine and aspartate metabolism
rxn00260_tpm10	L-Aspartate:2-oxoglutarate aminotrransferase	(1) 2-Oxoglutarate[c] + (1) L-Aspartate[c] <=> (1) L-Glutamate[c] + (1) Oxaloacetate[c]	Glutamate metabolism, Carbon fixation in photosynthetic organisms, Alanine and aspartate metabolism
rxn00260_tpm11	L-Aspartate:2-oxoglutarate aminotrransferase	(1) 2-Oxoglutarate[c] + (1) L-Aspartate[c] <=> (1) L-Glutamate[c] + (1) Oxaloacetate[c]	Glutamate metabolism, Carbon fixation in photosynthetic organisms, Alanine and aspartate metabolism
rxn00260_tpm12	L-Aspartate:2-oxoglutarate aminotrransferase	(1) 2-Oxoglutarate[c] + (1) L-Aspartate[c] <=> (1) L-Glutamate[c] + (1) Oxaloacetate[c]	Glutamate metabolism, Carbon fixation in photosynthetic organisms, Alanine and aspartate metabolism
rxn00260_tpm2	L-Aspartate:2-oxoglutarate aminotrransferase	(1) 2-Oxoglutarate[c] + (1) L-Aspartate[c] <=> (1) L-Glutamate[c] + (1) Oxaloacetate[c]	Glutamate metabolism, Carbon fixation in photosynthetic organisms, Alanine and aspartate metabolism
rxn00260_tpm8	L-Aspartate:2-oxoglutarate aminotrransferase	(1) 2-Oxoglutarate[c] + (1) L-Aspartate[c] <=> (1) L-Glutamate[c] + (1) Oxaloacetate[c]	Glutamate metabolism, Carbon fixation in photosynthetic organisms, Alanine and aspartate metabolism
rxn00260_tpm9	L-Aspartate:2-oxoglutarate aminotrransferase	(1) 2-Oxoglutarate[c] + (1) L-Aspartate[c] <=> (1) L-Glutamate[c] + (1) Oxaloacetate[c]	Glutamate metabolism, Carbon fixation in photosynthetic organisms, Alanine and aspartate metabolism
rxn00260_tpm3	L-Aspartate:2-oxoglutarate aminotrransferase	(1) 2-Oxoglutarate[c] + (1) L-Aspartate[c] <=> (1) L-Glutamate[c] + (1) Oxaloacetate[c]	Glutamate metabolism, Carbon fixation in photosynthetic organisms, Alanine and aspartate metabolism
rxn00260_tpm4	L-Aspartate:2-oxoglutarate aminotrransferase	(1) 2-Oxoglutarate[c] + (1) L-Aspartate[c] <=> (1) L-Glutamate[c] + (1) Oxaloacetate[c]	Glutamate metabolism, Carbon fixation in photosynthetic organisms, Alanine and aspartate metabolism
rxn00260_tpm6	L-Aspartate:2-oxoglutarate aminotrransferase	(1) 2-Oxoglutarate[c] + (1) L-Aspartate[c] <=> (1) L-Glutamate[c] + (1) Oxaloacetate[c]	Glutamate metabolism, Carbon fixation in photosynthetic organisms, Alanine and aspartate metabolism
rxn00187_tpm3	L-Glutamate:ammonia ligase (ADP-forming)	(1) ATP[c] + (1) NH3[c] + (1) L-Glutamate[c] --> (1) ADP[c] + (1) Phosphate[c] + (1) L-Glutamine[c] + (1) H+[c]	Glutamate metabolism, Nitrogen metabolism
rxn00069_tpm10	L-glutamate:NAD+ oxidoreductase (transaminating)	(1) NADH[c] + (1) 2-Oxoglutarate[c] + (1) L-Glutamine[c] + (1) H+[c] --> (1) NAD[c] + (2) L-Glutamate[c]	Glutamate metabolism, Nitrogen metabolism
rxn00069_tpm8	L-glutamate:NAD+ oxidoreductase (transaminating)	(1) NADH[c] + (1) 2-Oxoglutarate[c] + (1) L-Glutamine[c] + (1) H+[c] --> (1) NAD[c] + (2) L-Glutamate[c]	Glutamate metabolism, Nitrogen metabolism
rxn00069_tpm7	L-glutamate:NAD+ oxidoreductase (transaminating)	(1) NADH[c] + (1) 2-Oxoglutarate[c] + (1) L-Glutamine[c] + (1) H+[c] --> (1) NAD[c] + (2) L-Glutamate[c]	Glutamate metabolism, Nitrogen metabolism
rxn00069_tpm9	L-glutamate:NAD+ oxidoreductase (transaminating)	(1) NADH[c] + (1) 2-Oxoglutarate[c] + (1) L-Glutamine[c] + (1) H+[c] --> (1) NAD[c] + (2) L-Glutamate[c]	Glutamate metabolism, Nitrogen metabolism
rxn00187_tpm2	L-Glutamate:ammonia ligase (ADP-forming)	(1) ATP[c] + (1) NH3[c] + (1) L-Glutamate[c] --> (1) ADP[c] + (1) Phosphate[c] + (1) L-Glutamine[c] + (1) H+[c]	Glutamate metabolism, Nitrogen metabolism
rxn00187_tpm6	L-Glutamate:ammonia ligase (ADP-forming)	(1) ATP[c] + (1) NH3[c] + (1) L-Glutamate[c] --> (1) ADP[c] + (1) Phosphate[c] + (1) L-Glutamine[c] + (1) H+[c]	Glutamate metabolism, Nitrogen metabolism
rxn00790_tpm4	5-Phosphoribosylamine:pyrophosphate phosphoribosyltransferase	(1) H2O[c] + (1) L-Glutamine[c] + (1) PRPP[c] --> (1) PPi[c] + (1) L-Glutamate[c] + (1) 5-Phosphoribosylamine[c]	Glutamate metabolism, Purine metabolism
rxn00790_tpm3	5-Phosphoribosylamine:pyrophosphate phosphoribosyltransferase	(1) H2O[c] + (1) L-Glutamine[c] + (1) PRPP[c] --> (1) PPi[c] + (1) L-Glutamate[c] + (1) 5-Phosphoribosylamine[c]	Glutamate metabolism, Purine metabolism
rxn00205_tpm4	Glutathione:hydrogen-peroxide oxidoreductase	(1) H2O2[c] + (2) Glutathione[c] --> (2) H2O[c] + (1) Oxidized glutathione[c]	Glutathione metabolism
rxn00351_tpm4	gamma-L-Glutamyl-L-cysteine:glycine ligase (ADP-forming)	(1) ATP[c] + (1) Glycine[c] + (1) gamma-Glutamylcysteine[c] --> (1) ADP[c] + (1) Phosphate[c] + (1) Glutathione[c] + (1) H+[c]	Glutathione metabolism
rxn00646_tpm4	L-Glutamate:L-cysteine gamma-ligase (ADP-forming)	(1) ATP[c] + (1) L-Glutamate[c] + (1) L-Cysteine[c] --> (1) ADP[c] + (1) Phosphate[c] + (1) H+[c] + (1) gamma-Glutamylcysteine[c]	Glutathione metabolism
rxn00350_tpm6	glutathione hydralase (periplasmic)	(1) H2O[c] + (1) Glutathione[c] --> (1) L-Glutamate[c] + (1) L-Cysteinylglycine[c]	Glutathione metabolism
rxn00650_tpm12	membrane alanyl aminopeptidase	(1) H2O[c] + (1) L-Cysteinylglycine[c] <=> (1) Glycine[c] + (1) L-Cysteine[c]	Glutathione metabolism
rxn00205_tpm6	Glutathione:hydrogen-peroxide oxidoreductase	(1) H2O2[c] + (2) Glutathione[c] --> (2) H2O[c] + (1) Oxidized glutathione[c]	Glutathione metabolism
rxn01406_tpm6	S-Adenosylmethioninamine:putrescine 3-aminopropyltransferase	(1) Putrescine[c] + (1) S-Adenosylmethioninamine[c] --> (1) H+[c] + (1) 5-Methylthioadenosine[c] + (1) Spermidine[c]	Glutathione metabolism, Methionine metabolism, Urea cycle and metabolism of amino groups
rxn11676_tpm4	acetyl-phosphate ammonia:thioredoxin disulfide	(1) H2O[c] + (1) NH3[c] + (1) Acetylphosphate[c] + (1) Oxidized thioredoxin[c] <=> (1) Phosphate[c] + (1) Glycine[c] + (2) H+[c] + (1) Reduced thioredoxin[c]	Glycine, Serine, and Threonine Metabolism
rxn11676_tpm3	acetyl-phosphate ammonia:thioredoxin disulfide	(1) H2O[c] + (1) NH3[c] + (1) Acetylphosphate[c] + (1) Oxidized thioredoxin[c] <=> (1) Phosphate[c] + (1) Glycine[c] + (2) H+[c] + (1) Reduced thioredoxin[c]	Glycine, Serine, and Threonine Metabolism
rxn11676_tpm6	acetyl-phosphate ammonia:thioredoxin disulfide	(1) H2O[c] + (1) NH3[c] + (1) Acetylphosphate[c] + (1) Oxidized thioredoxin[c] <=> (1) Phosphate[c] + (1) Glycine[c] + (2) H+[c] + (1) Reduced thioredoxin[c]	Glycine, Serine, and Threonine Metabolism
rxn11676_tpm5	acetyl-phosphate ammonia:thioredoxin disulfide	(1) H2O[c] + (1) NH3[c] + (1) Acetylphosphate[c] + (1) Oxidized thioredoxin[c] <=> (1) Phosphate[c] + (1) Glycine[c] + (2) H+[c] + (1) Reduced thioredoxin[c]	Glycine, Serine, and Threonine Metabolism
rxn01069_tpm1	O-Phospho-L-homoserine phospho-lyase (adding water)	(1) H2O[c] + (1) O-Phospho-L-homoserine[c] --> (1) Phosphate[c] + (1) H+[c] + (1) L-Threonine[c]	Glycine,serine and threonine metabolism
rxn01300_tpm1	ATP:L-homoserine O-phosphotransferase	(1) ATP[c] + (1) L-Homoserine[c] --> (1) ADP[c] + (1) O-Phospho-L-homoserine[c]	Glycine,serine and threonine metabolism
rxn01069_tpm2	O-Phospho-L-homoserine phospho-lyase (adding water)	(1) H2O[c] + (1) O-Phospho-L-homoserine[c] --> (1) Phosphate[c] + (1) H+[c] + (1) L-Threonine[c]	Glycine,serine and threonine metabolism
rxn01300_tpm3	ATP:L-homoserine O-phosphotransferase	(1) ATP[c] + (1) L-Homoserine[c] --> (1) ADP[c] + (1) O-Phospho-L-homoserine[c]	Glycine,serine and threonine metabolism
rxn01069_tpm6	O-Phospho-L-homoserine phospho-lyase (adding water)	(1) H2O[c] + (1) O-Phospho-L-homoserine[c] --> (1) Phosphate[c] + (1) H+[c] + (1) L-Threonine[c]	Glycine,serine and threonine metabolism
rxn01300_tpm2	ATP:L-homoserine O-phosphotransferase	(1) ATP[c] + (1) L-Homoserine[c] --> (1) ADP[c] + (1) O-Phospho-L-homoserine[c]	Glycine,serine and threonine metabolism
rxn01069_tpm3	O-Phospho-L-homoserine phospho-lyase (adding water)	(1) H2O[c] + (1) O-Phospho-L-homoserine[c] --> (1) Phosphate[c] + (1) H+[c] + (1) L-Threonine[c]	Glycine,serine and threonine metabolism
rxn01300_tpm6	ATP:L-homoserine O-phosphotransferase	(1) ATP[c] + (1) L-Homoserine[c] --> (1) ADP[c] + (1) O-Phospho-L-homoserine[c]	Glycine,serine and threonine metabolism
rxn01069_tpm4	O-Phospho-L-homoserine phospho-lyase (adding water)	(1) H2O[c] + (1) O-Phospho-L-homoserine[c] --> (1) Phosphate[c] + (1) H+[c] + (1) L-Threonine[c]	Glycine,serine and threonine metabolism
rxn01069_tpm5	O-Phospho-L-homoserine phospho-lyase (adding water)	(1) H2O[c] + (1) O-Phospho-L-homoserine[c] --> (1) Phosphate[c] + (1) H+[c] + (1) L-Threonine[c]	Glycine,serine and threonine metabolism
rxn01300_tpm4	ATP:L-homoserine O-phosphotransferase	(1) ATP[c] + (1) L-Homoserine[c] --> (1) ADP[c] + (1) O-Phospho-L-homoserine[c]	Glycine,serine and threonine metabolism
rxn00459_tpm4	2-Phospho-D-glycerate hydro-lyase	(1) 2-Phospho-D-glycerate[c] <=> (1) H2O[c] + (1) Phosphoenolpyruvate[c]	Glycolysis / Gluconeogenesis
rxn00459_tpm5	2-Phospho-D-glycerate hydro-lyase	(1) 2-Phospho-D-glycerate[c] <=> (1) H2O[c] + (1) Phosphoenolpyruvate[c]	Glycolysis / Gluconeogenesis
rxn01106_tpm5	2-Phospho-D-glycerate 2,3-phosphomutase	(1) 2-Phospho-D-glycerate[c] <=> (1) 3-Phosphoglycerate[c]	Glycolysis / Gluconeogenesis
rxn00459_tpm7	2-Phospho-D-glycerate hydro-lyase	(1) 2-Phospho-D-glycerate[c] <=> (1) H2O[c] + (1) Phosphoenolpyruvate[c]	Glycolysis / Gluconeogenesis
rxn01106_tpm7	2-Phospho-D-glycerate 2,3-phosphomutase	(1) 2-Phospho-D-glycerate[c] <=> (1) 3-Phosphoglycerate[c]	Glycolysis / Gluconeogenesis
rxn00459_tpm8	2-Phospho-D-glycerate hydro-lyase	(1) 2-Phospho-D-glycerate[c] <=> (1) H2O[c] + (1) Phosphoenolpyruvate[c]	Glycolysis / Gluconeogenesis
rxn01106_tpm8	2-Phospho-D-glycerate 2,3-phosphomutase	(1) 2-Phospho-D-glycerate[c] <=> (1) 3-Phosphoglycerate[c]	Glycolysis / Gluconeogenesis
rxn00459_tpm9	2-Phospho-D-glycerate hydro-lyase	(1) 2-Phospho-D-glycerate[c] <=> (1) H2O[c] + (1) Phosphoenolpyruvate[c]	Glycolysis / Gluconeogenesis
rxn01106_tpm9	2-Phospho-D-glycerate 2,3-phosphomutase	(1) 2-Phospho-D-glycerate[c] <=> (1) 3-Phosphoglycerate[c]	Glycolysis / Gluconeogenesis
rxn00459_tpm10	2-Phospho-D-glycerate hydro-lyase	(1) 2-Phospho-D-glycerate[c] <=> (1) H2O[c] + (1) Phosphoenolpyruvate[c]	Glycolysis / Gluconeogenesis
rxn01106_tpm10	2-Phospho-D-glycerate 2,3-phosphomutase	(1) 2-Phospho-D-glycerate[c] <=> (1) 3-Phosphoglycerate[c]	Glycolysis / Gluconeogenesis
rxn00459_tpm11	2-Phospho-D-glycerate hydro-lyase	(1) 2-Phospho-D-glycerate[c] <=> (1) H2O[c] + (1) Phosphoenolpyruvate[c]	Glycolysis / Gluconeogenesis
rxn01106_tpm11	2-Phospho-D-glycerate 2,3-phosphomutase	(1) 2-Phospho-D-glycerate[c] <=> (1) 3-Phosphoglycerate[c]	Glycolysis / Gluconeogenesis
rxn00459_tpm1	2-Phospho-D-glycerate hydro-lyase	(1) 2-Phospho-D-glycerate[c] <=> (1) H2O[c] + (1) Phosphoenolpyruvate[c]	Glycolysis / Gluconeogenesis
rxn00459_tpm2	2-Phospho-D-glycerate hydro-lyase	(1) 2-Phospho-D-glycerate[c] <=> (1) H2O[c] + (1) Phosphoenolpyruvate[c]	Glycolysis / Gluconeogenesis
rxn00459_tpm3	2-Phospho-D-glycerate hydro-lyase	(1) 2-Phospho-D-glycerate[c] <=> (1) H2O[c] + (1) Phosphoenolpyruvate[c]	Glycolysis / Gluconeogenesis
rxn00459_tpm12	2-Phospho-D-glycerate hydro-lyase	(1) 2-Phospho-D-glycerate[c] <=> (1) H2O[c] + (1) Phosphoenolpyruvate[c]	Glycolysis / Gluconeogenesis
rxn01106_tpm12	2-Phospho-D-glycerate 2,3-phosphomutase	(1) 2-Phospho-D-glycerate[c] <=> (1) 3-Phosphoglycerate[c]	Glycolysis / Gluconeogenesis
rxn01106_tpm4	2-Phospho-D-glycerate 2,3-phosphomutase	(1) 2-Phospho-D-glycerate[c] <=> (1) 3-Phosphoglycerate[c]	Glycolysis / Gluconeogenesis
rxn01106_tpm3	2-Phospho-D-glycerate 2,3-phosphomutase	(1) 2-Phospho-D-glycerate[c] <=> (1) 3-Phosphoglycerate[c]	Glycolysis / Gluconeogenesis
rxn01106_tpm2	2-Phospho-D-glycerate 2,3-phosphomutase	(1) 2-Phospho-D-glycerate[c] <=> (1) 3-Phosphoglycerate[c]	Glycolysis / Gluconeogenesis
rxn01106_tpm1	2-Phospho-D-glycerate 2,3-phosphomutase	(1) 2-Phospho-D-glycerate[c] <=> (1) 3-Phosphoglycerate[c]	Glycolysis / Gluconeogenesis
rxn00256_tpm1	Citrate oxaloacetate-lyase ((pro-3S)-CH2COO- -> acetyl-CoA)	(1) H2O[c] + (1) Acetyl-CoA[c] + (1) Oxaloacetate[c] --> (1) CoA[c] + (1) H+[c] + (1) Citrate[c]	Glyoxylate and dicarboxylate metabolism, Citrate cycle (TCA cycle)
rxn00973_tpm1	citrate hydro-lyase	(1) Citrate[c] <=> (1) Isocitrate[c]	Glyoxylate and dicarboxylate metabolism, Citrate cycle (TCA cycle), Reductive carboxylate cycle (CO2 fixation)
rxn00907_tpm3	5,10-methylenetetrahydrofolate:NADP+ oxidoreductase	(1) NADP[c] + (1) 5-10-Methylenetetrahydrofolate[c] --> (1) NADPH[c] + (1) 5-10-Methenyltetrahydrofolate[c]	Glyoxylate and dicarboxylate metabolism, One carbon pool by folate
rxn00907_tpm6	5,10-methylenetetrahydrofolate:NADP+ oxidoreductase	(1) NADP[c] + (1) 5-10-Methylenetetrahydrofolate[c] --> (1) NADPH[c] + (1) 5-10-Methenyltetrahydrofolate[c]	Glyoxylate and dicarboxylate metabolism, One carbon pool by folate
rxn00907_tpm4	5,10-methylenetetrahydrofolate:NADP+ oxidoreductase	(1) NADP[c] + (1) 5-10-Methylenetetrahydrofolate[c] --> (1) NADPH[c] + (1) 5-10-Methenyltetrahydrofolate[c]	Glyoxylate and dicarboxylate metabolism, One carbon pool by folate
rxn00907_tpm5	5,10-methylenetetrahydrofolate:NADP+ oxidoreductase	(1) NADP[c] + (1) 5-10-Methylenetetrahydrofolate[c] --> (1) NADPH[c] + (1) 5-10-Methenyltetrahydrofolate[c]	Glyoxylate and dicarboxylate metabolism, One carbon pool by folate
rxn01211_tpm3	5,10-Methenyltetrahydrofolate 5-hydrolase(decyclizing)	(1) H2O[c] + (1) 5-10-Methenyltetrahydrofolate[c] <=> (1) H+[c] + (1) 10-Formyltetrahydrofolate[c]	Glyoxylate and dicarboxylate metabolism, One carbon pool by folate
rxn01211_tpm6	5,10-Methenyltetrahydrofolate 5-hydrolase(decyclizing)	(1) H2O[c] + (1) 5-10-Methenyltetrahydrofolate[c] <=> (1) H+[c] + (1) 10-Formyltetrahydrofolate[c]	Glyoxylate and dicarboxylate metabolism, One carbon pool by folate
rxn01211_tpm4	5,10-Methenyltetrahydrofolate 5-hydrolase(decyclizing)	(1) H2O[c] + (1) 5-10-Methenyltetrahydrofolate[c] <=> (1) H+[c] + (1) 10-Formyltetrahydrofolate[c]	Glyoxylate and dicarboxylate metabolism, One carbon pool by folate
rxn01211_tpm5	5,10-Methenyltetrahydrofolate 5-hydrolase(decyclizing)	(1) H2O[c] + (1) 5-10-Methenyltetrahydrofolate[c] <=> (1) H+[c] + (1) 10-Formyltetrahydrofolate[c]	Glyoxylate and dicarboxylate metabolism, One carbon pool by folate
rxn00789_tpm5	1-(5-Phospho-D-ribosyl)-ATP:pyrophosphate phosphoribosyl-transferase	(1) ATP[c] + (1) PRPP[c] --> (1) PPi[c] + (1) Phosphoribosyl-ATP[c]	Histidine metabolism
rxn02160_tpm6	L-Histidinol-phosphate phosphohydrolase	(1) H2O[c] + (1) L-histidinol-phosphate[c] --> (1) Phosphate[c] + (1) H+[c] + (1) L-Histidinol[c]	Histidine metabolism
rxn02320_tpm6	5-Amino-2-oxopentanoate:2-oxoglutarate aminotransferase	(1) L-Glutamate[c] + (1) imidazole acetol-phosphate[c] --> (1) 2-Oxoglutarate[c] + (1) L-histidinol-phosphate[c]	Histidine metabolism
rxn02834_tpm6	Phosphoribosyl-ATP pyrophosphohydrolase	(1) H2O[c] + (1) Phosphoribosyl-ATP[c] --> (1) PPi[c] + (1) Phosphoribosyl-AMP[c]	Histidine metabolism
rxn02473_tpm6	D-erythro-1-(Imidazol-4-yl)glycerol 3-phosphate hydro-lyase	(1) D-erythro-imidazole-glycerol-phosphate[c] --> (1) H2O[c] + (1) imidazole acetol-phosphate[c]	Histidine metabolism
rxn02835_tpm6	1-(5-phospho-D-ribosyl)-AMP 1,6-hydrolase	(1) H2O[c] + (1) Phosphoribosyl-AMP[c] --> (1) phosphoribosylformiminoaicar-phosphate[c]	Histidine metabolism
rxn03135_tpm6	Imidazole-glycerol-3-phosphate synthase	(1) L-Glutamine[c] + (1) phosphoribulosylformimino-AICAR-phosphate[c] --> (1) L-Glutamate[c] + (1) H+[c] + (1) D-erythro-imidazole-glycerol-phosphate[c] + (1) AICAR[c]	Histidine metabolism
rxn03175_tpm6	N-(5'-Phospho-D-ribosylformimino)-5-amino-1-	(1) phosphoribosylformiminoaicar-phosphate[c] --> (1) phosphoribulosylformimino-AICAR-phosphate[c]	Histidine metabolism
rxn08297_tpm1	diacylglycerol kinase (n-C16:0)	(1) ATP[c] + (1) 1,2-Diacyl-sn-glycerol dihexadecanoyl[c] <=> (1) ADP[c] + (1) 1,2-dihexadecanoyl-sn-glycerol 3-phosphate[c]	Lipid Metabolism
rxn08298_tpm1	diacylglycerol kinase (n-C16:1)	(1) ATP[c] + (1) 1,2-Diacyl-sn-glycerol dihexadec-9-enoyl[c] <=> (1) ADP[c] + (1) 1,2-dihexadec-9-enoyl-sn-glycerol 3-phosphate[c]	Lipid Metabolism
rxn08300_tpm1	diacylglycerol kinase (n-C18:1)	(1) ATP[c] + (1) 1,2-Diacyl-sn-glycerol dioctadec-11-enoyl[c] <=> (1) ADP[c] + (1) 1,2-dioctadec-11-enoyl-sn-glycerol 3-phosphate[c]	Lipid Metabolism
rxn08298_tpm2	diacylglycerol kinase (n-C16:1)	(1) ATP[c] + (1) 1,2-Diacyl-sn-glycerol dihexadec-9-enoyl[c] <=> (1) ADP[c] + (1) 1,2-dihexadec-9-enoyl-sn-glycerol 3-phosphate[c]	Lipid Metabolism
rxn08297_tpm3	diacylglycerol kinase (n-C16:0)	(1) ATP[c] + (1) 1,2-Diacyl-sn-glycerol dihexadecanoyl[c] <=> (1) ADP[c] + (1) 1,2-dihexadecanoyl-sn-glycerol 3-phosphate[c]	Lipid Metabolism
rxn08297_tpm2	diacylglycerol kinase (n-C16:0)	(1) ATP[c] + (1) 1,2-Diacyl-sn-glycerol dihexadecanoyl[c] <=> (1) ADP[c] + (1) 1,2-dihexadecanoyl-sn-glycerol 3-phosphate[c]	Lipid Metabolism
rxn08300_tpm2	diacylglycerol kinase (n-C18:1)	(1) ATP[c] + (1) 1,2-Diacyl-sn-glycerol dioctadec-11-enoyl[c] <=> (1) ADP[c] + (1) 1,2-dioctadec-11-enoyl-sn-glycerol 3-phosphate[c]	Lipid Metabolism
GaT_160_tpm1	Galactosyltransferase (n-C16:0)	(1) UDP-galactose[c] + (1) 1,2-Diacyl-sn-glycerol dihexadecanoyl[c] --> (1) 1,2-Diacyl-3-beta-D-galactosyl-sn-glycerol (n-C16)[c] + (1) UDP[c]	Lipid Metabolism*
GaT_182_tpm1	Galactosyltransferase (n-C18:2)	(1) UDP-galactose[c] + (1) 1,2-Diacyl-sn-glycerol (dioctadec-9-12-dienoyl, n-C18:2)[c] --> (1) 1,2-Diacyl-3-beta-D-galactosyl-sn-glycerol (n-C18:2)[c] + (1) UDP[c]	Lipid Metabolism*
rxn00612_tpm1	sn-Glycerol-3-phosphate:NADP+ 2-oxidoreductase	(1) NADP[c] + (1) Glycerol-3-phosphate[c] <=> (1) NADPH[c] + (1) H+[c] + (1) Glycerone-phosphate[c]	Lipid Metabolism*
rxn00612_tpm6	sn-Glycerol-3-phosphate:NADP+ 2-oxidoreductase	(1) NADP[c] + (1) Glycerol-3-phosphate[c] <=> (1) NADPH[c] + (1) H+[c] + (1) Glycerone-phosphate[c]	Lipid Metabolism*
rxn03146_tpm1	UDP-3-O-acetylglucosamine deacetylase	(1) H2O[c] + (1) UDP-3-O-(beta-hydroxymyristoyl)-N-acetylglucosamine[c] --> (1) Acetate[c] + (1) UDP-3-O-(beta-hydroxymyristoyl)-D-glucosamine[c]	Lipopolysaccharide biosynthesis
rxn06723_tpm1	UDP-3-O-(3-hydroxymyristoyl)glucosamine acyltransferase	(1) (R)-3-Hydroxytetradecanoyl-[acyl-carrier protein][c] + (1) UDP-3-O-(beta-hydroxymyristoyl)-D-glucosamine[c] --> (1) H+[c] + (1) ACP[c] + (1) UDP-2,3-bis(3-hydroxytetradecanoyl)glucosamine[c]	Lipopolysaccharide biosynthesis
rxn06729_tpm1	(R)-3-Hydroxytetradecanoly-[acyl-carrier-protein]:UDP-N-acetyl-	(1) UDP-N-acetylglucosamine[c] + (1) (R)-3-Hydroxytetradecanoyl-[acyl-carrier protein][c] <=> (1) UDP-3-O-(beta-hydroxymyristoyl)-N-acetylglucosamine[c] + (1) ACP[c]	Lipopolysaccharide biosynthesis
rxn02928_tpm1	2,3,4,5-Tetrahydrodipicolinate:NAD+ oxidoreductase	(1) NAD[c] + (1) tetrahydrodipicolinate[c] <=> (1) NADH[c] + (1) H+[c] + (1) Dihydrodipicolinate[c]	Lysine biosynthesis
rxn02929_tpm1	2,3,4,5-Tetrahydrodipicolinate:NADP+ oxidoreductase	(1) NADPH[c] + (1) H+[c] + (1) Dihydrodipicolinate[c] --> (1) NADP[c] + (1) tetrahydrodipicolinate[c]	Lysine biosynthesis
rxn01644_tpm1	L-Aspartate-4-semialdehyde hydro-lyase (adding pyruvate and	(1) Pyruvate[c] + (1) L-Aspartate4-semialdehyde[c] --> (2) H2O[c] + (1) H+[c] + (1) Dihydrodipicolinate[c]	Lysine biosynthesis
rxn00337_tpm1	ATP:L-aspartate 4-phosphotransferase	(1) ATP[c] + (1) L-Aspartate[c] + (1) H+[c] --> (1) ADP[c] + (1) 4-Phospho-L-aspartate[c]	Lysine biosynthesis
rxn01301_tpm1	L-Homoserine:NAD+ oxidoreductase	(1) NAD[c] + (1) L-Homoserine[c] <=> (1) NADH[c] + (1) H+[c] + (1) L-Aspartate4-semialdehyde[c]	Lysine biosynthesis
rxn01301_tpm2	L-Homoserine:NAD+ oxidoreductase	(1) NAD[c] + (1) L-Homoserine[c] <=> (1) NADH[c] + (1) H+[c] + (1) L-Aspartate4-semialdehyde[c]	Lysine biosynthesis
rxn01643_tpm2	L-Aspartate-4-semialdehyde:NADP+ oxidoreductase (phosphorylating)	(1) NADPH[c] + (1) 4-Phospho-L-aspartate[c] --> (1) NADP[c] + (1) Phosphate[c] + (1) L-Aspartate4-semialdehyde[c]	Lysine biosynthesis
rxn01301_tpm3	L-Homoserine:NAD+ oxidoreductase	(1) NAD[c] + (1) L-Homoserine[c] <=> (1) NADH[c] + (1) H+[c] + (1) L-Aspartate4-semialdehyde[c]	Lysine biosynthesis
rxn00337_tpm4	ATP:L-aspartate 4-phosphotransferase	(1) ATP[c] + (1) L-Aspartate[c] + (1) H+[c] --> (1) ADP[c] + (1) 4-Phospho-L-aspartate[c]	Lysine biosynthesis
rxn01301_tpm5	L-Homoserine:NAD+ oxidoreductase	(1) NAD[c] + (1) L-Homoserine[c] <=> (1) NADH[c] + (1) H+[c] + (1) L-Aspartate4-semialdehyde[c]	Lysine biosynthesis
rxn01301_tpm6	L-Homoserine:NAD+ oxidoreductase	(1) NAD[c] + (1) L-Homoserine[c] <=> (1) NADH[c] + (1) H+[c] + (1) L-Aspartate4-semialdehyde[c]	Lysine biosynthesis
rxn01643_tpm6	L-Aspartate-4-semialdehyde:NADP+ oxidoreductase (phosphorylating)	(1) NADPH[c] + (1) 4-Phospho-L-aspartate[c] --> (1) NADP[c] + (1) Phosphate[c] + (1) L-Aspartate4-semialdehyde[c]	Lysine biosynthesis
rxn01643_tpm1	L-Aspartate-4-semialdehyde:NADP+ oxidoreductase (phosphorylating)	(1) NADPH[c] + (1) 4-Phospho-L-aspartate[c] --> (1) NADP[c] + (1) Phosphate[c] + (1) L-Aspartate4-semialdehyde[c]	Lysine biosynthesis
rxn01301_tpm4	L-Homoserine:NAD+ oxidoreductase	(1) NAD[c] + (1) L-Homoserine[c] <=> (1) NADH[c] + (1) H+[c] + (1) L-Aspartate4-semialdehyde[c]	Lysine biosynthesis
rxn01643_tpm4	L-Aspartate-4-semialdehyde:NADP+ oxidoreductase (phosphorylating)	(1) NADPH[c] + (1) 4-Phospho-L-aspartate[c] --> (1) NADP[c] + (1) Phosphate[c] + (1) L-Aspartate4-semialdehyde[c]	Lysine biosynthesis
rxn03031_tpm1	tetrahydrodipicolinate succinylase	(1) H2O[c] + (1) tetrahydrodipicolinate[c] + (1) Succinyl-CoA[c] --> (1) CoA[c] + (1) N-Succinyl-L-2-amino-6-oxopimelate[c]	Lysine metabolism
rxn00693_tpm6	5-Methyltetrahydrofolate:L-homocysteine S-methyltransferase	(1) Homocysteine[c] + (1) 5-Methyltetrahydrofolate[c] --> (1) L-Methionine[c] + (1) Tetrahydrofolate[c]	Methionine metabolism, One carbon pool by folate
rxn00127_tpm6	S-Adenosyl-L-methionine carboxy-lyase	(1) S-Adenosyl-L-methionine[c] + (1) H+[c] --> (1) CO2[c] + (1) S-Adenosylmethioninamine[c]	Methionine metabolism, Urea cycle and metabolism of amino groups
rxn00001_tpm1	Pyrophosphate phosphohydrolase	(1) H2O[c] + (1) PPi[c] --> (2) Phosphate[c] + (2) H+[c]	Minor Metabolite Recycling
rxn00001_tpm3	Pyrophosphate phosphohydrolase	(1) H2O[c] + (1) PPi[c] --> (2) Phosphate[c] + (2) H+[c]	Minor Metabolite Recycling
rxn00001_tpm5	Pyrophosphate phosphohydrolase	(1) H2O[c] + (1) PPi[c] --> (2) Phosphate[c] + (2) H+[c]	Minor Metabolite Recycling
rxn00001_tpm6	Pyrophosphate phosphohydrolase	(1) H2O[c] + (1) PPi[c] --> (2) Phosphate[c] + (2) H+[c]	Minor Metabolite Recycling
rxn00001_tpm2	Pyrophosphate phosphohydrolase	(1) H2O[c] + (1) PPi[c] --> (2) Phosphate[c] + (2) H+[c]	Minor Metabolite Recycling
rxn00001_tpm4	Pyrophosphate phosphohydrolase	(1) H2O[c] + (1) PPi[c] --> (2) Phosphate[c] + (2) H+[c]	Minor Metabolite Recycling
rxn00102_tpm1	Carbonic acid hydro-lyase	(1) H+[c] + (1) Bicarbonate[c] <=> (1) H2O[c] + (1) CO2[c]	Nitrogen metabolism
rxn00102_tpm2	Carbonic acid hydro-lyase	(1) H+[c] + (1) Bicarbonate[c] <=> (1) H2O[c] + (1) CO2[c]	Nitrogen metabolism
rxn00102_tpm3	Carbonic acid hydro-lyase	(1) H+[c] + (1) Bicarbonate[c] <=> (1) H2O[c] + (1) CO2[c]	Nitrogen metabolism
rxn00102_tpm5	Carbonic acid hydro-lyase	(1) H+[c] + (1) Bicarbonate[c] <=> (1) H2O[c] + (1) CO2[c]	Nitrogen metabolism
rxn00102_tpm6	Carbonic acid hydro-lyase	(1) H+[c] + (1) Bicarbonate[c] <=> (1) H2O[c] + (1) CO2[c]	Nitrogen metabolism
rxn00102_tpm4	Carbonic acid hydro-lyase	(1) H+[c] + (1) Bicarbonate[c] <=> (1) H2O[c] + (1) CO2[c]	Nitrogen metabolism
rxn03648_mod_tpm6	rxn03648	(1) beta-Carotene[c] + (1) NADPH[c] + (1) O2[c] --> (1) Echinenone[c] + (1) NADP[c] + (1) H2O[c] + (1) H+[c]	None
rxn05937_tpm1	Ferredoxin:NADP+ oxidoreductase	(1) NADP[c] + (1) H+[c] + (2) Reduced ferredoxin[c] <=> (1) NADPH[c] + (2) Oxidized ferredoxin[c]	None
rxn05937_tpm2	Ferredoxin:NADP+ oxidoreductase	(1) NADP[c] + (1) H+[c] + (2) Reduced ferredoxin[c] <=> (1) NADPH[c] + (2) Oxidized ferredoxin[c]	None
rxn00137_tpm4	Adenosine 3',5'-bisphosphate 3'(2')-phosphohydrolase	(1) H2O[c] + (1) Adenosine 3-5-bisphosphate[c] --> (1) Phosphate[c] + (1) AMP[c] + (1) H+[c]	None
rxn05031_tpm6	prephytoene diphosphate:geranylgeranyl-diphosphate	(1) Prephytoene diphosphate[c] --> (1) PPi[c] + (1) Phytoene[c]	None
rxn08764_tpm6	ketol-acid reductoisomerase (2-Acetolactate)	(1) NADPH[c] + (1) H+[c] + (1) 2-Aceto-2-hydroxybutanoate[c] --> (1) NADP[c] + (1) 2,3-Dihydroxy-3-methylvalerate[c]	None
rxn00137_tpm3	Adenosine 3',5'-bisphosphate 3'(2')-phosphohydrolase	(1) H2O[c] + (1) Adenosine 3-5-bisphosphate[c] --> (1) Phosphate[c] + (1) AMP[c] + (1) H+[c]	None
rxn00137_tpm6	Adenosine 3',5'-bisphosphate 3'(2')-phosphohydrolase	(1) H2O[c] + (1) Adenosine 3-5-bisphosphate[c] --> (1) Phosphate[c] + (1) AMP[c] + (1) H+[c]	None
rxn05937_tpm3	Ferredoxin:NADP+ oxidoreductase	(1) NADP[c] + (1) H+[c] + (2) Reduced ferredoxin[c] <=> (1) NADPH[c] + (2) Oxidized ferredoxin[c]	None
rxn05937_tpm4	Ferredoxin:NADP+ oxidoreductase	(1) NADP[c] + (1) H+[c] + (2) Reduced ferredoxin[c] <=> (1) NADPH[c] + (2) Oxidized ferredoxin[c]	None
rxn05937_tpm5	Ferredoxin:NADP+ oxidoreductase	(1) NADP[c] + (1) H+[c] + (2) Reduced ferredoxin[c] <=> (1) NADPH[c] + (2) Oxidized ferredoxin[c]	None
rxn05937_tpm6	Ferredoxin:NADP+ oxidoreductase	(1) NADP[c] + (1) H+[c] + (2) Reduced ferredoxin[c] <=> (1) NADPH[c] + (2) Oxidized ferredoxin[c]	None
rxn09122_tpm6	phosphate transport via ABC system (uptake, periplasm)	(1) H2O[c] + (1) ATP[c] + (1) Phosphate[p] --> (1) ADP[c] + (2) Phosphate[c] + (1) H+[c]	None
rxn09276_tpm3	sulfate transport via ABC system (periplasm)	(1) H2O[c] + (1) ATP[c] + (1) Sulfate[p] --> (1) ADP[c] + (1) Phosphate[c] + (1) Sulfate[c] + (1) H+[c]	None
rxn09276_tpm6	sulfate transport via ABC system (periplasm)	(1) H2O[c] + (1) ATP[c] + (1) Sulfate[p] --> (1) ADP[c] + (1) Phosphate[c] + (1) Sulfate[c] + (1) H+[c]	None
rxn09276_tpm4	sulfate transport via ABC system (periplasm)	(1) H2O[c] + (1) ATP[c] + (1) Sulfate[p] --> (1) ADP[c] + (1) Phosphate[c] + (1) Sulfate[c] + (1) H+[c]	None
rxn05937_tpm12	Ferredoxin:NADP+ oxidoreductase	(1) NADP[c] + (1) H+[c] + (2) Reduced ferredoxin[c] <=> (1) NADPH[c] + (2) Oxidized ferredoxin[c]	None
rxn00692_tpm4	5,10-Methylenetetrahydrofolate:glycine hydroxymethyltransferase	(1) H2O[c] + (1) Glycine[c] + (1) 5-10-Methylenetetrahydrofolate[c] <=> (1) L-Serine[c] + (1) Tetrahydrofolate[c]	One carbon pool by folate, Methane metabolism, Cyanoamino acid metabolism, Glycine,serine and threonine metabolism
SUCDu_syn_tpm5	succinate dehydrogenase (thylakoid)	(1) Plastoquinone 9[l] + (1) Succinate[c] --> (1) Fumarate[c] + (1) Plastoquinol-9[l]	Oxidative Phosphorylation
NDH1_2u_tpm5	NAD(P)H dehydrogenase (plastoquinone-8 & 3 protons) (tilacoide)	(4) H+[c] + (1) NADH[c] + (1) Plastoquinone 9[l] --> (1) NAD[c] + (3) H+[l] + (1) Plastoquinol-9[l]	Oxidative Phosphorylation
rxn02186_tpm7	2,3-Dihydroxy-3-methylbutanoate:NADP+ oxidoreductase (isomerizing)	(1) NADPH[c] + (1) H+[c] + (1) 2-Acetolactate[c] --> (1) NADP[c] + (1) 2,3-Dihydroxy-isovalerate[c]	Pantothenate and CoA biosynthesis
rxn02186_tpm6	2,3-Dihydroxy-3-methylbutanoate:NADP+ oxidoreductase (isomerizing)	(1) NADPH[c] + (1) H+[c] + (1) 2-Acetolactate[c] --> (1) NADP[c] + (1) 2,3-Dihydroxy-isovalerate[c]	Pantothenate and CoA biosynthesis
rxn00003_tpm7	2-Acetolactate pyruvate-lyase (carboxylating)	(2) Pyruvate[c] + (1) H+[c] --> (1) CO2[c] + (1) 2-Acetolactate[c]	Pantothenate and CoA biosynthesis
rxn00003_tpm8	2-Acetolactate pyruvate-lyase (carboxylating)	(2) Pyruvate[c] + (1) H+[c] --> (1) CO2[c] + (1) 2-Acetolactate[c]	Pantothenate and CoA biosynthesis
rxn00898_tpm6	2,3-Dihydroxy-3-methylbutanoate hydro-lyase	(1) 2,3-Dihydroxy-isovalerate[c] --> (1) H2O[c] + (1) 3-Methyl-2-oxobutanoate[c]	Pantothenate and CoA biosynthesis
rxn00903_tpm2	L-Valine:2-oxoglutarate aminotransferase	(1) 2-Oxoglutarate[c] + (1) L-Valine[c] <=> (1) L-Glutamate[c] + (1) 3-Methyl-2-oxobutanoate[c]	Pantothenate and CoA biosynthesis
rxn00903_tpm6	L-Valine:2-oxoglutarate aminotransferase	(1) 2-Oxoglutarate[c] + (1) L-Valine[c] <=> (1) L-Glutamate[c] + (1) 3-Methyl-2-oxobutanoate[c]	Pantothenate and CoA biosynthesis
rxn00903_tpm1	L-Valine:2-oxoglutarate aminotransferase	(1) 2-Oxoglutarate[c] + (1) L-Valine[c] <=> (1) L-Glutamate[c] + (1) 3-Methyl-2-oxobutanoate[c]	Pantothenate and CoA biosynthesis
rxn01333_tpm8	Sedoheptulose-7-phosphate:D-glyceraldehyde-3-phosphate	(1) Glyceraldehyde3-phosphate[c] + (1) Sedoheptulose7-phosphate[c] <=> (1) D-fructose-6-phosphate[c] + (1) D-Erythrose4-phosphate[c]	Pentose phosphate pathway
rxn01333_tpm9	Sedoheptulose-7-phosphate:D-glyceraldehyde-3-phosphate	(1) Glyceraldehyde3-phosphate[c] + (1) Sedoheptulose7-phosphate[c] <=> (1) D-fructose-6-phosphate[c] + (1) D-Erythrose4-phosphate[c]	Pentose phosphate pathway
rxn00770_tpm1	ATP:D-ribose-5-phosphate pyrophosphotransferase	(1) ATP[c] + (1) ribose-5-phosphate[c] <=> (1) AMP[c] + (1) PRPP[c]	Pentose phosphate pathway, Purine metabolism
rxn00770_tpm3	ATP:D-ribose-5-phosphate pyrophosphotransferase	(1) ATP[c] + (1) ribose-5-phosphate[c] <=> (1) AMP[c] + (1) PRPP[c]	Pentose phosphate pathway, Purine metabolism
rxn03901_tpm6	Undecaprenyl-diphosphate phosphohydrolase	(1) H2O[c] + (1) Bactoprenyl diphosphate[c] --> (1) Phosphate[c] + (1) H+[c] + (1) Undecaprenyl phosphate[c]	Peptidoglycan biosynthesis
rxn03408_tpm6	UDP-N-acetylglucosamine-N-acetylmuramyl-(pentapeptide)pyrophosphoryl-undecaprenol N-acetylglucosamine transferase	(1) UDP-N-acetylglucosamine[c] + (1) Undecaprenyl-diphospho-N-acetylmuramoyl-L-alanyl-D-glutamyl-meso-2-6-diaminopimeloyl-D-alanyl-D-alanine[c] --> (1) UDP[c] + (1) Undecaprenyl-diphospho-N-acetylmuramoyl--N-acetylglucosamine-L-ala-D-glu-meso-2-6-diaminopimeloyl-D-ala-D-ala[c]	Peptidoglycan biosynthesis
rxn03904_tpm6	UDPMurAc(oyl-L-Ala-D-gamma-Glu-L-Lys-D-Ala-D-Ala):undecaprenyl-	(1) Undecaprenyl phosphate[c] + (1) UDP-N-acetylmuramoyl-L-alanyl-D-glutamyl-6-carboxy-L-lysyl-D-alanyl- D-alanine[c] --> (1) UMP[c] + (1) Undecaprenyl-diphospho-N-acetylmuramoyl-L-alanyl-D-glutamyl-meso-2-6-diaminopimeloyl-D-alanyl-D-alanine[c]	Peptidoglycan biosynthesis
PPTGS_Syn_tpm6	Peptidoglycan subunit synthesis	(1) Undecaprenyl-diphospho-N-acetylmuramoyl--N-acetylglucosamine-L-ala-D-glu-meso-2-6-diaminopimeloyl-D-ala-D-ala[c] --> (1) Peptidoglycan subunit of Synechocystis sp. PCC8603[c] + (1) Bactoprenyl diphosphate[c]	Peptidoglycan biosynthesis
PPTGF_Syn_tpm12	Flypase	(1) Peptidoglycan subunit of Synechocystis sp. PCC8603[c] --> (1) Peptidoglycan subunit of Synechocystis sp. PCC8603[p]	Peptidoglycan biosynthesis
rxn01255_tpm1	5-O-(1-Carboxyvinyl)-3-phosphoshikimate phosphate-lyase	(1) 5-O--1-Carboxyvinyl-3-phosphoshikimate[c] --> (1) Phosphate[c] + (1) H+[c] + (1) Chorismate[c]	Phenylalanine,tyrosine and tryptophan biosynthesis
rxn01256_tpm1	Chorismate pyruvatemutase	(1) Chorismate[c] --> (1) Prephenate[c]	Phenylalanine,tyrosine and tryptophan biosynthesis
rxn01256_tpm2	Chorismate pyruvatemutase	(1) Chorismate[c] --> (1) Prephenate[c]	Phenylalanine,tyrosine and tryptophan biosynthesis
rxn01000_tpm3	Prephenate hydro-lyase (decarboxylating)	(1) H+[c] + (1) Prephenate[c] --> (1) H2O[c] + (1) CO2[c] + (1) Phenylpyruvate[c]	Phenylalanine,tyrosine and tryptophan biosynthesis
rxn01256_tpm3	Chorismate pyruvatemutase	(1) Chorismate[c] --> (1) Prephenate[c]	Phenylalanine,tyrosine and tryptophan biosynthesis
rxn01000_tpm4	Prephenate hydro-lyase (decarboxylating)	(1) H+[c] + (1) Prephenate[c] --> (1) H2O[c] + (1) CO2[c] + (1) Phenylpyruvate[c]	Phenylalanine,tyrosine and tryptophan biosynthesis
rxn01000_tpm6	Prephenate hydro-lyase (decarboxylating)	(1) H+[c] + (1) Prephenate[c] --> (1) H2O[c] + (1) CO2[c] + (1) Phenylpyruvate[c]	Phenylalanine,tyrosine and tryptophan biosynthesis
rxn01255_tpm5	5-O-(1-Carboxyvinyl)-3-phosphoshikimate phosphate-lyase	(1) 5-O--1-Carboxyvinyl-3-phosphoshikimate[c] --> (1) Phosphate[c] + (1) H+[c] + (1) Chorismate[c]	Phenylalanine,tyrosine and tryptophan biosynthesis
rxn01256_tpm6	Chorismate pyruvatemutase	(1) Chorismate[c] --> (1) Prephenate[c]	Phenylalanine,tyrosine and tryptophan biosynthesis
rxn01332_tpm1	Phosphoenolpyruvate:D-erythrose-4-phosphate	(1) H2O[c] + (1) Phosphoenolpyruvate[c] + (1) D-Erythrose4-phosphate[c] --> (1) Phosphate[c] + (1) H+[c] + (1) DAHP[c]	Phenylalanine,tyrosine and tryptophan biosynthesis
rxn01739_tpm1	ATP:shikimate 3-phosphotransferase	(1) ATP[c] + (1) Shikimate[c] --> (1) ADP[c] + (1) Shikimate 3-phosphate[c]	Phenylalanine,tyrosine and tryptophan biosynthesis
rxn01740_tpm1	Shikimate:NADP+ 5-oxidoreductase	(1) NADPH[c] + (1) H+[c] + (1) 3-Dehydroshikimate[c] --> (1) NADP[c] + (1) Shikimate[c]	Phenylalanine,tyrosine and tryptophan biosynthesis
rxn02212_tpm1	2-Dehydro-3-deoxy-D-arabino-heptonate 7-phosphate phosphate-lyase	(1) DAHP[c] --> (1) Phosphate[c] + (1) H+[c] + (1) 5-Dehydroquinate[c]	Phenylalanine,tyrosine and tryptophan biosynthesis
rxn02213_tpm1	3-Dehydroquinate hydro-lyase	(1) 5-Dehydroquinate[c] --> (1) H2O[c] + (1) 3-Dehydroshikimate[c]	Phenylalanine,tyrosine and tryptophan biosynthesis
rxn02476_tpm1	Phosphoenolpyruvate:3-phosphoshikimate	(1) Phosphoenolpyruvate[c] + (1) Shikimate 3-phosphate[c] --> (1) Phosphate[c] + (1) H+[c] + (1) 5-O--1-Carboxyvinyl-3-phosphoshikimate[c]	Phenylalanine,tyrosine and tryptophan biosynthesis
rxn00493_tpm1	L-Phenylalanine:2-oxoglutarate aminotransferase	(1) 2-Oxoglutarate[c] + (1) L-Phenylalanine[c] <=> (1) L-Glutamate[c] + (1) Phenylpyruvate[c]	Phenylalanine,tyrosine and tryptophan biosynthesis
rxn00493_tpm2	L-Phenylalanine:2-oxoglutarate aminotransferase	(1) 2-Oxoglutarate[c] + (1) L-Phenylalanine[c] <=> (1) L-Glutamate[c] + (1) Phenylpyruvate[c]	Phenylalanine,tyrosine and tryptophan biosynthesis
rxn00493_tpm3	L-Phenylalanine:2-oxoglutarate aminotransferase	(1) 2-Oxoglutarate[c] + (1) L-Phenylalanine[c] <=> (1) L-Glutamate[c] + (1) Phenylpyruvate[c]	Phenylalanine,tyrosine and tryptophan biosynthesis
rxn00493_tpm4	L-Phenylalanine:2-oxoglutarate aminotransferase	(1) 2-Oxoglutarate[c] + (1) L-Phenylalanine[c] <=> (1) L-Glutamate[c] + (1) Phenylpyruvate[c]	Phenylalanine,tyrosine and tryptophan biosynthesis
rxn00493_tpm5	L-Phenylalanine:2-oxoglutarate aminotransferase	(1) 2-Oxoglutarate[c] + (1) L-Phenylalanine[c] <=> (1) L-Glutamate[c] + (1) Phenylpyruvate[c]	Phenylalanine,tyrosine and tryptophan biosynthesis
rxn00493_tpm6	L-Phenylalanine:2-oxoglutarate aminotransferase	(1) 2-Oxoglutarate[c] + (1) L-Phenylalanine[c] <=> (1) L-Glutamate[c] + (1) Phenylpyruvate[c]	Phenylalanine,tyrosine and tryptophan biosynthesis
PSII_tpm3	photosystem II	(2) H+[c] + (1) Plastoquinone 9[l] + (1) H2O[l] + (2) Photosystem 2 photon[c] --> (2) H+[l] + (1) Plastoquinol-9[l] + (0.5) O2[l]	Photosynthesis
PSII_tpm4	photosystem II	(2) H+[c] + (1) Plastoquinone 9[l] + (1) H2O[l] + (2) Photosystem 2 photon[c] --> (2) H+[l] + (1) Plastoquinol-9[l] + (0.5) O2[l]	Photosynthesis
PSII_tpm5	photosystem II	(2) H+[c] + (1) Plastoquinone 9[l] + (1) H2O[l] + (2) Photosystem 2 photon[c] --> (2) H+[l] + (1) Plastoquinol-9[l] + (0.5) O2[l]	Photosynthesis
PSII_tpm6	photosystem II	(2) H+[c] + (1) Plastoquinone 9[l] + (1) H2O[l] + (2) Photosystem 2 photon[c] --> (2) H+[l] + (1) Plastoquinol-9[l] + (0.5) O2[l]	Photosynthesis
PSII_tpm2	photosystem II	(2) H+[c] + (1) Plastoquinone 9[l] + (1) H2O[l] + (2) Photosystem 2 photon[c] --> (2) H+[l] + (1) Plastoquinol-9[l] + (0.5) O2[l]	Photosynthesis
PSII_tpm1	photosystem II	(2) H+[c] + (1) Plastoquinone 9[l] + (1) H2O[l] + (2) Photosystem 2 photon[c] --> (2) H+[l] + (1) Plastoquinol-9[l] + (0.5) O2[l]	Photosynthesis
rxn04161_tpm3	chlorophyllide-a:phytyl-diphosphate phytyltransferase	(1) Chlorophyllide[c] + (1) Phytyl diphosphate[c] --> (1) PPi[c] + (1) Chlorophyll a[c]	Porphyrin and chlorophyll metabolism
rxn04161_tpm4	chlorophyllide-a:phytyl-diphosphate phytyltransferase	(1) Chlorophyllide[c] + (1) Phytyl diphosphate[c] --> (1) PPi[c] + (1) Chlorophyll a[c]	Porphyrin and chlorophyll metabolism
rxn04161_tpm5	chlorophyllide-a:phytyl-diphosphate phytyltransferase	(1) Chlorophyllide[c] + (1) Phytyl diphosphate[c] --> (1) PPi[c] + (1) Chlorophyll a[c]	Porphyrin and chlorophyll metabolism
MPOMC2_tpm6	magnesium-protoporphyrin-IX 13-monomethyl ester,NADPH:h2o oxidoreductase (hydroxylating) (anaerobic)	(1) H2O[c] + (1) NADP[c] + (1) Mg-Protoporphyrin IX 13-monomethyl ester[c] --> (1) H+[c] + (1) NADPH[c] + (1) 13(1)-Hydroxy-Mg-protoporphyrin IX 13-monomethyl ester[c]	Porphyrin and chlorophyll metabolism
MPOMOR2_tpm6	magnesium-protoporphyrin-IX 13-monomethyl ester,NADPH (anaerobic)	(1) NADP[c] + (1) 13(1)-Oxo-Mg-protoporphyrin IX 13-monomethyl ester[c] --> (2) H+[c] + (1) NADPH[c] + (1) Divinylprotochlorophyllide[c]	Porphyrin and chlorophyll metabolism
rxn02303_tpm6	Coproporphyrinogen:oxygen oxidoreductase(decarboxylating)	(1) O2[c] + (2) H+[c] + (1) Coproporphyrinogen III[c] --> (2) H2O[c] + (2) CO2[c] + (1) ProtoporphyrinogenIX[c]	Porphyrin and chlorophyll metabolism
rxn04159_tpm6	chlorophyllide-a:NADP+ oxidoreductase	(1) NADPH[c] + (1) H+[c] + (1) Divinyl chlorophyllide a[c] --> (1) NADP[c] + (1) Chlorophyllide[c]	Porphyrin and chlorophyll metabolism
rxn04161_tpm6	chlorophyllide-a:phytyl-diphosphate phytyltransferase	(1) Chlorophyllide[c] + (1) Phytyl diphosphate[c] --> (1) PPi[c] + (1) Chlorophyll a[c]	Porphyrin and chlorophyll metabolism
rxn04162_tpm6	chlorophyllide-a:NADP+ 7,8-oxidoreductase	(1) NADPH[c] + (2) H+[c] + (1) Divinylprotochlorophyllide[c] --> (1) NADP[c] + (1) Divinyl chlorophyllide a[c]	Porphyrin and chlorophyll metabolism
MPOMMM2_tpm6	magnesium-protoporphyrin-IX 13-monomethyl ester,NADPH: (anaerobic)	(1) NADP[c] + (1) 13(1)-Hydroxy-Mg-protoporphyrin IX 13-monomethyl ester[c] --> (1) H+[c] + (1) NADPH[c] + (1) 13(1)-Oxo-Mg-protoporphyrin IX 13-monomethyl ester[c]	Porphyrin and chlorophyll metabolism
rxn02288_tpm6	Uroporphyrinogen-III carboxy-lyase	(4) H+[c] + (1) UroporphyrinogenIII[c] --> (4) CO2[c] + (1) Coproporphyrinogen III[c]	Porphyrin and chlorophyll metabolism
rxn02733_tpm6	Mg-protoporphyrin IX magnesium-lyase	(1) H2O[c] + (1) ATP[c] + (1) Mg2+[c] + (1) Protoporphyrin[c] <=> (1) ADP[c] + (1) Phosphate[c] + (3) H+[c] + (1) Mg-protoporphyrin IX[c]	Porphyrin and chlorophyll metabolism
rxn02959_tpm6	S-adenosyl-L-methionine:magnesium-protoporphyrin-IX	(1) S-Adenosyl-L-methionine[c] + (1) Mg-protoporphyrin IX[c] --> (1) S-Adenosyl-homocysteine[c] + (1) Mg-Protoporphyrin IX 13-monomethyl ester[c]	Porphyrin and chlorophyll metabolism
rxn04161_tpm1	chlorophyllide-a:phytyl-diphosphate phytyltransferase	(1) Chlorophyllide[c] + (1) Phytyl diphosphate[c] --> (1) PPi[c] + (1) Chlorophyll a[c]	Porphyrin and chlorophyll metabolism
rxn04161_tpm2	chlorophyllide-a:phytyl-diphosphate phytyltransferase	(1) Chlorophyllide[c] + (1) Phytyl diphosphate[c] --> (1) PPi[c] + (1) Chlorophyll a[c]	Porphyrin and chlorophyll metabolism
rxn00501_tpm1	3-Oxopropanoate:NAD+ oxidoreductase (decarboxylating,	(1) NAD[c] + (1) CoA[c] + (1) 3-Oxopropanoate[c] <=> (1) NADH[c] + (1) CO2[c] + (1) Acetyl-CoA[c]	Propanoate metabolism
rxn00501_tpm2	3-Oxopropanoate:NAD+ oxidoreductase (decarboxylating,	(1) NAD[c] + (1) CoA[c] + (1) 3-Oxopropanoate[c] <=> (1) NADH[c] + (1) CO2[c] + (1) Acetyl-CoA[c]	Propanoate metabolism
rxn00501_tpm3	3-Oxopropanoate:NAD+ oxidoreductase (decarboxylating,	(1) NAD[c] + (1) CoA[c] + (1) 3-Oxopropanoate[c] <=> (1) NADH[c] + (1) CO2[c] + (1) Acetyl-CoA[c]	Propanoate metabolism
rxn00285_tpm1	Succinate:CoA ligase (ADP-forming)	(1) ATP[c] + (1) CoA[c] + (1) Succinate[c] <=> (1) ADP[c] + (1) Phosphate[c] + (1) Succinyl-CoA[c]	Propanoate metabolism, Citrate cycle (TCA cycle), Reductive carboxylate cycle (CO2 fixation)
rxn00533_tpm1	Acetyl-CoA:carbon-dioxide ligase (ADP-forming)	(1) ATP[c] + (1) Acetyl-CoA[c] + (1) Bicarbonate[c] <=> (1) ADP[c] + (1) Phosphate[c] + (1) H+[c] + (1) Malonyl-CoA[c]	Propanoate metabolism, Pyruvate metabolism
rxn00533_tpm2	Acetyl-CoA:carbon-dioxide ligase (ADP-forming)	(1) ATP[c] + (1) Acetyl-CoA[c] + (1) Bicarbonate[c] <=> (1) ADP[c] + (1) Phosphate[c] + (1) H+[c] + (1) Malonyl-CoA[c]	Propanoate metabolism, Pyruvate metabolism
rxn00114_tpm3	ATP:carbamate phosphotransferase	(1) ATP[c] + (1) CO2[c] + (1) NH3[c] <=> (1) ADP[c] + (1) H+[c] + (1) Carbamoylphosphate[c]	Purine and Pyrimidine Metabolism
rxn00114_tpm7	ATP:carbamate phosphotransferase	(1) ATP[c] + (1) CO2[c] + (1) NH3[c] <=> (1) ADP[c] + (1) H+[c] + (1) Carbamoylphosphate[c]	Purine and Pyrimidine Metabolism
rxn00114_tpm1	ATP:carbamate phosphotransferase	(1) ATP[c] + (1) CO2[c] + (1) NH3[c] <=> (1) ADP[c] + (1) H+[c] + (1) Carbamoylphosphate[c]	Purine and Pyrimidine Metabolism
rxn00237_tpm1	ATP:nucleoside-diphosphate phosphatransferase	(1) ATP[c] + (1) GDP[c] <=> (1) ADP[c] + (1) GTP[c]	Purine metabolism
rxn02895_tpm4	5-Phospho-D-ribosylamine:glycine ligase (ADP-forming)	(1) ATP[c] + (1) Glycine[c] + (1) 5-Phosphoribosylamine[c] --> (1) ADP[c] + (1) Phosphate[c] + (1) H+[c] + (1) GAR[c]	Purine metabolism
rxn02938_tpm4	1-(5-Phospho-D-ribosyl)-5-amino-4-imidazolecarboxylate carboxy-lyase	(1) H+[c] + (1) 5'-Phosphoribosyl-4-carboxy-5-aminoimidazole[c] <=> (1) CO2[c] + (1) Aminoimidazole ribotide[c]	Purine metabolism
rxn00097_tpm5	ATP:AMP phosphotransferase	(1) ATP[c] + (1) AMP[c] <=> (2) ADP[c]	Purine metabolism
rxn00097_tpm6	ATP:AMP phosphotransferase	(1) ATP[c] + (1) AMP[c] <=> (2) ADP[c]	Purine metabolism
rxn00139_tpm6	AMP:pyrophosphate phosphoribosyltransferase	(1) PRPP[c] + (1) Adenine[c] --> (1) PPi[c] + (1) AMP[c]	Purine metabolism
rxn00237_tpm7	ATP:nucleoside-diphosphate phosphatransferase	(1) ATP[c] + (1) GDP[c] <=> (1) ADP[c] + (1) GTP[c]	Purine metabolism
rxn00096_tpm3	ADP:ATP adenylyltransferase	(1) ATP[c] + (1) ADP[c] <=> (1) Phosphate[c] + (1) H+[c] + (1) AppppA[c]	Purine metabolism
rxn00096_tpm4	ADP:ATP adenylyltransferase	(1) ATP[c] + (1) ADP[c] <=> (1) Phosphate[c] + (1) H+[c] + (1) AppppA[c]	Purine metabolism
rxn00096_tpm5	ADP:ATP adenylyltransferase	(1) ATP[c] + (1) ADP[c] <=> (1) Phosphate[c] + (1) H+[c] + (1) AppppA[c]	Purine metabolism
rxn00097_tpm2	ATP:AMP phosphotransferase	(1) ATP[c] + (1) AMP[c] <=> (2) ADP[c]	Purine metabolism
rxn00097_tpm4	ATP:AMP phosphotransferase	(1) ATP[c] + (1) AMP[c] <=> (2) ADP[c]	Purine metabolism
rxn00097_tpm1	ATP:AMP phosphotransferase	(1) ATP[c] + (1) AMP[c] <=> (2) ADP[c]	Purine metabolism
rxn00097_tpm3	ATP:AMP phosphotransferase	(1) ATP[c] + (1) AMP[c] <=> (2) ADP[c]	Purine metabolism
rxn00130_tpm12	AMP aminohydrolase	(1) H2O[c] + (1) AMP[c] + (1) H+[c] --> (1) NH3[c] + (1) IMP[c]	Purine metabolism
rxn00237_tpm6	ATP:nucleoside-diphosphate phosphatransferase	(1) ATP[c] + (1) GDP[c] <=> (1) ADP[c] + (1) GTP[c]	Purine metabolism
rxn00237_tpm5	ATP:nucleoside-diphosphate phosphatransferase	(1) ATP[c] + (1) GDP[c] <=> (1) ADP[c] + (1) GTP[c]	Purine metabolism
rxn00237_tpm4	ATP:nucleoside-diphosphate phosphatransferase	(1) ATP[c] + (1) GDP[c] <=> (1) ADP[c] + (1) GTP[c]	Purine metabolism
rxn00239_tpm6	ATP:(d)GMP phosphotransferase	(1) ATP[c] + (1) GMP[c] <=> (1) ADP[c] + (1) GDP[c]	Purine metabolism
rxn00832_tpm5	IMP 1,2-hydrolase (decyclizing)	(1) H2O[c] + (1) IMP[c] <=> (1) FAICAR[c]	Purine metabolism
rxn00832_tpm4	IMP 1,2-hydrolase (decyclizing)	(1) H2O[c] + (1) IMP[c] <=> (1) FAICAR[c]	Purine metabolism
rxn00832_tpm6	IMP 1,2-hydrolase (decyclizing)	(1) H2O[c] + (1) IMP[c] <=> (1) FAICAR[c]	Purine metabolism
rxn00834_tpm6	IMP:NAD+ oxidoreductase	(1) H2O[c] + (1) NAD[c] + (1) IMP[c] --> (1) NADH[c] + (1) H+[c] + (1) XMP[c]	Purine metabolism
rxn00916_tpm6	Xanthosine-5'-phosphate:ammonia ligase (AMP-forming)	(1) ATP[c] + (1) NH3[c] + (1) XMP[c] --> (1) PPi[c] + (1) AMP[c] + (1) H+[c] + (1) GMP[c]	Purine metabolism
rxn01184_tpm3	APS:ATP adenylyltransferase	(1) Sulfate[c] + (1) H+[c] + (1) AppppA[c] --> (1) ATP[c] + (1) APS[c]	Purine metabolism
rxn01184_tpm6	APS:ATP adenylyltransferase	(1) Sulfate[c] + (1) H+[c] + (1) AppppA[c] --> (1) ATP[c] + (1) APS[c]	Purine metabolism
rxn01184_tpm4	APS:ATP adenylyltransferase	(1) Sulfate[c] + (1) H+[c] + (1) AppppA[c] --> (1) ATP[c] + (1) APS[c]	Purine metabolism
rxn02895_tpm3	5-Phospho-D-ribosylamine:glycine ligase (ADP-forming)	(1) ATP[c] + (1) Glycine[c] + (1) 5-Phosphoribosylamine[c] --> (1) ADP[c] + (1) Phosphate[c] + (1) H+[c] + (1) GAR[c]	Purine metabolism
rxn02937_tpm3	2-(Formamido)-N1-(5-phosphoribosyl)acetamidine cyclo-ligase	(1) ATP[c] + (1) 5'-Phosphoribosylformylglycinamidine[c] --> (1) ADP[c] + (1) Phosphate[c] + (1) H+[c] + (1) Aminoimidazole ribotide[c]	Purine metabolism
rxn02938_tpm3	1-(5-Phospho-D-ribosyl)-5-amino-4-imidazolecarboxylate carboxy-lyase	(1) H+[c] + (1) 5'-Phosphoribosyl-4-carboxy-5-aminoimidazole[c] <=> (1) CO2[c] + (1) Aminoimidazole ribotide[c]	Purine metabolism
rxn03084_tpm3	5'-Phosphoribosylformylglycinamide:L-glutamine amido-ligase	(1) H2O[c] + (1) ATP[c] + (1) L-Glutamine[c] + (1) N-Formyl-GAR[c] --> (1) ADP[c] + (1) Phosphate[c] + (1) L-Glutamate[c] + (1) H+[c] + (1) 5'-Phosphoribosylformylglycinamidine[c]	Purine metabolism
rxn03136_tpm5	1-(5'-Phosphoribosyl)-5-amino-4-(N-succinocarboxamide)-imidazole	(1) SAICAR[c] <=> (1) Fumarate[c] + (1) AICAR[c]	Purine metabolism
rxn03136_tpm4	1-(5'-Phosphoribosyl)-5-amino-4-(N-succinocarboxamide)-imidazole	(1) SAICAR[c] <=> (1) Fumarate[c] + (1) AICAR[c]	Purine metabolism
rxn03147_tpm3	1-(5-Phosphoribosyl)-5-amino-4-carboxyimidazole:L-aspartate ligase	(1) ATP[c] + (1) L-Aspartate[c] + (1) 5'-Phosphoribosyl-4-carboxy-5-aminoimidazole[c] <=> (1) ADP[c] + (1) Phosphate[c] + (2) H+[c] + (1) SAICAR[c]	Purine metabolism
rxn00838_tpm1	IMP:L-aspartate ligase (GDP-forming)	(1) GTP[c] + (1) L-Aspartate[c] + (1) IMP[c] --> (1) Phosphate[c] + (1) GDP[c] + (2) H+[c] + (1) Adenylosuccinate[c]	Purine metabolism, Alanine and aspartate metabolism
rxn00800_tpm6	N6-(1,2-Dicarboxyethyl)AMP AMP-lyase	(1) Adenylosuccinate[c] <=> (1) AMP[c] + (1) Fumarate[c]	Purine metabolism, Alanine and aspartate metabolism
rxn00800_tpm5	N6-(1,2-Dicarboxyethyl)AMP AMP-lyase	(1) Adenylosuccinate[c] <=> (1) AMP[c] + (1) Fumarate[c]	Purine metabolism, Alanine and aspartate metabolism
rxn00838_tpm4	IMP:L-aspartate ligase (GDP-forming)	(1) GTP[c] + (1) L-Aspartate[c] + (1) IMP[c] --> (1) Phosphate[c] + (1) GDP[c] + (2) H+[c] + (1) Adenylosuccinate[c]	Purine metabolism, Alanine and aspartate metabolism
rxn03004_tpm4	10-Formyltetrahydrofolate:5'-phosphoribosylglycinamide	(1) 10-Formyltetrahydrofolate[c] + (1) GAR[c] <=> (1) H+[c] + (1) Tetrahydrofolate[c] + (1) N-Formyl-GAR[c]	Purine metabolism, One carbon pool by folate
rxn03004_tpm3	10-Formyltetrahydrofolate:5'-phosphoribosylglycinamide	(1) 10-Formyltetrahydrofolate[c] + (1) GAR[c] <=> (1) H+[c] + (1) Tetrahydrofolate[c] + (1) N-Formyl-GAR[c]	Purine metabolism, One carbon pool by folate
rxn03137_tpm6	10-Formyltetrahydrofolate:5'-phosphoribosyl-5-amino-4-	(1) 10-Formyltetrahydrofolate[c] + (1) AICAR[c] <=> (1) Tetrahydrofolate[c] + (1) FAICAR[c]	Purine metabolism, One carbon pool by folate
rxn03137_tpm4	10-Formyltetrahydrofolate:5'-phosphoribosyl-5-amino-4-	(1) 10-Formyltetrahydrofolate[c] + (1) AICAR[c] <=> (1) Tetrahydrofolate[c] + (1) FAICAR[c]	Purine metabolism, One carbon pool by folate
rxn03137_tpm5	10-Formyltetrahydrofolate:5'-phosphoribosyl-5-amino-4-	(1) 10-Formyltetrahydrofolate[c] + (1) AICAR[c] <=> (1) Tetrahydrofolate[c] + (1) FAICAR[c]	Purine metabolism, One carbon pool by folate
rxn00117_tpm1	ATP:nucleoside-diphosphate phosphatransferase	(1) ATP[c] + (1) UDP[c] <=> (1) ADP[c] + (1) UTP[c]	Pyrimidine metabolism
rxn01465_tpm1	(S)-Dihydroorotate amidohydrolase	(1) H2O[c] + (1) S-Dihydroorotate[c] <=> (1) H+[c] + (1) N-Carbamoyl-L-aspartate[c]	Pyrimidine metabolism
rxn00409_tpm2	ATP:nucleoside-diphosphate phosphatransferase	(1) ATP[c] + (1) CDP[c] <=> (1) ADP[c] + (1) CTP[c]	Pyrimidine metabolism
rxn01517_tpm2	ATP:dTMP phosphotransferase	(1) ATP[c] + (1) dUMP[c] <=> (1) ADP[c] + (1) dUDP[c]	Pyrimidine metabolism
rxn00117_tpm3	ATP:nucleoside-diphosphate phosphatransferase	(1) ATP[c] + (1) UDP[c] <=> (1) ADP[c] + (1) UTP[c]	Pyrimidine metabolism
rxn00119_tpm3	ATP:nucleoside-phosphate phosphotransferase	(1) ATP[c] + (1) UMP[c] <=> (1) ADP[c] + (1) UDP[c]	Pyrimidine metabolism
rxn00409_tpm3	ATP:nucleoside-diphosphate phosphatransferase	(1) ATP[c] + (1) CDP[c] <=> (1) ADP[c] + (1) CTP[c]	Pyrimidine metabolism
rxn00710_tpm3	Orotidine-5'-phosphate carboxy-lyase	(1) H+[c] + (1) Orotidylic acid[c] --> (1) CO2[c] + (1) UMP[c]	Pyrimidine metabolism
rxn01360_tpm3	(S)-Dihydroorotate:oxygen oxidoreductase	(1) O2[c] + (1) S-Dihydroorotate[c] <=> (1) H2O2[c] + (1) Orotate[c]	Pyrimidine metabolism
rxn01362_tpm3	Orotidine-5'-phosphate:pyrophosphate phosphoribosyltransferase	(1) PPi[c] + (1) Orotidylic acid[c] <=> (1) PRPP[c] + (1) Orotate[c]	Pyrimidine metabolism
rxn01517_tpm3	ATP:dTMP phosphotransferase	(1) ATP[c] + (1) dUMP[c] <=> (1) ADP[c] + (1) dUDP[c]	Pyrimidine metabolism
rxn00117_tpm4	ATP:nucleoside-diphosphate phosphatransferase	(1) ATP[c] + (1) UDP[c] <=> (1) ADP[c] + (1) UTP[c]	Pyrimidine metabolism
rxn00119_tpm4	ATP:nucleoside-phosphate phosphotransferase	(1) ATP[c] + (1) UMP[c] <=> (1) ADP[c] + (1) UDP[c]	Pyrimidine metabolism
rxn01465_tpm4	(S)-Dihydroorotate amidohydrolase	(1) H2O[c] + (1) S-Dihydroorotate[c] <=> (1) H+[c] + (1) N-Carbamoyl-L-aspartate[c]	Pyrimidine metabolism
rxn01513_tpm4	ATP:dTMP phosphotransferase	(1) ATP[c] + (1) dTMP[c] <=> (1) ADP[c] + (1) dTDP[c]	Pyrimidine metabolism
rxn01517_tpm4	ATP:dTMP phosphotransferase	(1) ATP[c] + (1) dUMP[c] <=> (1) ADP[c] + (1) dUDP[c]	Pyrimidine metabolism
rxn04464_tpm4	5,10-methylenetetrahydrofolate,FADH2:dUMP C-methyltransferase	(1) 5-10-Methylenetetrahydrofolate[c] + (1) dUMP[c] + (1) FADH2[c] <=> (1) FAD[c] + (1) Tetrahydrofolate[c] + (1) dTMP[c]	Pyrimidine metabolism
rxn00364_tpm6	ATP:CMP phosphotransferase	(1) ATP[c] + (1) CMP[c] <=> (1) ADP[c] + (1) CDP[c]	Pyrimidine metabolism
rxn00409_tpm7	ATP:nucleoside-diphosphate phosphatransferase	(1) ATP[c] + (1) CDP[c] <=> (1) ADP[c] + (1) CTP[c]	Pyrimidine metabolism
rxn01360_tpm2	(S)-Dihydroorotate:oxygen oxidoreductase	(1) O2[c] + (1) S-Dihydroorotate[c] <=> (1) H2O2[c] + (1) Orotate[c]	Pyrimidine metabolism
rxn01362_tpm2	Orotidine-5'-phosphate:pyrophosphate phosphoribosyltransferase	(1) PPi[c] + (1) Orotidylic acid[c] <=> (1) PRPP[c] + (1) Orotate[c]	Pyrimidine metabolism
rxn01465_tpm2	(S)-Dihydroorotate amidohydrolase	(1) H2O[c] + (1) S-Dihydroorotate[c] <=> (1) H+[c] + (1) N-Carbamoyl-L-aspartate[c]	Pyrimidine metabolism
rxn01465_tpm3	(S)-Dihydroorotate amidohydrolase	(1) H2O[c] + (1) S-Dihydroorotate[c] <=> (1) H+[c] + (1) N-Carbamoyl-L-aspartate[c]	Pyrimidine metabolism
rxn01362_tpm4	Orotidine-5'-phosphate:pyrophosphate phosphoribosyltransferase	(1) PPi[c] + (1) Orotidylic acid[c] <=> (1) PRPP[c] + (1) Orotate[c]	Pyrimidine metabolism
rxn00117_tpm2	ATP:nucleoside-diphosphate phosphatransferase	(1) ATP[c] + (1) UDP[c] <=> (1) ADP[c] + (1) UTP[c]	Pyrimidine metabolism
rxn00117_tpm6	ATP:nucleoside-diphosphate phosphatransferase	(1) ATP[c] + (1) UDP[c] <=> (1) ADP[c] + (1) UTP[c]	Pyrimidine metabolism
rxn00119_tpm5	ATP:nucleoside-phosphate phosphotransferase	(1) ATP[c] + (1) UMP[c] <=> (1) ADP[c] + (1) UDP[c]	Pyrimidine metabolism
rxn00119_tpm2	ATP:nucleoside-phosphate phosphotransferase	(1) ATP[c] + (1) UMP[c] <=> (1) ADP[c] + (1) UDP[c]	Pyrimidine metabolism
rxn00119_tpm6	ATP:nucleoside-phosphate phosphotransferase	(1) ATP[c] + (1) UMP[c] <=> (1) ADP[c] + (1) UDP[c]	Pyrimidine metabolism
rxn00409_tpm6	ATP:nucleoside-diphosphate phosphatransferase	(1) ATP[c] + (1) CDP[c] <=> (1) ADP[c] + (1) CTP[c]	Pyrimidine metabolism
rxn00409_tpm1	ATP:nucleoside-diphosphate phosphatransferase	(1) ATP[c] + (1) CDP[c] <=> (1) ADP[c] + (1) CTP[c]	Pyrimidine metabolism
rxn00410_tpm6	UTP:ammonia ligase(ADP-forming)	(1) ATP[c] + (1) NH3[c] + (1) UTP[c] --> (1) ADP[c] + (1) Phosphate[c] + (1) CTP[c] + (2) H+[c]	Pyrimidine metabolism
rxn01360_tpm1	(S)-Dihydroorotate:oxygen oxidoreductase	(1) O2[c] + (1) S-Dihydroorotate[c] <=> (1) H2O2[c] + (1) Orotate[c]	Pyrimidine metabolism
rxn01360_tpm4	(S)-Dihydroorotate:oxygen oxidoreductase	(1) O2[c] + (1) S-Dihydroorotate[c] <=> (1) H2O2[c] + (1) Orotate[c]	Pyrimidine metabolism
rxn01362_tpm1	Orotidine-5'-phosphate:pyrophosphate phosphoribosyltransferase	(1) PPi[c] + (1) Orotidylic acid[c] <=> (1) PRPP[c] + (1) Orotate[c]	Pyrimidine metabolism
rxn01018_tpm1	Carbamoyl-phosphate:L-aspartate carbamoyltransferase	(1) L-Aspartate[c] + (1) Carbamoylphosphate[c] --> (1) Phosphate[c] + (2) H+[c] + (1) N-Carbamoyl-L-aspartate[c]	Pyrimidine metabolism, Alanine and aspartate metabolism
rxn02342_tpm1	2-(alpha-Hydroxyethyl)thiamine diphosphate:lipoamide	(1) Lipoamide[c] + (1) 2-Hydroxyethyl-ThPP[c] <=> (1) TPP[c] + (1) S-Acetyldihydrolipoamide[c]	Pyruvate Metabolism
rxn02342_tpm4	2-(alpha-Hydroxyethyl)thiamine diphosphate:lipoamide	(1) Lipoamide[c] + (1) 2-Hydroxyethyl-ThPP[c] <=> (1) TPP[c] + (1) S-Acetyldihydrolipoamide[c]	Pyruvate Metabolism
rxn05938_tpm12	Pyruvate-ferredoxin oxidoreductase	(1) CoA[c] + (1) Pyruvate[c] + (2) Oxidized ferredoxin[c] --> (1) H+[c] + (1) CO2[c] + (1) Acetyl-CoA[c] + (2) Reduced ferredoxin[c]	Pyruvate metabolism
rxn02342_tpm2	2-(alpha-Hydroxyethyl)thiamine diphosphate:lipoamide	(1) Lipoamide[c] + (1) 2-Hydroxyethyl-ThPP[c] <=> (1) TPP[c] + (1) S-Acetyldihydrolipoamide[c]	Pyruvate Metabolism
rxn02342_tpm3	2-(alpha-Hydroxyethyl)thiamine diphosphate:lipoamide	(1) Lipoamide[c] + (1) 2-Hydroxyethyl-ThPP[c] <=> (1) TPP[c] + (1) S-Acetyldihydrolipoamide[c]	Pyruvate Metabolism
rxn02342_tpm5	2-(alpha-Hydroxyethyl)thiamine diphosphate:lipoamide	(1) Lipoamide[c] + (1) 2-Hydroxyethyl-ThPP[c] <=> (1) TPP[c] + (1) S-Acetyldihydrolipoamide[c]	Pyruvate Metabolism
rxn02342_tpm6	2-(alpha-Hydroxyethyl)thiamine diphosphate:lipoamide	(1) Lipoamide[c] + (1) 2-Hydroxyethyl-ThPP[c] <=> (1) TPP[c] + (1) S-Acetyldihydrolipoamide[c]	Pyruvate Metabolism
rxn00147_tpm5	ATP:pyruvate,water phosphotransferase	(1) H2O[c] + (1) ATP[c] + (1) Pyruvate[c] --> (1) Phosphate[c] + (1) AMP[c] + (1) Phosphoenolpyruvate[c] + (1) H+[c]	Pyruvate metabolism, Reductive carboxylate cycle (CO2 fixation)
rxn00147_tpm4	ATP:pyruvate,water phosphotransferase	(1) H2O[c] + (1) ATP[c] + (1) Pyruvate[c] --> (1) Phosphate[c] + (1) AMP[c] + (1) Phosphoenolpyruvate[c] + (1) H+[c]	Pyruvate metabolism, Reductive carboxylate cycle (CO2 fixation)
rxn00147_tpm3	ATP:pyruvate,water phosphotransferase	(1) H2O[c] + (1) ATP[c] + (1) Pyruvate[c] --> (1) Phosphate[c] + (1) AMP[c] + (1) Phosphoenolpyruvate[c] + (1) H+[c]	Pyruvate metabolism, Reductive carboxylate cycle (CO2 fixation)
rxn00147_tpm2	ATP:pyruvate,water phosphotransferase	(1) H2O[c] + (1) ATP[c] + (1) Pyruvate[c] --> (1) Phosphate[c] + (1) AMP[c] + (1) Phosphoenolpyruvate[c] + (1) H+[c]	Pyruvate metabolism, Reductive carboxylate cycle (CO2 fixation)
rxn00147_tpm1	ATP:pyruvate,water phosphotransferase	(1) H2O[c] + (1) ATP[c] + (1) Pyruvate[c] --> (1) Phosphate[c] + (1) AMP[c] + (1) Phosphoenolpyruvate[c] + (1) H+[c]	Pyruvate metabolism, Reductive carboxylate cycle (CO2 fixation)
rxn00173_tpm1	Acetyl-CoA:orthophosphate acetyltransferase	(1) Phosphate[c] + (1) Acetyl-CoA[c] + (1) H+[c] <=> (1) CoA[c] + (1) Acetylphosphate[c]	Pyruvate metabolism, Taurine and hypotaurine metabolism
rxn00173_tpm2	Acetyl-CoA:orthophosphate acetyltransferase	(1) Phosphate[c] + (1) Acetyl-CoA[c] + (1) H+[c] <=> (1) CoA[c] + (1) Acetylphosphate[c]	Pyruvate metabolism, Taurine and hypotaurine metabolism
rxn00225_tpm2	ATP:acetate phosphotransferase	(1) ATP[c] + (1) Acetate[c] + (1) H+[c] <=> (1) ADP[c] + (1) Acetylphosphate[c]	Pyruvate metabolism, Taurine and hypotaurine metabolism
rxn00225_tpm6	ATP:acetate phosphotransferase	(1) ATP[c] + (1) Acetate[c] + (1) H+[c] <=> (1) ADP[c] + (1) Acetylphosphate[c]	Pyruvate metabolism, Taurine and hypotaurine metabolism
rxn00173_tpm10	Acetyl-CoA:orthophosphate acetyltransferase	(1) Phosphate[c] + (1) Acetyl-CoA[c] + (1) H+[c] <=> (1) CoA[c] + (1) Acetylphosphate[c]	Pyruvate metabolism, Taurine and hypotaurine metabolism
rxn00225_tpm10	ATP:acetate phosphotransferase	(1) ATP[c] + (1) Acetate[c] + (1) H+[c] <=> (1) ADP[c] + (1) Acetylphosphate[c]	Pyruvate metabolism, Taurine and hypotaurine metabolism
rxn00173_tpm11	Acetyl-CoA:orthophosphate acetyltransferase	(1) Phosphate[c] + (1) Acetyl-CoA[c] + (1) H+[c] <=> (1) CoA[c] + (1) Acetylphosphate[c]	Pyruvate metabolism, Taurine and hypotaurine metabolism
rxn00225_tpm11	ATP:acetate phosphotransferase	(1) ATP[c] + (1) Acetate[c] + (1) H+[c] <=> (1) ADP[c] + (1) Acetylphosphate[c]	Pyruvate metabolism, Taurine and hypotaurine metabolism
rxn00173_tpm12	Acetyl-CoA:orthophosphate acetyltransferase	(1) Phosphate[c] + (1) Acetyl-CoA[c] + (1) H+[c] <=> (1) CoA[c] + (1) Acetylphosphate[c]	Pyruvate metabolism, Taurine and hypotaurine metabolism
rxn00225_tpm12	ATP:acetate phosphotransferase	(1) ATP[c] + (1) Acetate[c] + (1) H+[c] <=> (1) ADP[c] + (1) Acetylphosphate[c]	Pyruvate metabolism, Taurine and hypotaurine metabolism
rxn00173_tpm5	Acetyl-CoA:orthophosphate acetyltransferase	(1) Phosphate[c] + (1) Acetyl-CoA[c] + (1) H+[c] <=> (1) CoA[c] + (1) Acetylphosphate[c]	Pyruvate metabolism, Taurine and hypotaurine metabolism
rxn00173_tpm4	Acetyl-CoA:orthophosphate acetyltransferase	(1) Phosphate[c] + (1) Acetyl-CoA[c] + (1) H+[c] <=> (1) CoA[c] + (1) Acetylphosphate[c]	Pyruvate metabolism, Taurine and hypotaurine metabolism
rxn00173_tpm3	Acetyl-CoA:orthophosphate acetyltransferase	(1) Phosphate[c] + (1) Acetyl-CoA[c] + (1) H+[c] <=> (1) CoA[c] + (1) Acetylphosphate[c]	Pyruvate metabolism, Taurine and hypotaurine metabolism
rxn00173_tpm6	Acetyl-CoA:orthophosphate acetyltransferase	(1) Phosphate[c] + (1) Acetyl-CoA[c] + (1) H+[c] <=> (1) CoA[c] + (1) Acetylphosphate[c]	Pyruvate metabolism, Taurine and hypotaurine metabolism
rxn00225_tpm5	ATP:acetate phosphotransferase	(1) ATP[c] + (1) Acetate[c] + (1) H+[c] <=> (1) ADP[c] + (1) Acetylphosphate[c]	Pyruvate metabolism, Taurine and hypotaurine metabolism
rxn00225_tpm4	ATP:acetate phosphotransferase	(1) ATP[c] + (1) Acetate[c] + (1) H+[c] <=> (1) ADP[c] + (1) Acetylphosphate[c]	Pyruvate metabolism, Taurine and hypotaurine metabolism
rxn00225_tpm1	ATP:acetate phosphotransferase	(1) ATP[c] + (1) Acetate[c] + (1) H+[c] <=> (1) ADP[c] + (1) Acetylphosphate[c]	Pyruvate metabolism, Taurine and hypotaurine metabolism
rxn00902_tpm1	3-Carboxy-3-hydroxy-4-methylpentanoate 3-methyl-2-oxobutanoate-lyase	(1) H2O[c] + (1) Acetyl-CoA[c] + (1) 3-Methyl-2-oxobutanoate[c] --> (1) CoA[c] + (1) H+[c] + (1) 2-Isopropylmalate[c]	Pyruvate metabolism, Valine,leucine and isoleucine biosynthesis
rxn00902_tpm2	3-Carboxy-3-hydroxy-4-methylpentanoate 3-methyl-2-oxobutanoate-lyase	(1) H2O[c] + (1) Acetyl-CoA[c] + (1) 3-Methyl-2-oxobutanoate[c] --> (1) CoA[c] + (1) H+[c] + (1) 2-Isopropylmalate[c]	Pyruvate metabolism, Valine,leucine and isoleucine biosynthesis
rxn09180_tpm6	protoporphyrinogen oxidase (anaerobic)	(3) Fumarate[c] + (1) ProtoporphyrinogenIX[c] <=> (3) Succinate[c] + (1) Protoporphyrin[c]	Reductive carboxylate cycle (CO2 fixation)
rxn00175_tpm10	Acetate:CoA ligase (AMP-forming)	(1) ATP[c] + (1) CoA[c] + (1) Acetate[c] + (1) H+[c] --> (1) PPi[c] + (1) AMP[c] + (1) Acetyl-CoA[c]	Reductive carboxylate cycle (CO2 fixation), Glycolysis / Gluconeogenesis
rxn00175_tpm11	Acetate:CoA ligase (AMP-forming)	(1) ATP[c] + (1) CoA[c] + (1) Acetate[c] + (1) H+[c] --> (1) PPi[c] + (1) AMP[c] + (1) Acetyl-CoA[c]	Reductive carboxylate cycle (CO2 fixation), Glycolysis / Gluconeogenesis
rxn00175_tpm12	Acetate:CoA ligase (AMP-forming)	(1) ATP[c] + (1) CoA[c] + (1) Acetate[c] + (1) H+[c] --> (1) PPi[c] + (1) AMP[c] + (1) Acetyl-CoA[c]	Reductive carboxylate cycle (CO2 fixation), Glycolysis / Gluconeogenesis
rxn00278_tpm7	L-Alanine:NAD+ oxidoreductase (deaminating)	(1) NADH[c] + (1) NH3[c] + (1) Pyruvate[c] + (1) H+[c] --> (1) H2O[c] + (1) NAD[c] + (1) L-Alanine[c]	Reductive carboxylate cycle (CO2 fixation), Taurine and hypotaurine metabolism
rxn00213_tpm1	UTP-glucose-1-phosphate uridylyltransferase	(1) UTP[c] + (1) D-Glucose 1-phosphate[c] <=> (1) PPi[c] + (1) UDP-glucose[c]	Starch and sucrose metabolism
rxn00695_tpm1	ATP:alpha-D-glucose-1-phosphate adenyltransferase	(1) ATP[c] + (1) D-Glucose 1-phosphate[c] --> (1) PPi[c] + (1) ADP-glucose[c]	Starch and sucrose metabolism
rxn13643_tpm1	glycogen synthase (ADPGlc)	(5) ADP-glucose[c] + (1) H2O[c] --> (5) ADP[c] + (1) Glycogen[c]	Starch and sucrose metabolism
rxn00213_tpm3	UTP-glucose-1-phosphate uridylyltransferase	(1) UTP[c] + (1) D-Glucose 1-phosphate[c] <=> (1) PPi[c] + (1) UDP-glucose[c]	Starch and sucrose metabolism
rxn00695_tpm3	ATP:alpha-D-glucose-1-phosphate adenyltransferase	(1) ATP[c] + (1) D-Glucose 1-phosphate[c] --> (1) PPi[c] + (1) ADP-glucose[c]	Starch and sucrose metabolism
rxn13643_tpm3	glycogen synthase (ADPGlc)	(5) ADP-glucose[c] + (1) H2O[c] --> (5) ADP[c] + (1) Glycogen[c]	Starch and sucrose metabolism
rxn00695_tpm4	ATP:alpha-D-glucose-1-phosphate adenyltransferase	(1) ATP[c] + (1) D-Glucose 1-phosphate[c] --> (1) PPi[c] + (1) ADP-glucose[c]	Starch and sucrose metabolism
rxn13643_tpm4	glycogen synthase (ADPGlc)	(5) ADP-glucose[c] + (1) H2O[c] --> (5) ADP[c] + (1) Glycogen[c]	Starch and sucrose metabolism
rxn00695_tpm5	ATP:alpha-D-glucose-1-phosphate adenyltransferase	(1) ATP[c] + (1) D-Glucose 1-phosphate[c] --> (1) PPi[c] + (1) ADP-glucose[c]	Starch and sucrose metabolism
rxn13643_tpm5	glycogen synthase (ADPGlc)	(5) ADP-glucose[c] + (1) H2O[c] --> (5) ADP[c] + (1) Glycogen[c]	Starch and sucrose metabolism
rxn00213_tpm2	UTP-glucose-1-phosphate uridylyltransferase	(1) UTP[c] + (1) D-Glucose 1-phosphate[c] <=> (1) PPi[c] + (1) UDP-glucose[c]	Starch and sucrose metabolism
rxn00695_tpm2	ATP:alpha-D-glucose-1-phosphate adenyltransferase	(1) ATP[c] + (1) D-Glucose 1-phosphate[c] --> (1) PPi[c] + (1) ADP-glucose[c]	Starch and sucrose metabolism
rxn13643_tpm2	glycogen synthase (ADPGlc)	(5) ADP-glucose[c] + (1) H2O[c] --> (5) ADP[c] + (1) Glycogen[c]	Starch and sucrose metabolism
rxn00558_tpm1	D-Glucose-6-phosphate ketol-isomerase	(1) D-glucose-6-phosphate[c] <=> (1) D-fructose-6-phosphate[c]	Starch and sucrose metabolism, Pentose phosphate pathway, Glycolysis / Gluconeogenesis
rxn00558_tpm3	D-Glucose-6-phosphate ketol-isomerase	(1) D-glucose-6-phosphate[c] <=> (1) D-fructose-6-phosphate[c]	Starch and sucrose metabolism, Pentose phosphate pathway, Glycolysis / Gluconeogenesis
rxn00558_tpm4	D-Glucose-6-phosphate ketol-isomerase	(1) D-glucose-6-phosphate[c] <=> (1) D-fructose-6-phosphate[c]	Starch and sucrose metabolism, Pentose phosphate pathway, Glycolysis / Gluconeogenesis
rxn00558_tpm5	D-Glucose-6-phosphate ketol-isomerase	(1) D-glucose-6-phosphate[c] <=> (1) D-fructose-6-phosphate[c]	Starch and sucrose metabolism, Pentose phosphate pathway, Glycolysis / Gluconeogenesis
rxn00558_tpm7	D-Glucose-6-phosphate ketol-isomerase	(1) D-glucose-6-phosphate[c] <=> (1) D-fructose-6-phosphate[c]	Starch and sucrose metabolism, Pentose phosphate pathway, Glycolysis / Gluconeogenesis
rxn00558_tpm8	D-Glucose-6-phosphate ketol-isomerase	(1) D-glucose-6-phosphate[c] <=> (1) D-fructose-6-phosphate[c]	Starch and sucrose metabolism, Pentose phosphate pathway, Glycolysis / Gluconeogenesis
rxn00558_tpm2	D-Glucose-6-phosphate ketol-isomerase	(1) D-glucose-6-phosphate[c] <=> (1) D-fructose-6-phosphate[c]	Starch and sucrose metabolism, Pentose phosphate pathway, Glycolysis / Gluconeogenesis
rxn00558_tpm12	D-Glucose-6-phosphate ketol-isomerase	(1) D-glucose-6-phosphate[c] <=> (1) D-fructose-6-phosphate[c]	Starch and sucrose metabolism, Pentose phosphate pathway, Glycolysis / Gluconeogenesis
rxn00704_tpm1	alpha-D-Glucose 1-phosphate 1,6-phosphomutase	(1) D-Glucose 1-phosphate[c] <=> (1) D-glucose-6-phosphate[c]	Streptomycin biosynthesis
rxn00704_tpm3	alpha-D-Glucose 1-phosphate 1,6-phosphomutase	(1) D-Glucose 1-phosphate[c] <=> (1) D-glucose-6-phosphate[c]	Streptomycin biosynthesis
rxn00704_tpm4	alpha-D-Glucose 1-phosphate 1,6-phosphomutase	(1) D-Glucose 1-phosphate[c] <=> (1) D-glucose-6-phosphate[c]	Streptomycin biosynthesis
rxn00704_tpm5	alpha-D-Glucose 1-phosphate 1,6-phosphomutase	(1) D-Glucose 1-phosphate[c] <=> (1) D-glucose-6-phosphate[c]	Streptomycin biosynthesis
rxn00704_tpm7	alpha-D-Glucose 1-phosphate 1,6-phosphomutase	(1) D-Glucose 1-phosphate[c] <=> (1) D-glucose-6-phosphate[c]	Streptomycin biosynthesis
rxn00704_tpm8	alpha-D-Glucose 1-phosphate 1,6-phosphomutase	(1) D-Glucose 1-phosphate[c] <=> (1) D-glucose-6-phosphate[c]	Streptomycin biosynthesis
rxn00704_tpm2	alpha-D-Glucose 1-phosphate 1,6-phosphomutase	(1) D-Glucose 1-phosphate[c] <=> (1) D-glucose-6-phosphate[c]	Streptomycin biosynthesis
rxn00704_tpm12	alpha-D-Glucose 1-phosphate 1,6-phosphomutase	(1) D-Glucose 1-phosphate[c] <=> (1) D-glucose-6-phosphate[c]	Streptomycin biosynthesis
rxn00952_tpm6	O-Acetyl-L-homoserine acetate-lyase (adding methanethiol)	(1) Hydrogen Sulfide[c] + (1) O-Acetyl-L-homoserine[c] --> (1) H+[c] + (1) Acetate[c] + (1) Homocysteine[c]	Sulfur Cysteine and methionine metabolism
rxn01303_tpm1	homoserine O-trans-acetylase	(1) Acetyl-CoA[c] + (1) L-Homoserine[c] --> (1) CoA[c] + (1) O-Acetyl-L-homoserine[c]	Sulfur Cysteine and methionine metabolism
rxn03983_tpm4	AMP,sulfite:glutathione-disulfide oxidoreductase	(1) AMP[c] + (1) Sulfite[c] + (1) Oxidized glutathione[c] <=> (2) Glutathione[c] + (1) APS[c]	Sulfur metabolism
rxn05239_tpm4	adenosine 3',5'-bisphosphate,sulfite:oxidized-thioredoxin oxidoreductase	(1) 3-phosphoadenylylsulfate[c] + (1) Reduced thioredoxin[c] --> (1) Adenosine 3-5-bisphosphate[c] + (1) Sulfite[c] + (1) Oxidized thioredoxin[c]	Sulfur metabolism
rxn03983_tpm6	AMP,sulfite:glutathione-disulfide oxidoreductase	(1) AMP[c] + (1) Sulfite[c] + (1) Oxidized glutathione[c] <=> (2) Glutathione[c] + (1) APS[c]	Sulfur metabolism
rxn05239_tpm3	adenosine 3',5'-bisphosphate,sulfite:oxidized-thioredoxin oxidoreductase	(1) 3-phosphoadenylylsulfate[c] + (1) Reduced thioredoxin[c] --> (1) Adenosine 3-5-bisphosphate[c] + (1) Sulfite[c] + (1) Oxidized thioredoxin[c]	Sulfur metabolism
rxn05239_tpm6	adenosine 3',5'-bisphosphate,sulfite:oxidized-thioredoxin oxidoreductase	(1) 3-phosphoadenylylsulfate[c] + (1) Reduced thioredoxin[c] --> (1) Adenosine 3-5-bisphosphate[c] + (1) Sulfite[c] + (1) Oxidized thioredoxin[c]	Sulfur metabolism
rxn05902_tpm4	Hydrogen-sulfide:ferredoxin oxidoreductase	(7) H+[c] + (1) Sulfite[c] + (6) Reduced ferredoxin[c] --> (3) H2O[c] + (1) Hydrogen Sulfide[c] + (6) Oxidized ferredoxin[c]	Sulfur metabolism
rxn05902_tpm6	Hydrogen-sulfide:ferredoxin oxidoreductase	(7) H+[c] + (1) Sulfite[c] + (6) Reduced ferredoxin[c] --> (3) H2O[c] + (1) Hydrogen Sulfide[c] + (6) Oxidized ferredoxin[c]	Sulfur metabolism
rxn00361_tpm4	ATP:adenylylsulfate 3'-phosphotransferase	(1) ATP[c] + (1) APS[c] --> (1) ADP[c] + (1) 3-phosphoadenylylsulfate[c]	Sulfur metabolism, Purine metabolism
rxn00361_tpm3	ATP:adenylylsulfate 3'-phosphotransferase	(1) ATP[c] + (1) APS[c] --> (1) ADP[c] + (1) 3-phosphoadenylylsulfate[c]	Sulfur metabolism, Purine metabolism
rxn00361_tpm6	ATP:adenylylsulfate 3'-phosphotransferase	(1) ATP[c] + (1) APS[c] --> (1) ADP[c] + (1) 3-phosphoadenylylsulfate[c]	Sulfur metabolism, Purine metabolism
MECDPDH_syn_tpm6	2C-methyl-D-erythritol 2,4 cyclodiphosphate dehydratase	(2) Reduced ferredoxin[c] + (1) 2-C-methyl-D-erythritol2-4-cyclodiphosphate[c] + (2) H+[c] --> (1) H2O[c] + (2) Oxidized ferredoxin[c] + (1) 1-Hydroxy-2-methyl-2-butenyl 4-diphosphate[c]	Terpenoid biosynthesis
rxn01213_tpm6	Dimethylallyl-diphosphate:isopentenyl-diphosphate	(1) Isopentenyldiphosphate[c] + (1) DMAPP[c] --> (1) PPi[c] + (1) Geranyl diphosphate[c]	Terpenoid biosynthesis
rxn01466_tpm6	Geranyl-diphosphate:isopentenyl-diphosphate geranyltrans-transferase	(1) Isopentenyldiphosphate[c] + (1) Geranyl diphosphate[c] --> (1) PPi[c] + (1) Farnesyldiphosphate[c]	Terpenoid biosynthesis
rxn01486_tpm6	trans,trans-Farnesyl-diphosphate:isopentenyl-diphosphate	(1) Isopentenyldiphosphate[c] + (1) Farnesyldiphosphate[c] --> (1) PPi[c] + (1) Geranylgeranyl diphosphate[c]	Terpenoid biosynthesis
rxn03236_tpm6	4a-hydroxytetrahydrobiopterin hydro-lyase	(1) 4a-Hydroxytetrahydrobiopterin[c] <=> (1) H2O[c] + (1) Dihydrobiopterin[c]	Tryptophan metabolism
rxn04989_tpm6	L-phenylalanine,tetrahydrobiopterin:oxygen	(1) O2[c] + (1) L-Phenylalanine[c] + (1) Tetrahydrobiopterin[c] --> (1) L-Tyrosine[c] + (1) 4a-Hydroxytetrahydrobiopterin[c]	Tryptophan metabolism
rxn01637_tpm1	N2-Acetyl-L-ornithine:2-oxoglutarate aminotransferase	(1) 2-Oxoglutarate[c] + (1) N-Acetylornithine[c] <=> (1) L-Glutamate[c] + (1) 2-Acetamido-5-oxopentanoate[c]	Urea cycle and metabolism of amino groups
rxn01917_tpm1	ATP:N-acetyl-L-glutamate 5-phosphotransferase	(1) ATP[c] + (1) H+[c] + (1) N-Acetyl-L-glutamate[c] --> (1) ADP[c] + (1) n-acetylglutamyl-phosphate[c]	Urea cycle and metabolism of amino groups
rxn02465_tpm1	N-Acetyl-L-glutamate-5-semialdehyde:NADP+ 5-oxidoreductase	(1) NADP[c] + (1) Phosphate[c] + (1) 2-Acetamido-5-oxopentanoate[c] <=> (1) NADPH[c] + (1) n-acetylglutamyl-phosphate[c]	Urea cycle and metabolism of amino groups
rxn00858_tpm6	Agmatine amidinohydrolase	(1) H2O[c] + (1) Agmatine[c] --> (1) Urea[c] + (1) Putrescine[c]	Urea cycle and metabolism of amino groups
rxn00858_tpm12	Agmatine amidinohydrolase	(1) H2O[c] + (1) Agmatine[c] --> (1) Urea[c] + (1) Putrescine[c]	Urea cycle and metabolism of amino groups
rxn01636_tpm1	N2-Acetyl-L-ornithine:L-glutamate N-acetyltransferase	(1) L-Glutamate[c] + (1) N-Acetylornithine[c] <=> (1) Ornithine[c] + (1) N-Acetyl-L-glutamate[c]	Urea cycle and metabolism of amino groups
rxn00405_tpm6	L-Arginine carboxy-lyase	(1) L-Arginine[c] + (1) H+[c] --> (1) CO2[c] + (1) Agmatine[c]	Urea cycle and metabolism of amino groups
rxn01019_tpm1	Carbamoyl-phosphate:L-ornithine carbamoyltransferase	(1) Ornithine[c] + (1) Carbamoylphosphate[c] <=> (1) Phosphate[c] + (2) H+[c] + (1) Citrulline[c]	Urea cycle and metabolism of amino groups, Arginine and proline metabolism
rxn01434_tpm1	L-Citrulline:L-aspartate ligase (AMP-forming)	(1) ATP[c] + (1) L-Aspartate[c] + (1) Citrulline[c] --> (1) PPi[c] + (1) AMP[c] + (1) L-Argininosuccinate[c]	Urea cycle and metabolism of amino groups, Arginine and proline metabolism, Alanine and aspartate metabolism
rxn00802_tpm6	N-(L-Argininosuccinate) arginie-lyase	(1) L-Argininosuccinate[c] <=> (1) L-Arginine[c] + (1) Fumarate[c]	Urea cycle and metabolism of amino groups, Arginine and proline metabolism, Alanine and aspartate metabolism
rxn00802_tpm12	N-(L-Argininosuccinate) arginie-lyase	(1) L-Argininosuccinate[c] <=> (1) L-Arginine[c] + (1) Fumarate[c]	Urea cycle and metabolism of amino groups, Arginine and proline metabolism, Alanine and aspartate metabolism
rxn00101_tpm6	Urea amidohydrolase	(1) H2O[c] + (2) H+[c] + (1) Urea[c] --> (1) CO2[c] + (2) NH3[c]	Urea cycle and metabolism of amino groups, Purine metabolism
rxn00101_tpm12	Urea amidohydrolase	(1) H2O[c] + (2) H+[c] + (1) Urea[c] --> (1) CO2[c] + (2) NH3[c]	Urea cycle and metabolism of amino groups, Purine metabolism
rxn03194_tpm1	(S)-2-Aceto-2-hydroxybutanoate pyruvate-lyase (carboxylating)	(1) 2-Oxobutyrate[c] + (1) 2-Hydroxyethyl-ThPP[c] <=> (1) TPP[c] + (1) 2-Aceto-2-hydroxybutanoate[c]	Valine,leucine and isoleucine biosynthesis
rxn02811_tpm2	3-Isopropylmalate hydro-lyase	(1) 3-Isopropylmalate[c] <=> (1) H2O[c] + (1) 2-Isopropylmaleate[c]	Valine,leucine and isoleucine biosynthesis
rxn03194_tpm2	(S)-2-Aceto-2-hydroxybutanoate pyruvate-lyase (carboxylating)	(1) 2-Oxobutyrate[c] + (1) 2-Hydroxyethyl-ThPP[c] <=> (1) TPP[c] + (1) 2-Aceto-2-hydroxybutanoate[c]	Valine,leucine and isoleucine biosynthesis
rxn02811_tpm3	3-Isopropylmalate hydro-lyase	(1) 3-Isopropylmalate[c] <=> (1) H2O[c] + (1) 2-Isopropylmaleate[c]	Valine,leucine and isoleucine biosynthesis
rxn03194_tpm3	(S)-2-Aceto-2-hydroxybutanoate pyruvate-lyase (carboxylating)	(1) 2-Oxobutyrate[c] + (1) 2-Hydroxyethyl-ThPP[c] <=> (1) TPP[c] + (1) 2-Aceto-2-hydroxybutanoate[c]	Valine,leucine and isoleucine biosynthesis
rxn03437_tpm6	(R)-2,3-Dihydroxy-3-methylpentanoate hydro-lyase	(1) 2,3-Dihydroxy-3-methylvalerate[c] --> (1) H2O[c] + (1) 2-keto-3-methyl-valerate[c]	Valine,leucine and isoleucine biosynthesis
rxn02789_tpm1	2-Isopropylmalate hydro-lyase	(1) 2-Isopropylmalate[c] <=> (1) H2O[c] + (1) 2-Isopropylmaleate[c]	Valine,leucine and isoleucine biosynthesis
rxn02811_tpm1	3-Isopropylmalate hydro-lyase	(1) 3-Isopropylmalate[c] <=> (1) H2O[c] + (1) 2-Isopropylmaleate[c]	Valine,leucine and isoleucine biosynthesis
rxn02811_tpm4	3-Isopropylmalate hydro-lyase	(1) 3-Isopropylmalate[c] <=> (1) H2O[c] + (1) 2-Isopropylmaleate[c]	Valine,leucine and isoleucine biosynthesis
rxn00737_tpm1	L-threonine ammonia-lyase	(1) L-Threonine[c] --> (1) NH3[c] + (1) 2-Oxobutyrate[c]	Valine,leucine and isoleucine biosynthesis
rxn00737_tpm2	L-threonine ammonia-lyase	(1) L-Threonine[c] --> (1) NH3[c] + (1) 2-Oxobutyrate[c]	Valine,leucine and isoleucine biosynthesis
rxn00737_tpm3	L-threonine ammonia-lyase	(1) L-Threonine[c] --> (1) NH3[c] + (1) 2-Oxobutyrate[c]	Valine,leucine and isoleucine biosynthesis
rxn01575_tpm2	L-Isoleucine:2-oxoglutarate aminotransferase	(1) 2-Oxoglutarate[c] + (1) L-Isoleucine[c] <=> (1) L-Glutamate[c] + (1) 2-keto-3-methyl-valerate[c]	Valine,leucine and isoleucine degradation, Valine,leucine and isoleucine biosynthesis
rxn00806_tpm3	L-Leucine:2-oxoglutarate aminotransferase	(1) 2-Oxoglutarate[c] + (1) L-Leucine[c] <=> (1) L-Glutamate[c] + (1) 4MOP[c]	Valine,leucine and isoleucine degradation, Valine,leucine and isoleucine biosynthesis
rxn00806_tpm4	L-Leucine:2-oxoglutarate aminotransferase	(1) 2-Oxoglutarate[c] + (1) L-Leucine[c] <=> (1) L-Glutamate[c] + (1) 4MOP[c]	Valine,leucine and isoleucine degradation, Valine,leucine and isoleucine biosynthesis
rxn00806_tpm5	L-Leucine:2-oxoglutarate aminotransferase	(1) 2-Oxoglutarate[c] + (1) L-Leucine[c] <=> (1) L-Glutamate[c] + (1) 4MOP[c]	Valine,leucine and isoleucine degradation, Valine,leucine and isoleucine biosynthesis
rxn01208_tpm5	2-Oxo-4-methyl-3-carboxypentanoate decarboxylation	(1) H+[c] + (1) 2-isopropyl-3-oxosuccinate[c] --> (1) CO2[c] + (1) 4MOP[c]	Valine,leucine and isoleucine degradation, Valine,leucine and isoleucine biosynthesis
rxn00806_tpm6	L-Leucine:2-oxoglutarate aminotransferase	(1) 2-Oxoglutarate[c] + (1) L-Leucine[c] <=> (1) L-Glutamate[c] + (1) 4MOP[c]	Valine,leucine and isoleucine degradation, Valine,leucine and isoleucine biosynthesis
rxn01208_tpm6	2-Oxo-4-methyl-3-carboxypentanoate decarboxylation	(1) H+[c] + (1) 2-isopropyl-3-oxosuccinate[c] --> (1) CO2[c] + (1) 4MOP[c]	Valine,leucine and isoleucine degradation, Valine,leucine and isoleucine biosynthesis
rxn01575_tpm6	L-Isoleucine:2-oxoglutarate aminotransferase	(1) 2-Oxoglutarate[c] + (1) L-Isoleucine[c] <=> (1) L-Glutamate[c] + (1) 2-keto-3-methyl-valerate[c]	Valine,leucine and isoleucine degradation, Valine,leucine and isoleucine biosynthesis
rxn00209_tpm1	Pyridoxine 5-phosphate:oxygen oxidoreductase (deaminating)	(1) O2[c] + (1) Pyridoxine phosphate[c] <=> (1) Pyridoxal phosphate[c] + (1) H2O2[c]	Vitamin B6 metabolism
rxn09071_tpm1	pyridoxine 5'-phosphate oxidase (anaerobic)	(1) NAD[c] + (1) Pyridoxine phosphate[c] <=> (1) NADH[c] + (1) Pyridoxal phosphate[c] + (1) H+[c]	Vitamin B6 metabolism
rxn00209_tpm4	Pyridoxine 5-phosphate:oxygen oxidoreductase (deaminating)	(1) O2[c] + (1) Pyridoxine phosphate[c] <=> (1) Pyridoxal phosphate[c] + (1) H2O2[c]	Vitamin B6 metabolism
rxn09071_tpm4	pyridoxine 5'-phosphate oxidase (anaerobic)	(1) NAD[c] + (1) Pyridoxine phosphate[c] <=> (1) NADH[c] + (1) Pyridoxal phosphate[c] + (1) H+[c]	Vitamin B6 metabolism
rxn00209_tpm6	Pyridoxine 5-phosphate:oxygen oxidoreductase (deaminating)	(1) O2[c] + (1) Pyridoxine phosphate[c] <=> (1) Pyridoxal phosphate[c] + (1) H2O2[c]	Vitamin B6 metabolism
rxn09071_tpm6	pyridoxine 5'-phosphate oxidase (anaerobic)	(1) NAD[c] + (1) Pyridoxine phosphate[c] <=> (1) NADH[c] + (1) Pyridoxal phosphate[c] + (1) H+[c]	Vitamin B6 metabolism
