# Supplementary material for: A diurnal flux balance model of Synechocystis sp. PCC 6803 metabolism
Source: PLoS Comput Biol. 2019 Jan 24;15(1):e1006692. doi: 10.1371/journal.pcbi.1006692 (PMC6364703; doi:10.1371/journal.pcbi.1006692)
Supplement: S4 Table — (XLSX) [file pcbi.1006692.s004.xlsx]

## Sheet: Sheet1
Reaction ID	Reaction Name	Reactions Description
CBFCu	cytochrome b6/f complex	(2) H+[c] + (1) Plastoquinol-9[l] + (2) Oxidized plastocyanin[l] --> (4) H+[l] + (1) Plastoquinone 9[l] + (2) Reduced plastocyanin[l]
CYO1b_syn	cytochrome c oxidase, synechocystis (2 protons)	(4) H+[c] + (2) Ferrocytochrome c6[l] + (0.5) O2[l] --> (2) H+[l] + (2) Ferricytochrome c6[l] + (1) H2O[l]
CYO1b2_syn	cytochrome c oxidase, synechocystis (2 protons)	(4) H+[c] + (2) Reduced plastocyanin[l] + (0.5) O2[l] --> (2) H+[l] + (2) Oxidized plastocyanin[l] + (1) H2O[l]
CYTBDu	cytochrome oxidase bd (plastocianine-8: 2 protons) (lumen)	(1) Plastoquinol-9[l] + (0.5) O2[l] --> (1) Plastoquinone 9[l] + (1) H2O[l]
FQR	Cyclic Electron Flow	(2) H+[c] + (1) Plastoquinone 9[l] + (2) Reduced ferredoxin[c] --> (1) Plastoquinol-9[l] + (2) Oxidized ferredoxin[c]
MEHLER	Mehler reaction	(1) H+[c] + (0.5) O2[c] + (1) NADPH[c] --> (1) H2O[c] + (1) NADP[c]
PSI	photosystem I (plastocyanin)	(2) Reduced plastocyanin[l] + (2) Oxidized ferredoxin[c] + (2) Photosystem 1 photon[c] --> (2) Oxidized plastocyanin[l] + (2) Reduced ferredoxin[c]
PSI_2	photosystem I (ferrocytochrome)	(2) Ferrocytochrome c6[l] + (2) Oxidized ferredoxin[c] + (2) Photosystem 1 photon[c] --> (2) Ferricytochrome c6[l] + (2) Reduced ferredoxin[c]
PSII	photosystem II	(2) H+[c] + (1) Plastoquinone 9[l] + (1) H2O[l] + (2) Photosystem 2 photon[c] --> (2) H+[l] + (1) Plastoquinol-9[l] + (0.5) O2[l]
SUCDpp_syn	succinate dehydrogenase (periplasm)	(1) Plastoquinone 9[p] + (1) Succinate[c] --> (1) Fumarate[c] + (1) Plastoquinol-9[p]
CBFC2	cytochrome b6/f complex	(2) H+[c] + (2) Ferricytochrome c6[l] + (1) Plastoquinol-9[l] --> (4) H+[l] + (2) Ferrocytochrome c6[l] + (1) Plastoquinone 9[l]
