# Supplementary material for: A diurnal flux balance model of Synechocystis sp. PCC 6803 metabolism
Source: PLoS Comput Biol. 2019 Jan 24;15(1):e1006692. doi: 10.1371/journal.pcbi.1006692 (PMC6364703; doi:10.1371/journal.pcbi.1006692)
Supplement: S7 Table — (XLSX) [file pcbi.1006692.s007.xlsx]

## Sheet: Nutrient Exchanges
	TPM1		TPM 2		TPM 3		TPM 4		TPM 5		TPM 6		TPM 7		TPM 8		TPM 9		TPM 10		TPM 11		TPM 12
Nutrient	Flux (min)	Flux(max)	Flux (min)	Flux(max)	Flux (min)	Flux(max)	Flux (min)	Flux(max)	Flux (min)	Flux(max)	Flux (min)	Flux(max)	Flux (min)	Flux(max)	Flux (min)	Flux(max)	Flux (min)	Flux(max)	Flux (min)	Flux(max)	Flux (min)	Flux(max)	Flux (min)	Flux(max)
Calcium	-6e-05	1e-05	-7e-05	6e-05	-6e-05	7e-05	-6e-05	6e-05	-0.00022	6e-05	-0.00061	-0.00038	0	1e-05	-1e-05	1e-05	-1e-05	1e-05	-1e-05	1e-05	-1e-05	1e-05	-1e-05	1e-05
CO2	-0.29276	-0.27504	-1.1	-1.09994	-1.1	-1.09997	-1.1	-1.09998	-1.1	-1.09998	-1.1	-1.09998	0	0	0	0	0	0	0	0	0	0	0	0
Co2+	-1e-05	0	-2e-05	0	-2e-05	0	-3e-05	0	-3e-05	0	-4e-05	0	-1e-05	0	-1e-05	0	-2e-05	0	-3e-05	0	-6e-05	0	-0.00041	-0.00034
Cu2+	-1e-05	0	-1e-05	0	-2e-05	0	-3e-05	0	-6e-05	0	-0.0004	-0.00034	0	0	-1e-05	0	-1e-05	0	-1e-05	0	-1e-05	0	-1e-05	0
Fe2+	-1e-05	0	-1e-05	0	-2e-05	0	-3e-05	0	-6e-05	0	-0.001	-0.00092	0	0	-1e-05	0	-1e-05	0	-1e-05	0	-1e-05	0	-1e-05	0
Fe3+	-1e-05	0	-1e-05	0	-2e-05	0	-3e-05	0	-6e-05	0	-0.00098	-0.00085	0	0	-1e-05	0	-1e-05	0	-1e-05	0	-1e-05	0	-1e-05	0
H+	19.7308	19.7514	-1.23933	-1.1358	-6.92949	-6.76387	-1.87589	-1.83322	-3.03686	-2.97236	-2.92918	-2.89301	0.47044	0.4793	-2e-05	9e-05	-3e-05	4e-05	-3e-05	4e-05	-5e-05	9e-05	-0.02254	-0.02241
H2O	-1.26177	-1.10936	-2.90323	-2.81847	-0.35668	-0.19962	-6.54145	-4.62069	-7.50325	-5.66353	-6.90243	-6.88161	-1.19935	-1.08337	1.29385	2.07468	4.93632	5.89108	5.25633	5.62575	3.80581	4.07946	1.57609	1.90781
Mg	-1e-05	0	-1e-05	0	-2e-05	0	-3e-05	0	-6e-05	0	-0.00145	-0.00139	0	0	-1e-05	0	-1e-05	0	-1e-05	0	-1e-05	0	-1e-05	0
Mn2+	-1e-05	0	-1e-05	0	-1e-05	0	-2e-05	0	-2e-05	0	-3e-05	0	-1e-05	0	-1e-05	0	-2e-05	0	-2e-05	0	-5e-05	0	-0.0004	-0.00036
Molybdate	-1e-05	0	-1e-05	0	-2e-05	0	-3e-05	0	-6e-05	0	-0.0004	-0.00035	0	0	-1e-05	0	-1e-05	0	-1e-05	0	-1e-05	0	-1e-05	0
Nickel	0	0	0	0	0	0	0	0	0	0	0	0	0	0	0	0	0	0	0	0	0	0	0	0
Nitrate	-0.26515	-0.2651	-0.26317	-0.26313	-0.08204	-0.08201	-0.06943	-0.06941	-0.09352	-0.0935	-0.08905	-0.08904	-1e-05	0	-1e-05	0	-1e-05	0	-1e-05	0	-1e-05	0	-1e-05	0
PHO1	-15.4148	-15.3231	-21.0093	-20.9829	-8.6497	-8.59493	-17.1536	-17.0795	-22.2619	-22.2479	-22.4721	-22.4436	0	0	0	0	0	0	0	0	0	0	0	0
PHO2	-44.6769	-44.5852	-39.0171	-38.9907	-51.4051	-51.3503	-42.9205	-42.8464	-37.7521	-37.7381	-37.5563	-37.5278	0	0	0	0	0	0	0	0	0	0	0	0
Phosphate	-3e-05	0	-3e-05	0	-5e-05	0	-7e-05	0	-0.00015	0	-0.09203	-0.09188	0	0	0	0	0	0	0	0	0	0	-1e-05	0
Potassium	-1e-05	0	-1e-05	0	-1e-05	0	-2e-05	0	-2e-05	0	-3e-05	0	-1e-05	0	-1e-05	0	-2e-05	0	-2e-05	0	-5e-05	0	-0.02256	-0.02251
Sodium	0	0	0	0	0	0	0	0	-1e-05	0	-1e-05	0	-2e-05	0	-2e-05	0	-3e-05	0	-4e-05	0	-9e-05	0	-0.0005	-0.00042
Sulfate	-4e-05	0	-5e-05	0	-0.00051	0	-0.00459	-0.00386	-0.00085	-7e-05	-0.01332	-0.01261	0	0	-1e-05	0	-1e-05	0	-1e-05	0	-1e-05	0	-1e-05	0
Zinc	-1e-05	0	-1e-05	0	-2e-05	0	-3e-05	0	-6e-05	0	-0.0004	-0.00034	0	0	-1e-05	0	-1e-05	0	-1e-05	0	-1e-05	0	-1e-05	0
