# Supplementary material for: A diurnal flux balance model of Synechocystis sp. PCC 6803 metabolism
Source: PLoS Comput Biol. 2019 Jan 24;15(1):e1006692. doi: 10.1371/journal.pcbi.1006692 (PMC6364703; doi:10.1371/journal.pcbi.1006692)
Supplement: S1 File — (JSON) [file pcbi.1006692.s009.json]

[{"map_name":"e_coli_core.Core metabolism","map_id":"0df3827fde8464e80f455a773a52c274","map_description":"E. coli core metabolic network\nLast Modified Tue Oct 09 2018 16:49:30 GMT-0400 (Eastern Daylight Time)","homepage":"https://escher.github.io","schema":"https://escher.github.io/escher/jsonschema/1-0-0#"},{"reactions":{"1577554":{"name":"ATP:D-glucose 6-phosphotransferase","bigg_id":"rxn00216","reversibility":false,"label_x":323.68716923248394,"label_y":1690.1816298377091,"gene_reaction_rule":"sll0593","genes":[{"name":"","bigg_id":"sll0593"}],"metabolites":[{"bigg_id":"cpd00002_c","coefficient":-1},{"bigg_id":"cpd00008_c","coefficient":1},{"bigg_id":"cpd00027_c","coefficient":-1},{"bigg_id":"cpd00079_c","coefficient":1}],"segments":{"533":{"from_node_id":"1577126","to_node_id":"1577127","b1":null,"b2":null},"534":{"from_node_id":"1577128","to_node_id":"1577127","b1":null,"b2":null},"535":{"from_node_id":"1577126","to_node_id":"1577125","b1":{"x":865.0724484450484,"y":1651.0229255781378},"b2":{"x":857.6468517118176,"y":1656.8328173305124}},"536":{"from_node_id":"1577128","to_node_id":"1577129","b1":{"x":964.1439137414453,"y":1641.964942960863},"b2":{"x":950.8919100329116,"y":1659.3075283590504}},"537":{"from_node_id":"1577126","to_node_id":"1577130","b1":{"x":853.8957950160757,"y":1636.7691828507755},"b2":{"x":826.649001191358,"y":1645.4617561667917}},"538":{"from_node_id":"1577128","to_node_id":"1577131","b1":{"x":968.1394790531364,"y":1642.1532454834255},"b2":{"x":1030.41650390625,"y":1620.3798217773438}}}},"1577555":{"name":"D-Glucose-6-phosphate ketol-isomerase","bigg_id":"rxn00558","reversibility":true,"label_x":1049.041015625,"label_y":1838.7276000976562,"gene_reaction_rule":"slr1349","genes":[{"name":"","bigg_id":"slr1349"}],"metabolites":[{"bigg_id":"cpd00072_c","coefficient":1},{"bigg_id":"cpd00079_c","coefficient":-1}],"segments":{"539":{"from_node_id":"1577132","to_node_id":"1577133","b1":null,"b2":null},"540":{"from_node_id":"1577134","to_node_id":"1577133","b1":null,"b2":null},"541":{"from_node_id":"1577134","to_node_id":"1577135","b1":{"x":1031.287353515625,"y":1813.5390014648438},"b2":{"x":1034.041015625,"y":1806.1295776367188}},"542":{"from_node_id":"1577132","to_node_id":"1577131","b1":{"x":1034.041015625,"y":1766.7276000976562},"b2":{"x":1031.287353515625,"y":1720.7387084960938}}}},"1577556":{"name":"ATP:D-fructose-6-phosphate 1-phosphotransferase","bigg_id":"rxn00545","reversibility":false,"label_x":1054.9322509765625,"label_y":1955.1338500976562,"gene_reaction_rule":"(sll0745) or (sll1196)","genes":[{"name":"","bigg_id":"sll0745"},{"name":"","bigg_id":"sll1196"}],"metabolites":[{"bigg_id":"cpd00002_c","coefficient":-1},{"bigg_id":"cpd00008_c","coefficient":1},{"bigg_id":"cpd00072_c","coefficient":-1},{"bigg_id":"cpd00290_c","coefficient":1}],"segments":{"543":{"from_node_id":"1577136","to_node_id":"1577137","b1":null,"b2":null},"544":{"from_node_id":"1577138","to_node_id":"1577137","b1":null,"b2":null},"545":{"from_node_id":"1577136","to_node_id":"1577139","b1":{"x":1034.041015625,"y":1938.0458374023438},"b2":{"x":1067.0723876953125,"y":1943.1139526367188}},"546":{"from_node_id":"1577138","to_node_id":"1577140","b1":{"x":1034.041015625,"y":2066.0458374023438},"b2":{"x":1059.5254516601562,"y":2082.9928588867188}},"547":{"from_node_id":"1577136","to_node_id":"1577135","b1":{"x":1034.041015625,"y":1942.0458374023438},"b2":{"x":1034.041015625,"y":1923.6295776367188}},"548":{"from_node_id":"1577138","to_node_id":"1577141","b1":{"x":1034.041015625,"y":2070.0458374023438},"b2":{"x":1035.6782836914062,"y":2077.3289184570312}}}},"1577557":{"name":"D-Fructose-1,6-bisphosphate D-glyceraldehyde-3-phosphate-lyase","bigg_id":"rxn00786","reversibility":true,"label_x":1051.5177612304688,"label_y":2298.0426635742188,"gene_reaction_rule":"(slr0943) or (sll0018)","genes":[{"name":"","bigg_id":"slr0943"},{"name":"","bigg_id":"sll0018"}],"metabolites":[{"bigg_id":"cpd00095_c","coefficient":-1},{"bigg_id":"cpd00102_c","coefficient":-1},{"bigg_id":"cpd00290_c","coefficient":1}],"segments":{"549":{"from_node_id":"1577142","to_node_id":"1577143","b1":null,"b2":null},"550":{"from_node_id":"1577144","to_node_id":"1577143","b1":null,"b2":null},"551":{"from_node_id":"1577142","to_node_id":"1577145","b1":{"x":1036.5177612304688,"y":2325.2096557617188},"b2":{"x":1230.92724609375,"y":2359.8222045898438}},"552":{"from_node_id":"1577142","to_node_id":"1577146","b1":{"x":1036.5177612304688,"y":2329.2096557617188},"b2":{"x":1034.2274780273438,"y":2363.9157104492188}},"553":{"from_node_id":"1577144","to_node_id":"1577141","b1":{"x":1036.5177612304688,"y":2226.0426635742188},"b2":{"x":1036.5177612304688,"y":2171.7926635742188}}}},"1577559":{"name":"D-Glyceraldehyde-3-phosphate ketol-isomerase","bigg_id":"rxn00747","reversibility":true,"label_x":1085.4452514648438,"label_y":2461.7431030273438,"gene_reaction_rule":"slr0783","genes":[{"name":"","bigg_id":"slr0783"}],"metabolites":[{"bigg_id":"cpd00095_c","coefficient":1},{"bigg_id":"cpd00102_c","coefficient":-1}],"segments":{"558":{"from_node_id":"1577151","to_node_id":"1577152","b1":null,"b2":null},"559":{"from_node_id":"1577153","to_node_id":"1577152","b1":null,"b2":null},"560":{"from_node_id":"1577153","to_node_id":"1577145","b1":{"x":1270.1033325195312,"y":2401.5929565429688},"b2":{"x":1285.0786743164062,"y":2403.5565795898438}},"561":{"from_node_id":"1577151","to_node_id":"1577146","b1":{"x":1146.1033325195312,"y":2401.5929565429688},"b2":{"x":1091.8533325195312,"y":2401.5929565429688}}}},"1577560":{"name":"D-Glyceraldehyde-3-phosphate:NAD+ oxidoreductase(phosphorylating)","bigg_id":"rxn00781","reversibility":false,"label_x":1048.1033325195312,"label_y":2586.5929565429688,"gene_reaction_rule":"slr0884","genes":[{"name":"","bigg_id":"slr0884"}],"metabolites":[{"bigg_id":"cpd00003_c","coefficient":-1},{"bigg_id":"cpd00004_c","coefficient":1},{"bigg_id":"cpd00009_c","coefficient":-1},{"bigg_id":"cpd00102_c","coefficient":-1},{"bigg_id":"cpd00203_c","coefficient":1}],"segments":{"562":{"from_node_id":"1577155","to_node_id":"1577156","b1":null,"b2":null},"563":{"from_node_id":"1577157","to_node_id":"1577156","b1":null,"b2":null},"564":{"from_node_id":"1577155","to_node_id":"1577158","b1":{"x":1033.1033325195312,"y":2510.5929565429688},"b2":{"x":1025.5747680664062,"y":2521.0526733398438}},"565":{"from_node_id":"1577157","to_node_id":"1577159","b1":{"x":1033.1033325195312,"y":2638.5929565429688},"b2":{"x":1037.8761596679688,"y":2628.7606811523438}},"566":{"from_node_id":"1577155","to_node_id":"1577160","b1":{"x":1033.1033325195312,"y":2510.5929565429688},"b2":{"x":1034.7406616210938,"y":2513.1979370117188}},"567":{"from_node_id":"1577155","to_node_id":"1577146","b1":{"x":1033.1033325195312,"y":2514.5929565429688},"b2":{"x":1033.1033325195312,"y":2460.3429565429688}},"568":{"from_node_id":"1577157","to_node_id":"1577161","b1":{"x":1033.1033325195312,"y":2642.5929565429688},"b2":{"x":1030.813232421875,"y":2643.8493041992188}}}},"1577561":{"name":"ATP:3-phospho-D-glycerate 1-phosphotransferase","bigg_id":"rxn01100","reversibility":true,"label_x":1046.864013671875,"label_y":2787.4552612304688,"gene_reaction_rule":"slr0394","genes":[{"name":"","bigg_id":"slr0394"}],"metabolites":[{"bigg_id":"cpd00002_c","coefficient":-1},{"bigg_id":"cpd00008_c","coefficient":1},{"bigg_id":"cpd00067_c","coefficient":-1},{"bigg_id":"cpd00169_c","coefficient":-1},{"bigg_id":"cpd00203_c","coefficient":1}],"segments":{"569":{"from_node_id":"1577162","to_node_id":"1577163","b1":null,"b2":null},"570":{"from_node_id":"1577164","to_node_id":"1577163","b1":null,"b2":null},"571":{"from_node_id":"1577162","to_node_id":"1577165","b1":{"x":1031.864013671875,"y":2872.7887573242188},"b2":{"x":1082.899658203125,"y":2883.8287963867188}},"572":{"from_node_id":"1577164","to_node_id":"1577166","b1":{"x":1031.864013671875,"y":2744.7887573242188},"b2":{"x":1082.560302734375,"y":2721.8739624023438}},"573":{"from_node_id":"1577162","to_node_id":"1577167","b1":{"x":1031.864013671875,"y":2876.7887573242188},"b2":{"x":1051.7796630859375,"y":2903.6242065429688}},"574":{"from_node_id":"1577162","to_node_id":"1577168","b1":{"x":1031.864013671875,"y":2876.7887573242188},"b2":{"x":1035.458740234375,"y":2935.0563354492188}},"575":{"from_node_id":"1577164","to_node_id":"1577161","b1":{"x":1031.864013671875,"y":2748.7887573242188},"b2":{"x":1027.7252197265625,"y":2744.2042846679688}}}},"1577562":{"name":"2-Phospho-D-glycerate 2,3-phosphomutase","bigg_id":"rxn01106","reversibility":true,"label_x":1057.6271362304688,"label_y":3057.1701049804688,"gene_reaction_rule":"(slr1124) or (slr1945) or (slr0395)","genes":[{"name":"","bigg_id":"slr1124"},{"name":"","bigg_id":"slr1945"},{"name":"","bigg_id":"slr0395"}],"metabolites":[{"bigg_id":"cpd00169_c","coefficient":1},{"bigg_id":"cpd00482_c","coefficient":-1}],"segments":{"576":{"from_node_id":"1577169","to_node_id":"1577170","b1":null,"b2":null},"577":{"from_node_id":"1577171","to_node_id":"1577170","b1":null,"b2":null},"578":{"from_node_id":"1577171","to_node_id":"1577168","b1":{"x":1040.6546020507812,"y":3000.9357299804688},"b2":{"x":1036.2984008789062,"y":3039.3388061523438}},"579":{"from_node_id":"1577169","to_node_id":"1577172","b1":{"x":1040.6546020507812,"y":3124.9357299804688},"b2":{"x":1040.6546020507812,"y":3082.9630737304688}}}},"1577563":{"name":"2-Phospho-D-glycerate hydro-lyase","bigg_id":"rxn00459","reversibility":true,"label_x":1055.6546020507812,"label_y":3212.6845092773438,"gene_reaction_rule":"slr0752","genes":[{"name":"","bigg_id":"slr0752"}],"metabolites":[{"bigg_id":"cpd00001_c","coefficient":1},{"bigg_id":"cpd00061_c","coefficient":1},{"bigg_id":"cpd00482_c","coefficient":-1}],"segments":{"580":{"from_node_id":"1577173","to_node_id":"1577174","b1":null,"b2":null},"581":{"from_node_id":"1577175","to_node_id":"1577174","b1":null,"b2":null},"582":{"from_node_id":"1577175","to_node_id":"1577176","b1":{"x":1040.6546020507812,"y":3252.9747924804688},"b2":{"x":1020.6907958984375,"y":3262.1522827148438}},"583":{"from_node_id":"1577175","to_node_id":"1577177","b1":{"x":1040.6546020507812,"y":3248.9747924804688},"b2":{"x":1040.6546020507812,"y":3260.0226440429688}},"584":{"from_node_id":"1577173","to_node_id":"1577172","b1":{"x":1040.6546020507812,"y":3205.0475463867188},"b2":{"x":1040.6546020507812,"y":3200.4630737304688}}}},"1577564":{"name":"ATP:pyruvate O2-phosphotransferase","bigg_id":"rxn00148","reversibility":false,"label_x":1070.4373168945312,"label_y":3550.8256225585938,"gene_reaction_rule":"(sll0587 or sll1275)","genes":[{"name":"","bigg_id":"sll0587"},{"name":"","bigg_id":"sll1275"}],"metabolites":[{"bigg_id":"cpd00002_c","coefficient":1},{"bigg_id":"cpd00008_c","coefficient":-1},{"bigg_id":"cpd00020_c","coefficient":1},{"bigg_id":"cpd00061_c","coefficient":-1}],"segments":{"585":{"from_node_id":"1577178","to_node_id":"1577179","b1":null,"b2":null},"586":{"from_node_id":"1577180","to_node_id":"1577179","b1":null,"b2":null},"587":{"from_node_id":"1577180","to_node_id":"1577181","b1":{"x":1040.6546020507812,"y":3555.7726440429688},"b2":{"x":1066.0537719726562,"y":3594.2951049804688}},"588":{"from_node_id":"1577178","to_node_id":"1577182","b1":{"x":1040.6546020507812,"y":3427.7726440429688},"b2":{"x":1071.6743774414062,"y":3426.4440307617188}},"589":{"from_node_id":"1577180","to_node_id":"1577183","b1":{"x":1040.6546020507812,"y":3559.7726440429688},"b2":{"x":1046.219482421875,"y":3889.0385131835938}},"590":{"from_node_id":"1577178","to_node_id":"1577177","b1":{"x":1040.6546020507812,"y":3431.7726440429688},"b2":{"x":1040.6546020507812,"y":3377.5226440429688}}}},"1577566":{"name":"Orthophosphate:oxaloacetate carboxyl-lyase (phosphorylating)","bigg_id":"rxn00251","reversibility":false,"label_x":1039.8498792645855,"label_y":3358.2239966796024,"gene_reaction_rule":"sll0920","genes":[{"name":"","bigg_id":"sll0920"}],"metabolites":[{"bigg_id":"cpd00001_c","coefficient":-1},{"bigg_id":"cpd00009_c","coefficient":1},{"bigg_id":"cpd00011_c","coefficient":-1},{"bigg_id":"cpd00032_c","coefficient":1},{"bigg_id":"cpd00061_c","coefficient":-1},{"bigg_id":"cpd00067_c","coefficient":2}],"segments":{"599":{"from_node_id":"1577192","to_node_id":"1577193","b1":null,"b2":null},"600":{"from_node_id":"1577194","to_node_id":"1577193","b1":null,"b2":null},"601":{"from_node_id":"1577192","to_node_id":"1577195","b1":{"x":1477.6269147520352,"y":3397.345608424148},"b2":{"x":1422.0849703954575,"y":3398.2408597461063}},"602":{"from_node_id":"1577194","to_node_id":"1577196","b1":{"x":1605.3897383083863,"y":3430.5218185288086},"b2":{"x":1636.5963171146725,"y":3441.911311173013}},"603":{"from_node_id":"1577192","to_node_id":"1577197","b1":{"x":1477.6269147520352,"y":3397.345608424148},"b2":{"x":1409.1094228598117,"y":3389.883361873691}},"604":{"from_node_id":"1577194","to_node_id":"1577755","b1":{"x":1601.5181375945574,"y":3429.5164788286675},"b2":{"x":2584.8878784179688,"y":3721.3378295898438}},"605":{"from_node_id":"1577192","to_node_id":"1577177","b1":{"x":1481.4985154658634,"y":3398.350948124288},"b2":{"x":1099.4046020507812,"y":3318.7726440429688}},"606":{"from_node_id":"1577194","to_node_id":"1577199","b1":{"x":1605.3897383083863,"y":3430.5218185288086},"b2":{"x":1643.2580986805883,"y":3429.6263230662225}}}},"1577567":{"name":"(S)-Malate:NADP+ oxidoreductase(oxaloacetate-decarboxylating)","bigg_id":"rxn00159","reversibility":false,"label_x":1628.9084308926335,"label_y":3098.2397553228584,"gene_reaction_rule":"slr0721","genes":[{"name":"","bigg_id":"slr0721"}],"metabolites":[{"bigg_id":"cpd00003_c","coefficient":-1},{"bigg_id":"cpd00004_c","coefficient":1},{"bigg_id":"cpd00011_c","coefficient":1},{"bigg_id":"cpd00020_c","coefficient":1},{"bigg_id":"cpd00130_c","coefficient":-1}],"segments":{"607":{"from_node_id":"1577201","to_node_id":"1577202","b1":null,"b2":null},"608":{"from_node_id":"1577203","to_node_id":"1577202","b1":null,"b2":null},"609":{"from_node_id":"1577201","to_node_id":"1577200","b1":{"x":2463.148608167183,"y":3124.026609248138},"b2":{"x":2460.349609375,"y":3131.25732421875}},"610":{"from_node_id":"1577203","to_node_id":"1577204","b1":{"x":2257.499064164959,"y":3260.4585166319503},"b2":{"x":2201.6474905926993,"y":3269.458709632876}},"611":{"from_node_id":"1577203","to_node_id":"1577205","b1":{"x":2254.5392959234564,"y":3263.1491990651984},"b2":{"x":2162.6122804311,"y":3274.108319423727}},"612":{"from_node_id":"1577203","to_node_id":"1577183","b1":{"x":2254.5392959234564,"y":3263.1491990651984},"b2":{"x":1272.3904012271814,"y":3728.584663062698}},"613":{"from_node_id":"1577201","to_node_id":"1577207","b1":{"x":2570.18625726806,"y":3127.2272842367647},"b2":{"x":2570.484130859375,"y":3183.95166015625}}}},"1577568":{"name":"(S)-Malate:NADP+ oxidoreductase(oxaloacetate-decarboxylating)","bigg_id":"rxn00161","reversibility":false,"label_x":1626.7526704174907,"label_y":3467.7491508378916,"gene_reaction_rule":"slr0721","genes":[{"name":"","bigg_id":"slr0721"}],"metabolites":[{"bigg_id":"cpd00005_c","coefficient":1},{"bigg_id":"cpd00006_c","coefficient":-1},{"bigg_id":"cpd00011_c","coefficient":1},{"bigg_id":"cpd00020_c","coefficient":1},{"bigg_id":"cpd00130_c","coefficient":-1}],"segments":{"614":{"from_node_id":"1577208","to_node_id":"1577209","b1":null,"b2":null},"615":{"from_node_id":"1577210","to_node_id":"1577209","b1":null,"b2":null},"616":{"from_node_id":"1577210","to_node_id":"1577211","b1":{"x":2199.5758392065136,"y":3418.303922833483},"b2":{"x":2134.128997639094,"y":3453.2566334858675}},"617":{"from_node_id":"1577208","to_node_id":"1577212","b1":{"x":2299.8056876894593,"y":3341.8802195351327},"b2":{"x":2347.617373947771,"y":3314.050042066492}},"618":{"from_node_id":"1577210","to_node_id":"1577213","b1":{"x":2196.19818830177,"y":3420.446695421906},"b2":{"x":2232.273770549786,"y":3442.2944484260497}},"619":{"from_node_id":"1577210","to_node_id":"1577183","b1":{"x":2209.94428205177,"y":3408.664224718781},"b2":{"x":1208.1115585132661,"y":3840.0806514666274}},"620":{"from_node_id":"1577208","to_node_id":"1577207","b1":{"x":2516.3662692065955,"y":3261.546429623555},"b2":{"x":2572.814697265625,"y":3218.0126953125}}}},"1577570":{"name":"(S)-Malate hydro-lyase","bigg_id":"rxn00799","reversibility":true,"label_x":2687.101342668607,"label_y":3072.2207855713714,"gene_reaction_rule":"slr0018","genes":[{"name":"","bigg_id":"slr0018"}],"metabolites":[{"bigg_id":"cpd00001_c","coefficient":1},{"bigg_id":"cpd00106_c","coefficient":1},{"bigg_id":"cpd00130_c","coefficient":-1}],"segments":{"628":{"from_node_id":"1577222","to_node_id":"1577223","b1":null,"b2":null},"629":{"from_node_id":"1577224","to_node_id":"1577223","b1":null,"b2":null},"630":{"from_node_id":"1577224","to_node_id":"1577225","b1":{"x":2781.075724933432,"y":2945.0237545258897},"b2":{"x":2758.978952106817,"y":2963.837234972517}},"631":{"from_node_id":"1577224","to_node_id":"1577226","b1":{"x":2777.9226255348076,"y":2943.5575574846134},"b2":{"x":2793.3798966368386,"y":2934.648468532392}},"632":{"from_node_id":"1577222","to_node_id":"1577207","b1":{"x":2682.1401672242832,"y":3031.6401171737507},"b2":{"x":2619.944091796875,"y":3129.968505859375}}}},"1577571":{"name":"(S)-malate:NAD+ oxidoreductase","bigg_id":"rxn00248","reversibility":true,"label_x":2593.70263671875,"label_y":3409.14794921875,"gene_reaction_rule":"sll0891","genes":[{"name":"","bigg_id":"sll0891"}],"metabolites":[{"bigg_id":"cpd00003_c","coefficient":-1},{"bigg_id":"cpd00004_c","coefficient":1},{"bigg_id":"cpd00032_c","coefficient":1},{"bigg_id":"cpd00067_c","coefficient":1},{"bigg_id":"cpd00130_c","coefficient":-1}],"segments":{"633":{"from_node_id":"1577227","to_node_id":"1577228","b1":null,"b2":null},"634":{"from_node_id":"1577229","to_node_id":"1577228","b1":null,"b2":null},"635":{"from_node_id":"1577227","to_node_id":"1577230","b1":{"x":2584.5966796875,"y":3344.84814453125},"b2":{"x":2613.72607421875,"y":3319.9609375}},"636":{"from_node_id":"1577229","to_node_id":"1577231","b1":{"x":2584.5966796875,"y":3516.05029296875},"b2":{"x":2633.690185546875,"y":3540.84423828125}},"637":{"from_node_id":"1577229","to_node_id":"1577755","b1":{"x":2584.5966796875,"y":3520.05029296875},"b2":{"x":2630.2109375,"y":3678.47119140625}},"638":{"from_node_id":"1577229","to_node_id":"1577233","b1":{"x":2584.5966796875,"y":3520.05029296875},"b2":{"x":2598.0166015625,"y":3521.372802734375}},"639":{"from_node_id":"1577227","to_node_id":"1577207","b1":{"x":2584.5966796875,"y":3348.84814453125},"b2":{"x":2584.5966796875,"y":3284.779541015625}}}},"1577572":{"name":"fumarate reductase, cytosolic/mitochondrial","bigg_id":"rxn09753","reversibility":false,"label_x":2839.316252487146,"label_y":2964.0260885628068,"gene_reaction_rule":"sll0823 and sll1625 and slr1233","genes":[{"name":"","bigg_id":"sll0823"},{"name":"","bigg_id":"sll1625"},{"name":"","bigg_id":"slr1233"}],"metabolites":[{"bigg_id":"cpd00015_c","coefficient":1},{"bigg_id":"cpd00036_c","coefficient":1},{"bigg_id":"cpd00106_c","coefficient":-1},{"bigg_id":"cpd00982_c","coefficient":-1}],"segments":{"640":{"from_node_id":"1577234","to_node_id":"1577235","b1":null,"b2":null},"641":{"from_node_id":"1577236","to_node_id":"1577235","b1":null,"b2":null},"642":{"from_node_id":"1577236","to_node_id":"1577237","b1":{"x":3249.706842343234,"y":2830.2050253422294},"b2":{"x":3282.1302530385283,"y":2861.2111153837777}},"643":{"from_node_id":"1577236","to_node_id":"1577238","b1":{"x":3253.7006026766917,"y":2829.9816906183223},"b2":{"x":3327.4803506947783,"y":2845.8041329619027}},"644":{"from_node_id":"1577234","to_node_id":"1577226","b1":{"x":3065.115848177935,"y":2839.089339283384},"b2":{"x":3024.1199991322783,"y":2833.6950021025277}},"645":{"from_node_id":"1577234","to_node_id":"1577239","b1":{"x":3061.1220878444774,"y":2839.312674007291},"b2":{"x":3053.4102823354033,"y":2855.6227364775277}}}},"1577573":{"name":"Succinate:CoA ligase (ADP-forming)","bigg_id":"rxn00285","reversibility":true,"label_x":3498.4135405069173,"label_y":2953.843265006144,"gene_reaction_rule":"(sll1023 and sll1557)","genes":[{"name":"","bigg_id":"sll1023"},{"name":"","bigg_id":"sll1557"}],"metabolites":[{"bigg_id":"cpd00002_c","coefficient":-1},{"bigg_id":"cpd00008_c","coefficient":1},{"bigg_id":"cpd00009_c","coefficient":1},{"bigg_id":"cpd00010_c","coefficient":-1},{"bigg_id":"cpd00036_c","coefficient":-1},{"bigg_id":"cpd00078_c","coefficient":1}],"segments":{"646":{"from_node_id":"1577240","to_node_id":"1577241","b1":null,"b2":null},"647":{"from_node_id":"1577242","to_node_id":"1577241","b1":null,"b2":null},"648":{"from_node_id":"1577240","to_node_id":"1577243","b1":{"x":3631.282629731782,"y":2986.9839601565},"b2":{"x":3610.0363823679327,"y":2975.1614086608943}},"649":{"from_node_id":"1577242","to_node_id":"1577244","b1":{"x":3717.6738458133054,"y":3086.7865542307827},"b2":{"x":3750.4290215326396,"y":3082.902845445634}},"650":{"from_node_id":"1577242","to_node_id":"1577245","b1":{"x":3717.6738458133054,"y":3086.7865542307827},"b2":{"x":3705.536548255282,"y":3090.7543693982634}},"651":{"from_node_id":"1577240","to_node_id":"1577246","b1":{"x":3631.282629731782,"y":2986.9839601565},"b2":{"x":3578.8897586999433,"y":2967.3029716760266}},"652":{"from_node_id":"1577240","to_node_id":"1577238","b1":{"x":3633.900545370615,"y":2990.008281189055},"b2":{"x":3494.6021768666533,"y":2882.2755685087777}},"653":{"from_node_id":"1577242","to_node_id":"1577247","b1":{"x":3715.0559301744674,"y":3083.762233198231},"b2":{"x":3784.748911026154,"y":3265.5547336866184}}}},"1577574":{"name":"pyruvate:NAD+ 2-oxidoreductase (CoA-acetylating)","bigg_id":"rxn00154","reversibility":false,"label_x":753.6118774414062,"label_y":3900.3693237304688,"gene_reaction_rule":"(sll1721 and sll1841 and slr1096)","genes":[{"name":"","bigg_id":"sll1721"},{"name":"","bigg_id":"sll1841"},{"name":"","bigg_id":"slr1096"}],"metabolites":[{"bigg_id":"cpd00003_c","coefficient":-1},{"bigg_id":"cpd00004_c","coefficient":1},{"bigg_id":"cpd00010_c","coefficient":-1},{"bigg_id":"cpd00011_c","coefficient":1},{"bigg_id":"cpd00020_c","coefficient":-1},{"bigg_id":"cpd00022_c","coefficient":1}],"segments":{"654":{"from_node_id":"1577248","to_node_id":"1577249","b1":null,"b2":null},"655":{"from_node_id":"1577250","to_node_id":"1577249","b1":null,"b2":null},"656":{"from_node_id":"1577248","to_node_id":"1577251","b1":{"x":1361.93603515625,"y":3924.7611694335938},"b2":{"x":1356.68603515625,"y":3930.2907104492188}},"657":{"from_node_id":"1577250","to_node_id":"1577252","b1":{"x":1493.93603515625,"y":3924.7611694335938},"b2":{"x":1503.107666015625,"y":3922.4474487304688}},"658":{"from_node_id":"1577248","to_node_id":"1577253","b1":{"x":1361.93603515625,"y":3924.7611694335938},"b2":{"x":1251.331298828125,"y":3923.2509155273438}},"659":{"from_node_id":"1577250","to_node_id":"1577254","b1":{"x":1493.93603515625,"y":3924.7611694335938},"b2":{"x":1557.71630859375,"y":3929.1041870117188}},"660":{"from_node_id":"1577248","to_node_id":"1577183","b1":{"x":1365.93603515625,"y":3924.7611694335938},"b2":{"x":1101.8814697265625,"y":3930.6434936523438}},"661":{"from_node_id":"1577250","to_node_id":"1577255","b1":{"x":1489.93603515625,"y":3924.7611694335938},"b2":{"x":1658.3973388671875,"y":3930.6434936523438}}}},"1577575":{"name":"Citrate oxaloacetate-lyase ((pro-3S)-CH2COO- -> acetyl-CoA)","bigg_id":"rxn00256","reversibility":false,"label_x":1695.6502217558668,"label_y":3718.2432731930567,"gene_reaction_rule":"sll0401","genes":[{"name":"","bigg_id":"sll0401"}],"metabolites":[{"bigg_id":"cpd00001_c","coefficient":-1},{"bigg_id":"cpd00010_c","coefficient":1},{"bigg_id":"cpd00022_c","coefficient":-1},{"bigg_id":"cpd00032_c","coefficient":-1},{"bigg_id":"cpd00067_c","coefficient":1},{"bigg_id":"cpd00137_c","coefficient":1}],"segments":{"662":{"from_node_id":"1577256","to_node_id":"1577257","b1":null,"b2":null},"663":{"from_node_id":"1577258","to_node_id":"1577257","b1":null,"b2":null},"664":{"from_node_id":"1577256","to_node_id":"1577259","b1":{"x":2703.5805544104182,"y":3819.919633180367},"b2":{"x":2697.505040959636,"y":3796.0301337865276}},"665":{"from_node_id":"1577258","to_node_id":"1577260","b1":{"x":2810.799446903519,"y":3921.7495101362747},"b2":{"x":2859.44856862797,"y":3926.8699318508297}},"666":{"from_node_id":"1577256","to_node_id":"1577255","b1":{"x":2282.2555437974656,"y":3688.498412579931},"b2":{"x":1523.9970703125,"y":3758.7348022460938}},"667":{"from_node_id":"1577256","to_node_id":"1577755","b1":{"x":2665.0619997229182,"y":3776.815140992867},"b2":{"x":2652.2247815400224,"y":3754.7482975656303}},"668":{"from_node_id":"1577258","to_node_id":"1577262","b1":{"x":2732.3223366811894,"y":3851.033367660836},"b2":{"x":2730.973769492803,"y":3833.4933198762155}},"669":{"from_node_id":"1577258","to_node_id":"1577263","b1":{"x":2838.3638405874394,"y":3957.074871567086},"b2":{"x":2927.9143352685014,"y":3988.2815520146933}}}},"1577578":{"name":"citrate hydro-lyase","bigg_id":"rxn00973","reversibility":true,"label_x":3002.4852718237694,"label_y":4067.6757361455384,"gene_reaction_rule":"slr0665","genes":[{"name":"","bigg_id":"slr0665"}],"metabolites":[{"bigg_id":"cpd00137_c","coefficient":-1},{"bigg_id":"cpd00260_c","coefficient":1}],"segments":{"679":{"from_node_id":"1577273","to_node_id":"1577274","b1":null,"b2":null},"680":{"from_node_id":"1577275","to_node_id":"1577274","b1":null,"b2":null},"681":{"from_node_id":"1577273","to_node_id":"1577263","b1":{"x":3088.2330745581444,"y":4028.8822791142884},"b2":{"x":3018.2731136206444,"y":4015.1361853642884}},"682":{"from_node_id":"1577275","to_node_id":"1577276","b1":{"x":3212.2330745581444,"y":4028.8822791142884},"b2":{"x":3284.1564144018944,"y":4017.1000525517884}}}},"1577580":{"name":"Isocitrate:NADP+ oxidoreductase (decarboxylating)","bigg_id":"rxn01387","reversibility":true,"label_x":3120.693670083227,"label_y":3942.2416009677218,"gene_reaction_rule":"slr1289","genes":[{"name":"","bigg_id":"slr1289"}],"metabolites":[{"bigg_id":"cpd00005_c","coefficient":1},{"bigg_id":"cpd00006_c","coefficient":-1},{"bigg_id":"cpd00067_c","coefficient":1},{"bigg_id":"cpd00260_c","coefficient":-1},{"bigg_id":"cpd03187_c","coefficient":1}],"segments":{"690":{"from_node_id":"1577284","to_node_id":"1577285","b1":null,"b2":null},"691":{"from_node_id":"1577286","to_node_id":"1577285","b1":null,"b2":null},"692":{"from_node_id":"1577286","to_node_id":"1577287","b1":{"x":3525.9562142341997,"y":3888.5148534814416},"b2":{"x":3543.4053007178586,"y":3904.502148893842}},"693":{"from_node_id":"1577284","to_node_id":"1577288","b1":{"x":3424.5533005031652,"y":3966.62662651763},"b2":{"x":3431.378664702879,"y":3984.090214451996}},"694":{"from_node_id":"1577286","to_node_id":"1577289","b1":{"x":3529.1250552882925,"y":3886.0738605740607},"b2":{"x":3522.299691088578,"y":3868.6102726396985}},"695":{"from_node_id":"1577284","to_node_id":"1577276","b1":{"x":3427.722141557262,"y":3964.1856336102474},"b2":{"x":3366.4713558081444,"y":3983.8786170049134}},"696":{"from_node_id":"1577286","to_node_id":"1577290","b1":{"x":3529.1250552882925,"y":3886.0738605740607},"b2":{"x":3575.6883049893804,"y":3855.891072595302}}}},"1577581":{"name":"Oxalosuccinate:NADP+ oxidoreductase (decarboxylating)","bigg_id":"rxn00199","reversibility":false,"label_x":3125.6861577185814,"label_y":3788.45277867761,"gene_reaction_rule":"slr1289","genes":[{"name":"","bigg_id":"slr1289"}],"metabolites":[{"bigg_id":"cpd00011_c","coefficient":1},{"bigg_id":"cpd00024_c","coefficient":1},{"bigg_id":"cpd00067_c","coefficient":-1},{"bigg_id":"cpd03187_c","coefficient":-1}],"segments":{"697":{"from_node_id":"1577291","to_node_id":"1577292","b1":null,"b2":null},"698":{"from_node_id":"1577293","to_node_id":"1577292","b1":null,"b2":null},"699":{"from_node_id":"1577293","to_node_id":"1577294","b1":{"x":3763.724702094242,"y":3638.4319263212274},"b2":{"x":3796.2519043935495,"y":3644.5617680391533}},"700":{"from_node_id":"1577293","to_node_id":"1577295","b1":{"x":3810.0993931784815,"y":3569.9714166037147},"b2":{"x":3807.950232018396,"y":3535.9556508144515}},"701":{"from_node_id":"1577291","to_node_id":"1577296","b1":{"x":3694.913970764796,"y":3751.8142072058663},"b2":{"x":3675.8747493672654,"y":3761.9681515891534}},"702":{"from_node_id":"1577291","to_node_id":"1577290","b1":{"x":3697.058322649307,"y":3748.4375587202503},"b2":{"x":3642.2249027758353,"y":3782.4603269808713}}}},"1577582":{"name":"D-Glucose-6-phosphate:NADP+ 1-oxoreductase","bigg_id":"rxn00604","reversibility":false,"label_x":1066.0008544921875,"label_y":1610.2122192382812,"gene_reaction_rule":"slr1843","genes":[{"name":"","bigg_id":"slr1843"}],"metabolites":[{"bigg_id":"cpd00005_c","coefficient":1},{"bigg_id":"cpd00006_c","coefficient":-1},{"bigg_id":"cpd00067_c","coefficient":1},{"bigg_id":"cpd00079_c","coefficient":-1},{"bigg_id":"cpd00911_c","coefficient":1}],"segments":{"703":{"from_node_id":"1577297","to_node_id":"1577298","b1":null,"b2":null},"704":{"from_node_id":"1577299","to_node_id":"1577298","b1":null,"b2":null},"705":{"from_node_id":"1577299","to_node_id":"1577300","b1":{"x":1268.287353515625,"y":1661.9887084960938},"b2":{"x":1277.3941650390625,"y":1695.3554077148438}},"706":{"from_node_id":"1577297","to_node_id":"1577301","b1":{"x":1140.287353515625,"y":1661.9887084960938},"b2":{"x":1131.11181640625,"y":1664.2866821289062}},"707":{"from_node_id":"1577299","to_node_id":"1577302","b1":{"x":1272.287353515625,"y":1661.9887084960938},"b2":{"x":1275.5745849609375,"y":1659.6907348632812}},"708":{"from_node_id":"1577297","to_node_id":"1577131","b1":{"x":1144.287353515625,"y":1661.9887084960938},"b2":{"x":1090.037353515625,"y":1661.9887084960938}},"709":{"from_node_id":"1577299","to_node_id":"1577303","b1":{"x":1272.287353515625,"y":1661.9887084960938},"b2":{"x":1405.1162109375,"y":1662.3237915039062}}}},"1577583":{"name":"6-Phospho-D-glucono-1,5-lactone lactonohydrolase","bigg_id":"rxn01476","reversibility":false,"label_x":1559.940673828125,"label_y":1621.5158081054688,"gene_reaction_rule":"sll1479","genes":[{"name":"","bigg_id":"sll1479"}],"metabolites":[{"bigg_id":"cpd00001_c","coefficient":-1},{"bigg_id":"cpd00067_c","coefficient":1},{"bigg_id":"cpd00284_c","coefficient":1},{"bigg_id":"cpd00911_c","coefficient":-1}],"segments":{"710":{"from_node_id":"1577304","to_node_id":"1577305","b1":null,"b2":null},"711":{"from_node_id":"1577306","to_node_id":"1577305","b1":null,"b2":null},"712":{"from_node_id":"1577304","to_node_id":"1577307","b1":{"x":1543.940673828125,"y":1661.5158081054688},"b2":{"x":1538.690673828125,"y":1679.5158081054688}},"713":{"from_node_id":"1577306","to_node_id":"1577308","b1":{"x":1675.940673828125,"y":1661.5158081054688},"b2":{"x":1681.190673828125,"y":1679.5158081054688}},"714":{"from_node_id":"1577306","to_node_id":"1577309","b1":{"x":1671.940673828125,"y":1661.5158081054688},"b2":{"x":1726.190673828125,"y":1661.5158081054688}},"715":{"from_node_id":"1577304","to_node_id":"1577303","b1":{"x":1547.940673828125,"y":1661.5158081054688},"b2":{"x":1493.690673828125,"y":1661.5158081054688}}}},"1577584":{"name":"6-Phospho-D-gluconate:NADP+ 2-oxidoreductase (decarboxylating)","bigg_id":"rxn01115","reversibility":false,"label_x":1682.831787109375,"label_y":1531.2410278320312,"gene_reaction_rule":"sll0329","genes":[{"name":"","bigg_id":"sll0329"}],"metabolites":[{"bigg_id":"cpd00005_c","coefficient":1},{"bigg_id":"cpd00006_c","coefficient":-1},{"bigg_id":"cpd00011_c","coefficient":1},{"bigg_id":"cpd00171_c","coefficient":1},{"bigg_id":"cpd00284_c","coefficient":-1}],"segments":{"716":{"from_node_id":"1577310","to_node_id":"1577311","b1":null,"b2":null},"717":{"from_node_id":"1577312","to_node_id":"1577311","b1":null,"b2":null},"718":{"from_node_id":"1577312","to_node_id":"1577313","b1":{"x":2021.940673828125,"y":1661.5158081054688},"b2":{"x":2018.8565673828125,"y":1686.2033081054688}},"719":{"from_node_id":"1577310","to_node_id":"1577314","b1":{"x":1893.940673828125,"y":1661.5158081054688},"b2":{"x":1888.690673828125,"y":1658.8528442382812}},"720":{"from_node_id":"1577312","to_node_id":"1577315","b1":{"x":2025.940673828125,"y":1661.5158081054688},"b2":{"x":2031.190673828125,"y":1643.5158081054688}},"721":{"from_node_id":"1577312","to_node_id":"1577316","b1":{"x":2025.940673828125,"y":1661.5158081054688},"b2":{"x":2111.66357421875,"y":1661.8510131835938}},"722":{"from_node_id":"1577310","to_node_id":"1577309","b1":{"x":1897.940673828125,"y":1661.5158081054688},"b2":{"x":1843.690673828125,"y":1661.5158081054688}}}},"1577585":{"name":"D-Ribose-5-phosphate ketol-isomerase","bigg_id":"rxn00777","reversibility":true,"label_x":2269.689468675556,"label_y":1753.3538591357265,"gene_reaction_rule":"(slr0194 or ssl2153)","genes":[{"name":"","bigg_id":"slr0194"},{"name":"","bigg_id":"ssl2153"}],"metabolites":[{"bigg_id":"cpd00101_c","coefficient":-1},{"bigg_id":"cpd00171_c","coefficient":1}],"segments":{"723":{"from_node_id":"1577317","to_node_id":"1577318","b1":null,"b2":null},"724":{"from_node_id":"1577319","to_node_id":"1577318","b1":null,"b2":null},"725":{"from_node_id":"1577317","to_node_id":"1577320","b1":{"x":2374.825599841785,"y":1821.6718823944732},"b2":{"x":2400.522625989188,"y":1821.7204316765385}},"726":{"from_node_id":"1577319","to_node_id":"1577316","b1":{"x":2281.4676441499505,"y":1744.5369345097947},"b2":{"x":2182.5732421875,"y":1684.5960083007812}}}},"1577586":{"name":"D-Ribulose-5-phosphate 3-epimerase","bigg_id":"rxn01116","reversibility":true,"label_x":1593.7212855434168,"label_y":1875.5720945414587,"gene_reaction_rule":"sll0807","genes":[{"name":"","bigg_id":"sll0807"}],"metabolites":[{"bigg_id":"cpd00171_c","coefficient":-1},{"bigg_id":"cpd00198_c","coefficient":1}],"segments":{"727":{"from_node_id":"1577321","to_node_id":"1577322","b1":null,"b2":null},"728":{"from_node_id":"1577323","to_node_id":"1577322","b1":null,"b2":null},"729":{"from_node_id":"1577321","to_node_id":"1577316","b1":{"x":2058.7206348203763,"y":1751.2240582354034},"b2":{"x":2112.046875,"y":1713.9046020507812}},"730":{"from_node_id":"1577323","to_node_id":"1577324","b1":{"x":1970.4665651727075,"y":1841.4483290897006},"b2":{"x":1973.4820881686464,"y":1842.6989515557402}}}},"1577587":{"name":"Sedoheptulose-7-phosphate:D-glyceraldehyde-3-phosphate","bigg_id":"rxn01200","reversibility":true,"label_x":2022.204510179277,"label_y":2026.8779407411823,"gene_reaction_rule":"sll1070","genes":[{"name":"","bigg_id":"sll1070"}],"metabolites":[{"bigg_id":"cpd00101_c","coefficient":1},{"bigg_id":"cpd00102_c","coefficient":-1},{"bigg_id":"cpd00198_c","coefficient":1},{"bigg_id":"cpd00238_c","coefficient":-1}],"segments":{"731":{"from_node_id":"1577325","to_node_id":"1577326","b1":null,"b2":null},"732":{"from_node_id":"1577327","to_node_id":"1577326","b1":null,"b2":null},"733":{"from_node_id":"1577327","to_node_id":"1577320","b1":{"x":2169.624920335527,"y":1965.2723499208698},"b2":{"x":2346.454510179277,"y":1911.0263782411823}},"734":{"from_node_id":"1577325","to_node_id":"1577328","b1":{"x":2169.624920335527,"y":2057.4386096864946},"b2":{"x":2335.232586351152,"y":2042.946300116182}},"735":{"from_node_id":"1577327","to_node_id":"1577324","b1":{"x":2169.624920335527,"y":1961.2723499208698},"b2":{"x":1996.606853929277,"y":1914.8065296083698}},"736":{"from_node_id":"1577325","to_node_id":"1577330","b1":{"x":2169.624920335527,"y":2053.4386096864946},"b2":{"x":1979.238201585527,"y":2035.0969348818073}}}},"1577588":{"name":"Sedoheptulose-7-phosphate:D-glyceraldehyde-3-phosphate","bigg_id":"rxn01333","reversibility":true,"label_x":2165.470379319902,"label_y":2261.841075506807,"gene_reaction_rule":"slr1793","genes":[{"name":"","bigg_id":"slr1793"}],"metabolites":[{"bigg_id":"cpd00072_c","coefficient":1},{"bigg_id":"cpd00102_c","coefficient":-1},{"bigg_id":"cpd00236_c","coefficient":1},{"bigg_id":"cpd00238_c","coefficient":-1}],"segments":{"737":{"from_node_id":"1577331","to_node_id":"1577332","b1":null,"b2":null},"738":{"from_node_id":"1577333","to_node_id":"1577332","b1":null,"b2":null},"739":{"from_node_id":"1577333","to_node_id":"1577334","b1":{"x":2150.470379319902,"y":2313.841075506807},"b2":{"x":2355.192059007402,"y":2376.6031604677446}},"740":{"from_node_id":"1577331","to_node_id":"1577328","b1":{"x":2150.470379319902,"y":2189.841075506807},"b2":{"x":2428.278240648027,"y":2141.356212225557}},"741":{"from_node_id":"1577333","to_node_id":"1577335","b1":{"x":2150.470379319902,"y":2317.841075506807},"b2":{"x":2016.668133226152,"y":2372.842540350557}},"742":{"from_node_id":"1577331","to_node_id":"1577330","b1":{"x":2150.470379319902,"y":2185.841075506807},"b2":{"x":2006.8542904527144,"y":2127.596690741182}}}},"1577590":{"name":"Sedoheptulose 1,7-bisphosphate D-glyceraldehyde-3-phosphate-lyase","bigg_id":"rxn01334","reversibility":true,"label_x":1737.975343513279,"label_y":2346.169575049997,"gene_reaction_rule":"(slr0943) or (sll0018)","genes":[{"name":"","bigg_id":"slr0943"},{"name":"","bigg_id":"sll0018"}],"metabolites":[{"bigg_id":"cpd00095_c","coefficient":1},{"bigg_id":"cpd00236_c","coefficient":1},{"bigg_id":"cpd00349_c","coefficient":-1}],"segments":{"751":{"from_node_id":"1577345","to_node_id":"1577346","b1":null,"b2":null},"752":{"from_node_id":"1577347","to_node_id":"1577346","b1":null,"b2":null},"753":{"from_node_id":"1577347","to_node_id":"1577145","b1":{"x":1749.9527400957381,"y":2403.459093275572},"b2":{"x":1454.442303148027,"y":2404.294688788057}},"754":{"from_node_id":"1577347","to_node_id":"1577335","b1":{"x":1824.462643824407,"y":2401.4226813045148},"b2":{"x":1895.918133226152,"y":2406.592540350557}},"755":{"from_node_id":"1577345","to_node_id":"1577349","b1":{"x":1793.4456848037123,"y":2347.600306686103},"b2":{"x":1781.083479685996,"y":2343.819449592597}}}},"1577591":{"name":"ATP:Sedoheptulose 7-phosphate 1-phosphotransferase","bigg_id":"rxn01343","reversibility":false,"label_x":1531.4138622168716,"label_y":2207.6445905506052,"gene_reaction_rule":"sll1196","genes":[{"name":"","bigg_id":"sll1196"}],"metabolites":[{"bigg_id":"cpd00002_c","coefficient":-1},{"bigg_id":"cpd00008_c","coefficient":1},{"bigg_id":"cpd00238_c","coefficient":-1},{"bigg_id":"cpd00349_c","coefficient":1}],"segments":{"756":{"from_node_id":"1577350","to_node_id":"1577351","b1":null,"b2":null},"757":{"from_node_id":"1577352","to_node_id":"1577351","b1":null,"b2":null},"758":{"from_node_id":"1577350","to_node_id":"1577353","b1":{"x":1783.6279377484846,"y":2138.5712155475853},"b2":{"x":1762.7505178010822,"y":2143.90872050517}},"759":{"from_node_id":"1577352","to_node_id":"1577354","b1":{"x":1779.4710056025756,"y":2266.5036974086597},"b2":{"x":1749.926899849042,"y":2246.346209351059}},"760":{"from_node_id":"1577350","to_node_id":"1577330","b1":{"x":1783.757841878042,"y":2134.5733254894276},"b2":{"x":1917.6516537339644,"y":2094.167735663057}},"761":{"from_node_id":"1577352","to_node_id":"1577349","b1":{"x":1779.600909732136,"y":2262.5058073505024},"b2":{"x":1782.1271522438115,"y":2255.9162465007985}}}},"1577592":{"name":"D-Fructose-1,6-bisphosphate 1-phosphohydrolase","bigg_id":"rxn00549","reversibility":false,"label_x":159.85307391810124,"label_y":2032.492820809568,"gene_reaction_rule":"(slr0952 or slr2094)","genes":[{"name":"","bigg_id":"slr0952"},{"name":"","bigg_id":"slr2094"}],"metabolites":[{"bigg_id":"cpd00001_c","coefficient":-1},{"bigg_id":"cpd00009_c","coefficient":1},{"bigg_id":"cpd00067_c","coefficient":1},{"bigg_id":"cpd00072_c","coefficient":1},{"bigg_id":"cpd00290_c","coefficient":-1}],"segments":{"762":{"from_node_id":"1577356","to_node_id":"1577357","b1":null,"b2":null},"763":{"from_node_id":"1577358","to_node_id":"1577357","b1":null,"b2":null},"764":{"from_node_id":"1577356","to_node_id":"1577359","b1":{"x":788.3749922481405,"y":2104.4565766455107},"b2":{"x":798.8304417749957,"y":2083.1951523840685}},"765":{"from_node_id":"1577358","to_node_id":"1577360","b1":{"x":793.2798250216539,"y":1958.7674682939376},"b2":{"x":784.4059794987063,"y":1957.2379990006912}},"766":{"from_node_id":"1577358","to_node_id":"1577361","b1":{"x":838.4230134982164,"y":1962.6930054033126},"b2":{"x":865.2775895711522,"y":1971.6012710426155}},"767":{"from_node_id":"1577358","to_node_id":"1577135","b1":{"x":856.890815085572,"y":1848.8465594087575},"b2":{"x":1042.2751226342082,"y":1908.0820755560962}},"768":{"from_node_id":"1577356","to_node_id":"1577141","b1":{"x":846.454492906879,"y":2106.8362257650665},"b2":{"x":854.1143798828125,"y":2111.0798950195312}}}},"1577594":{"name":"ATP:D-ribulose-5-phosphate 1-phosphotransferase","bigg_id":"rxn01111","reversibility":false,"label_x":2163.3804931640625,"label_y":2788.5477905273438,"gene_reaction_rule":"sll1525","genes":[{"name":"","bigg_id":"sll1525"}],"metabolites":[{"bigg_id":"cpd00002_c","coefficient":-1},{"bigg_id":"cpd00008_c","coefficient":1},{"bigg_id":"cpd00171_c","coefficient":-1},{"bigg_id":"cpd00871_c","coefficient":1}],"segments":{"776":{"from_node_id":"1577370","to_node_id":"1577371","b1":null,"b2":null},"777":{"from_node_id":"1577372","to_node_id":"1577371","b1":null,"b2":null},"778":{"from_node_id":"1577370","to_node_id":"1577373","b1":{"x":2148.3804931640625,"y":2712.5477905273438},"b2":{"x":2130.3804931640625,"y":2707.2977905273438}},"779":{"from_node_id":"1577372","to_node_id":"1577374","b1":{"x":2148.3804931640625,"y":2840.5477905273438},"b2":{"x":2105.2432861328125,"y":2871.2682495117188}},"780":{"from_node_id":"1577370","to_node_id":"1577316","b1":{"x":2148.3804931640625,"y":2716.5477905273438},"b2":{"x":2141.488037109375,"y":1721.7556762695312}},"781":{"from_node_id":"1577372","to_node_id":"1577375","b1":{"x":2148.3804931640625,"y":2844.5477905273438},"b2":{"x":2149.9881591796875,"y":2924.3078002929688}}}},"1577595":{"name":"D-Ribulose 1,5-bisphosphate carboxy-lyase (dimerizing)","bigg_id":"rxn00018","reversibility":false,"label_x":1253.7403564453125,"label_y":3020.981201171875,"gene_reaction_rule":"(slr0009) and (slr0012)","genes":[{"name":"","bigg_id":"slr0009"},{"name":"","bigg_id":"slr0012"}],"metabolites":[{"bigg_id":"cpd00001_x","coefficient":-1},{"bigg_id":"cpd00011_x","coefficient":-1},{"bigg_id":"cpd00067_x","coefficient":2},{"bigg_id":"cpd00169_x","coefficient":2},{"bigg_id":"cpd00871_x","coefficient":-1}],"segments":{"782":{"from_node_id":"1577377","to_node_id":"1577378","b1":null,"b2":null},"783":{"from_node_id":"1577379","to_node_id":"1577378","b1":null,"b2":null},"784":{"from_node_id":"1577377","to_node_id":"1577376","b1":{"x":1467.701416015625,"y":2980.5888671875},"b2":{"x":1496.461181640625,"y":2955.098388671875}},"785":{"from_node_id":"1577377","to_node_id":"1577380","b1":{"x":1471.701416015625,"y":2980.5888671875},"b2":{"x":1602.4420166015625,"y":2945.6474609375}},"786":{"from_node_id":"1577379","to_node_id":"1577381","b1":{"x":1339.701416015625,"y":2980.5888671875},"b2":{"x":1312.8826904296875,"y":2974.353515625}},"787":{"from_node_id":"1577379","to_node_id":"1577382","b1":{"x":1343.701416015625,"y":2980.5888671875},"b2":{"x":1095.333251953125,"y":2980.5888671875}},"788":{"from_node_id":"1577377","to_node_id":"1577383","b1":{"x":1471.701416015625,"y":2980.5888671875},"b2":{"x":2053.423583984375,"y":2980.23583984375}}}},"1577596":{"name":"Isocitrate:NADP+ oxidoreductase (decarboxylating)","bigg_id":"rxn00198","reversibility":false,"label_x":3044.67927421213,"label_y":3671.4768070075734,"gene_reaction_rule":"slr1289","genes":[{"name":"","bigg_id":"slr1289"}],"metabolites":[{"bigg_id":"cpd00005_c","coefficient":1},{"bigg_id":"cpd00006_c","coefficient":-1},{"bigg_id":"cpd00011_c","coefficient":1},{"bigg_id":"cpd00024_c","coefficient":1},{"bigg_id":"cpd00260_c","coefficient":-1}],"segments":{"789":{"from_node_id":"1577384","to_node_id":"1577385","b1":null,"b2":null},"790":{"from_node_id":"1577386","to_node_id":"1577385","b1":null,"b2":null},"791":{"from_node_id":"1577386","to_node_id":"1577387","b1":{"x":3458.521240644623,"y":3644.0361780722033},"b2":{"x":3505.815608978132,"y":3646.17702545883}},"792":{"from_node_id":"1577384","to_node_id":"1577388","b1":{"x":3374.6907494614106,"y":3740.7649160355477},"b2":{"x":3366.7653011206444,"y":3754.5055701299134}},"793":{"from_node_id":"1577386","to_node_id":"1577389","b1":{"x":3461.140943494099,"y":3641.0134050108472},"b2":{"x":3472.5454282235637,"y":3638.982694342054}},"794":{"from_node_id":"1577386","to_node_id":"1577295","b1":{"x":3461.140943494099,"y":3641.0134050108472},"b2":{"x":3586.3736995581444,"y":3475.1491248174134}},"795":{"from_node_id":"1577384","to_node_id":"1577276","b1":{"x":3377.310452310886,"y":3737.7421429741935},"b2":{"x":3309.5497249487694,"y":3866.1723181767884}}}},"1577597":{"name":"L-Glutamate:NADP+ oxidoreductase (deaminating)","bigg_id":"rxn00184","reversibility":true,"label_x":3945.1885643846326,"label_y":3402.887493369494,"gene_reaction_rule":"slr0710","genes":[{"name":"","bigg_id":"slr0710"}],"metabolites":[{"bigg_id":"cpd00001_c","coefficient":-1},{"bigg_id":"cpd00005_c","coefficient":1},{"bigg_id":"cpd00006_c","coefficient":-1},{"bigg_id":"cpd00013_c","coefficient":1},{"bigg_id":"cpd00023_c","coefficient":-1},{"bigg_id":"cpd00024_c","coefficient":1},{"bigg_id":"cpd00067_c","coefficient":1}],"segments":{"796":{"from_node_id":"1577391","to_node_id":"1577392","b1":null,"b2":null},"797":{"from_node_id":"1577393","to_node_id":"1577392","b1":null,"b2":null},"798":{"from_node_id":"1577391","to_node_id":"1577394","b1":{"x":4243.542568290883,"y":3446.809124228869},"b2":{"x":4244.870693290883,"y":3417.044475791369}},"799":{"from_node_id":"1577393","to_node_id":"1577395","b1":{"x":4133.110927665883,"y":3446.809124228869},"b2":{"x":4116.096279228383,"y":3428.809124228869}},"800":{"from_node_id":"1577391","to_node_id":"1577396","b1":{"x":4239.542568290883,"y":3446.809124228869},"b2":{"x":4250.655849540883,"y":3480.142864463244}},"801":{"from_node_id":"1577393","to_node_id":"1577397","b1":{"x":4133.110927665883,"y":3446.809124228869},"b2":{"x":4035.7032128221326,"y":3441.279583213244}},"802":{"from_node_id":"1577391","to_node_id":"1577398","b1":{"x":4243.542568290883,"y":3446.809124228869},"b2":{"x":4435.687099540883,"y":3459.495647666369}},"803":{"from_node_id":"1577393","to_node_id":"1577295","b1":{"x":4137.110927665883,"y":3446.809124228869},"b2":{"x":3884.8218651658826,"y":3448.769817588244}},"804":{"from_node_id":"1577393","to_node_id":"1577399","b1":{"x":4133.110927665883,"y":3446.809124228869},"b2":{"x":4064.4292870408826,"y":3429.867473838244}}}},"1577598":{"name":"L-Glutamate:ammonia ligase (ADP-forming)","bigg_id":"rxn00187","reversibility":false,"label_x":4673.808681572133,"label_y":3891.265423056994,"gene_reaction_rule":"(slr0288) or (slr1756)","genes":[{"name":"","bigg_id":"slr0288"},{"name":"","bigg_id":"slr1756"}],"metabolites":[{"bigg_id":"cpd00002_c","coefficient":-1},{"bigg_id":"cpd00008_c","coefficient":1},{"bigg_id":"cpd00009_c","coefficient":1},{"bigg_id":"cpd00013_c","coefficient":-1},{"bigg_id":"cpd00023_c","coefficient":-1},{"bigg_id":"cpd00053_c","coefficient":1},{"bigg_id":"cpd00067_c","coefficient":1}],"segments":{"805":{"from_node_id":"1577400","to_node_id":"1577401","b1":null,"b2":null},"806":{"from_node_id":"1577402","to_node_id":"1577401","b1":null,"b2":null},"807":{"from_node_id":"1577400","to_node_id":"1577403","b1":{"x":4658.808681572133,"y":3799.750530478869},"b2":{"x":4663.083095634633,"y":3777.046428916369}},"808":{"from_node_id":"1577402","to_node_id":"1577404","b1":{"x":4660.748134697133,"y":3980.648967978869},"b2":{"x":4649.004970634633,"y":3984.154339072619}},"809":{"from_node_id":"1577402","to_node_id":"1577405","b1":{"x":4660.748134697133,"y":3984.648967978869},"b2":{"x":4668.965419853383,"y":3984.252483603869}},"810":{"from_node_id":"1577400","to_node_id":"1577406","b1":{"x":4658.808681572133,"y":3799.750530478869},"b2":{"x":4660.416591728383,"y":3777.046428916369}},"811":{"from_node_id":"1577400","to_node_id":"1577398","b1":{"x":4705.353115165883,"y":3619.512737510119},"b2":{"x":4542.447841728383,"y":3476.226360556994}},"812":{"from_node_id":"1577402","to_node_id":"1577407","b1":{"x":4660.748134697133,"y":3984.648967978869},"b2":{"x":4664.337978447133,"y":4068.566692588244}},"813":{"from_node_id":"1577402","to_node_id":"1577408","b1":{"x":4660.748134697133,"y":3984.648967978869},"b2":{"x":4638.494228447133,"y":3967.292034385119}}}},"1577599":{"name":"ATP:pyruvate,water phosphotransferase","bigg_id":"rxn00147","reversibility":false,"label_x":363.5983975786572,"label_y":3851.0233268029974,"gene_reaction_rule":"slr0301","genes":[{"name":"","bigg_id":"slr0301"}],"metabolites":[{"bigg_id":"cpd00001_c","coefficient":-1},{"bigg_id":"cpd00002_c","coefficient":-1},{"bigg_id":"cpd00009_c","coefficient":1},{"bigg_id":"cpd00018_c","coefficient":1},{"bigg_id":"cpd00020_c","coefficient":-1},{"bigg_id":"cpd00061_c","coefficient":1},{"bigg_id":"cpd00067_c","coefficient":1}],"segments":{"814":{"from_node_id":"1577409","to_node_id":"1577410","b1":null,"b2":null},"815":{"from_node_id":"1577411","to_node_id":"1577410","b1":null,"b2":null},"816":{"from_node_id":"1577409","to_node_id":"1577412","b1":{"x":902.853744155633,"y":3706.760643983439},"b2":{"x":870.5173671163648,"y":3725.1867191679335}},"817":{"from_node_id":"1577409","to_node_id":"1577413","b1":{"x":902.853744155633,"y":3706.760643983439},"b2":{"x":927.4105513099582,"y":3724.1280500123084}},"818":{"from_node_id":"1577411","to_node_id":"1577414","b1":{"x":881.3258390876176,"y":3526.2567127475572},"b2":{"x":895.9848522457947,"y":3501.0460449999405}},"819":{"from_node_id":"1577411","to_node_id":"1577415","b1":{"x":882.0970334469228,"y":3530.1816661562225},"b2":{"x":879.4810327027491,"y":3524.0088117231057}},"820":{"from_node_id":"1577409","to_node_id":"1577183","b1":{"x":902.082549796329,"y":3702.8356905747746},"b2":{"x":929.4793090820312,"y":3867.8981323242188}},"821":{"from_node_id":"1577411","to_node_id":"1577177","b1":{"x":881.3258390876176,"y":3526.2567127475572},"b2":{"x":911.7016448378251,"y":3398.02668248494}},"822":{"from_node_id":"1577411","to_node_id":"1577417","b1":{"x":881.3258390876176,"y":3526.2567127475572},"b2":{"x":896.9615414656105,"y":3515.1576956505533}}}},"1577600":{"name":"protoporphyrinogen oxidase (anaerobic)","bigg_id":"rxn09180","reversibility":true,"label_x":2890.6988119842,"label_y":2683.971942925811,"gene_reaction_rule":"slr1790","genes":[{"name":"","bigg_id":"slr1790"}],"metabolites":[{"bigg_id":"cpd00036_c","coefficient":3},{"bigg_id":"cpd00106_c","coefficient":-3},{"bigg_id":"cpd00791_c","coefficient":-1},{"bigg_id":"cpd01476_c","coefficient":1}],"segments":{"823":{"from_node_id":"1577418","to_node_id":"1577419","b1":null,"b2":null},"824":{"from_node_id":"1577420","to_node_id":"1577419","b1":null,"b2":null},"825":{"from_node_id":"1577420","to_node_id":"1577238","b1":{"x":3243.600778972197,"y":2696.6555382375172},"b2":{"x":3394.7098655643244,"y":2761.475326411025}},"826":{"from_node_id":"1577418","to_node_id":"1577226","b1":{"x":2933.3630508553265,"y":2709.9417346050686},"b2":{"x":2867.1422159291533,"y":2843.6696114775277}},"827":{"from_node_id":"1577418","to_node_id":"1577422","b1":{"x":3031.3273625743273,"y":2723.8374198797374},"b2":{"x":3040.5736329073543,"y":2745.966267641439}},"828":{"from_node_id":"1577420","to_node_id":"1577423","b1":{"x":3239.6043973318247,"y":2696.8256375746896},"b2":{"x":3256.550196376229,"y":2743.5381965643246}}}},"1577601":{"name":"L-Aspartate:2-oxoglutarate aminotransferase","bigg_id":"rxn00260","reversibility":true,"label_x":2874.1876244714363,"label_y":3511.3586654990577,"gene_reaction_rule":"(sll0402) or (slr0036)","genes":[{"name":"","bigg_id":"sll0402"},{"name":"","bigg_id":"slr0036"}],"metabolites":[{"bigg_id":"cpd00023_c","coefficient":1},{"bigg_id":"cpd00024_c","coefficient":-1},{"bigg_id":"cpd00032_c","coefficient":1},{"bigg_id":"cpd00041_c","coefficient":-1}],"segments":{"829":{"from_node_id":"1577424","to_node_id":"1577425","b1":null,"b2":null},"830":{"from_node_id":"1577426","to_node_id":"1577425","b1":null,"b2":null},"831":{"from_node_id":"1577426","to_node_id":"1577427","b1":{"x":3052.613608811977,"y":3624.6195647673394},"b2":{"x":2925.2921312427634,"y":3618.5017822911523}},"832":{"from_node_id":"1577424","to_node_id":"1577295","b1":{"x":3167.724042474648,"y":3568.294543574526},"b2":{"x":3447.639492119007,"y":3386.098186728869}},"833":{"from_node_id":"1577426","to_node_id":"1577755","b1":{"x":3049.153377458949,"y":3626.626253329003},"b2":{"x":2731.7665397337373,"y":3717.6106218369277}},"834":{"from_node_id":"1577424","to_node_id":"1577429","b1":{"x":3171.1842738276746,"y":3566.2878550128607},"b2":{"x":3254.9315687947956,"y":3524.5537383120427}}}},"1577602":{"name":"Phosphoenolpyruvate:D-erythrose-4-phosphate","bigg_id":"rxn01332","reversibility":false,"label_x":288.20220947265625,"label_y":3190.5372924804688,"gene_reaction_rule":"sll0934","genes":[{"name":"","bigg_id":"sll0934"}],"metabolites":[{"bigg_id":"cpd00001_c","coefficient":-1},{"bigg_id":"cpd00009_c","coefficient":1},{"bigg_id":"cpd00061_c","coefficient":-1},{"bigg_id":"cpd00067_c","coefficient":1},{"bigg_id":"cpd00236_c","coefficient":-1},{"bigg_id":"cpd02857_c","coefficient":1}],"segments":{"835":{"from_node_id":"1577430","to_node_id":"1577431","b1":null,"b2":null},"836":{"from_node_id":"1577432","to_node_id":"1577431","b1":null,"b2":null},"837":{"from_node_id":"1577430","to_node_id":"1577433","b1":{"x":776.7522583007812,"y":3312.8903198242188},"b2":{"x":821.218017578125,"y":3305.4000854492188}},"838":{"from_node_id":"1577432","to_node_id":"1577434","b1":{"x":806.1652221679688,"y":3312.8903198242188},"b2":{"x":753.8562316894531,"y":3311.2826538085938}},"839":{"from_node_id":"1577430","to_node_id":"1577177","b1":{"x":772.7522583007812,"y":3312.8903198242188},"b2":{"x":981.9046020507812,"y":3318.7726440429688}},"840":{"from_node_id":"1577432","to_node_id":"1577435","b1":{"x":806.1652221679688,"y":3312.8903198242188},"b2":{"x":759.7386169433594,"y":3318.4198608398438}},"841":{"from_node_id":"1577430","to_node_id":"1577436","b1":{"x":776.7522583007812,"y":3312.8903198242188},"b2":{"x":825.1396484375,"y":3328.2238159179688}},"842":{"from_node_id":"1577432","to_node_id":"1577437","b1":{"x":810.1652221679688,"y":3312.8903198242188},"b2":{"x":707.5354309082031,"y":3310.9296264648438}}}},"1577603":{"name":"2-Dehydro-3-deoxy-D-arabino-heptonate 7-phosphate phosphate-lyase","bigg_id":"rxn02212","reversibility":false,"label_x":317.89112854003906,"label_y":3482.6950073242188,"gene_reaction_rule":"slr2130","genes":[{"name":"","bigg_id":"slr2130"}],"metabolites":[{"bigg_id":"cpd00009_c","coefficient":1},{"bigg_id":"cpd00067_c","coefficient":1},{"bigg_id":"cpd00699_c","coefficient":1},{"bigg_id":"cpd02857_c","coefficient":-1}],"segments":{"843":{"from_node_id":"1577438","to_node_id":"1577439","b1":null,"b2":null},"844":{"from_node_id":"1577440","to_node_id":"1577439","b1":null,"b2":null},"845":{"from_node_id":"1577440","to_node_id":"1577441","b1":{"x":482.2837829589844,"y":3310.9296264648438},"b2":{"x":480.9553680419922,"y":3313.2433471679688}},"846":{"from_node_id":"1577440","to_node_id":"1577442","b1":{"x":482.2837829589844,"y":3310.9296264648438},"b2":{"x":478.9945755004883,"y":3314.4982299804688}},"847":{"from_node_id":"1577440","to_node_id":"1577443","b1":{"x":486.2837829589844,"y":3310.9296264648438},"b2":{"x":432.0337829589844,"y":3310.9296264648438}},"848":{"from_node_id":"1577438","to_node_id":"1577437","b1":{"x":610.2837829589844,"y":3310.9296264648438},"b2":{"x":590.0354309082031,"y":3310.9296264648438}}}},"1577604":{"name":"3-Dehydroquinate hydro-lyase","bigg_id":"rxn02213","reversibility":false,"label_x":97.06853103637695,"label_y":3386.8334350585938,"gene_reaction_rule":"(sll1112 or slr0752)","genes":[{"name":"","bigg_id":"sll1112"},{"name":"","bigg_id":"slr0752"}],"metabolites":[{"bigg_id":"cpd00001_c","coefficient":1},{"bigg_id":"cpd00699_c","coefficient":-1},{"bigg_id":"cpd01716_c","coefficient":1}],"segments":{"849":{"from_node_id":"1577444","to_node_id":"1577445","b1":null,"b2":null},"850":{"from_node_id":"1577446","to_node_id":"1577445","b1":null,"b2":null},"851":{"from_node_id":"1577446","to_node_id":"1577447","b1":{"x":239.89248657226562,"y":3315.0682983398438},"b2":{"x":234.64248657226562,"y":3297.0682983398438}},"852":{"from_node_id":"1577444","to_node_id":"1577443","b1":{"x":367.8924865722656,"y":3315.0682983398438},"b2":{"x":314.5337829589844,"y":3310.9296264648438}},"853":{"from_node_id":"1577446","to_node_id":"1577448","b1":{"x":243.89248657226562,"y":3315.0682983398438},"b2":{"x":255.86322021484375,"y":3315.0682983398438}}}},"1577605":{"name":"Shikimate:NADP+ 5-oxidoreductase","bigg_id":"rxn01740","reversibility":false,"label_x":-223.46707153320312,"label_y":3443.8722534179688,"gene_reaction_rule":"slr1559","genes":[{"name":"","bigg_id":"slr1559"}],"metabolites":[{"bigg_id":"cpd00005_c","coefficient":-1},{"bigg_id":"cpd00006_c","coefficient":1},{"bigg_id":"cpd00067_c","coefficient":-1},{"bigg_id":"cpd00383_c","coefficient":1},{"bigg_id":"cpd01716_c","coefficient":-1}],"segments":{"854":{"from_node_id":"1577449","to_node_id":"1577450","b1":null,"b2":null},"855":{"from_node_id":"1577451","to_node_id":"1577450","b1":null,"b2":null},"856":{"from_node_id":"1577449","to_node_id":"1577452","b1":{"x":88.11322021484375,"y":3315.0682983398438},"b2":{"x":95.32400512695312,"y":3311.4996948242188}},"857":{"from_node_id":"1577451","to_node_id":"1577453","b1":{"x":-39.88677978515625,"y":3315.0682983398438},"b2":{"x":-49.03863525390625,"y":3344.4801635742188}},"858":{"from_node_id":"1577449","to_node_id":"1577454","b1":{"x":88.11322021484375,"y":3315.0682983398438},"b2":{"x":87.4808349609375,"y":3318.6369018554688}},"859":{"from_node_id":"1577451","to_node_id":"1577455","b1":{"x":-43.88677978515625,"y":3315.0682983398438},"b2":{"x":-41.96272277832031,"y":3316.6766967773438}},"860":{"from_node_id":"1577449","to_node_id":"1577448","b1":{"x":84.11322021484375,"y":3315.0682983398438},"b2":{"x":138.36322021484375,"y":3315.0682983398438}}}},"1577606":{"name":"ATP:shikimate 3-phosphotransferase","bigg_id":"rxn01739","reversibility":false,"label_x":-258.4559326171875,"label_y":3269.5785522460938,"gene_reaction_rule":"sll1669","genes":[{"name":"","bigg_id":"sll1669"}],"metabolites":[{"bigg_id":"cpd00002_c","coefficient":-1},{"bigg_id":"cpd00008_c","coefficient":1},{"bigg_id":"cpd00383_c","coefficient":-1},{"bigg_id":"cpd02030_c","coefficient":1}],"segments":{"861":{"from_node_id":"1577456","to_node_id":"1577457","b1":null,"b2":null},"862":{"from_node_id":"1577458","to_node_id":"1577457","b1":null,"b2":null},"863":{"from_node_id":"1577456","to_node_id":"1577459","b1":{"x":-142.4559326171875,"y":3309.5785522460938},"b2":{"x":-162.0386962890625,"y":3291.5785522460938}},"864":{"from_node_id":"1577458","to_node_id":"1577460","b1":{"x":-270.4559326171875,"y":3309.5785522460938},"b2":{"x":-295.3233642578125,"y":3280.1957397460938}},"865":{"from_node_id":"1577456","to_node_id":"1577455","b1":{"x":-146.4559326171875,"y":3309.5785522460938},"b2":{"x":-150.1491241455078,"y":3309.5785522460938}},"866":{"from_node_id":"1577458","to_node_id":"1577461","b1":{"x":-274.4559326171875,"y":3309.5785522460938},"b2":{"x":-293.7658996582031,"y":3309.2079467773438}}}},"1577607":{"name":"Phosphoenolpyruvate:3-phosphoshikimate","bigg_id":"rxn02476","reversibility":false,"label_x":-353.6513977050781,"label_y":3492.9315795898438,"gene_reaction_rule":"slr0444","genes":[{"name":"","bigg_id":"slr0444"}],"metabolites":[{"bigg_id":"cpd00009_c","coefficient":1},{"bigg_id":"cpd00061_c","coefficient":-1},{"bigg_id":"cpd00067_c","coefficient":1},{"bigg_id":"cpd00932_c","coefficient":1},{"bigg_id":"cpd02030_c","coefficient":-1}],"segments":{"867":{"from_node_id":"1577462","to_node_id":"1577463","b1":null,"b2":null},"868":{"from_node_id":"1577464","to_node_id":"1577463","b1":null,"b2":null},"869":{"from_node_id":"1577464","to_node_id":"1577465","b1":{"x":-368.6513977050781,"y":3548.9315795898438},"b2":{"x":-350.6513977050781,"y":3554.1815795898438}},"870":{"from_node_id":"1577462","to_node_id":"1577466","b1":{"x":-368.6513977050781,"y":3416.9315795898438},"b2":{"x":-386.6513977050781,"y":3411.6815795898438}},"871":{"from_node_id":"1577464","to_node_id":"1577467","b1":{"x":-368.6513977050781,"y":3548.9315795898438},"b2":{"x":-386.6513977050781,"y":3554.1815795898438}},"872":{"from_node_id":"1577464","to_node_id":"1577468","b1":{"x":-368.6513977050781,"y":3544.9315795898438},"b2":{"x":-368.6513977050781,"y":3599.1815795898438}},"873":{"from_node_id":"1577462","to_node_id":"1577461","b1":{"x":-368.6513977050781,"y":3420.9315795898438},"b2":{"x":-368.6513977050781,"y":3366.6815795898438}}}},"1577608":{"name":"5-O-(1-Carboxyvinyl)-3-phosphoshikimate phosphate-lyase","bigg_id":"rxn01255","reversibility":false,"label_x":-506.6774597167969,"label_y":3778.2902221679688,"gene_reaction_rule":"sll1747","genes":[{"name":"","bigg_id":"sll1747"}],"metabolites":[{"bigg_id":"cpd00009_c","coefficient":1},{"bigg_id":"cpd00067_c","coefficient":1},{"bigg_id":"cpd00216_c","coefficient":1},{"bigg_id":"cpd00932_c","coefficient":-1}],"segments":{"874":{"from_node_id":"1577469","to_node_id":"1577470","b1":null,"b2":null},"875":{"from_node_id":"1577471","to_node_id":"1577470","b1":null,"b2":null},"876":{"from_node_id":"1577471","to_node_id":"1577472","b1":{"x":-370.6102600097656,"y":3857.7960815429688},"b2":{"x":-358.4867248535156,"y":3853.2518920898438}},"877":{"from_node_id":"1577471","to_node_id":"1577473","b1":{"x":-370.6102600097656,"y":3857.7960815429688},"b2":{"x":-372.9396057128906,"y":3855.2108764648438}},"878":{"from_node_id":"1577471","to_node_id":"1577474","b1":{"x":-370.6102600097656,"y":3853.7960815429688},"b2":{"x":-368.6513977050781,"y":3949.1815795898438}},"879":{"from_node_id":"1577469","to_node_id":"1577468","b1":{"x":-370.6102600097656,"y":3729.7960815429688},"b2":{"x":-368.6513977050781,"y":3716.6815795898438}}}},"1577609":{"name":"Chorismate pyruvatemutase","bigg_id":"rxn01256","reversibility":false,"label_x":-448.98046875,"label_y":3981.6434936523438,"gene_reaction_rule":"sll0109","genes":[{"name":"","bigg_id":"sll0109"}],"metabolites":[{"bigg_id":"cpd00216_c","coefficient":-1},{"bigg_id":"cpd00219_c","coefficient":1}],"segments":{"880":{"from_node_id":"1577475","to_node_id":"1577476","b1":null,"b2":null},"881":{"from_node_id":"1577477","to_node_id":"1577476","b1":null,"b2":null},"882":{"from_node_id":"1577475","to_node_id":"1577474","b1":{"x":-359.12127685546875,"y":4007.9315795898438},"b2":{"x":-309.9013977050781,"y":4007.9315795898438}},"883":{"from_node_id":"1577477","to_node_id":"1577478","b1":{"x":-235.12127685546875,"y":4007.9315795898438},"b2":{"x":-271.9248046875,"y":4007.9315795898438}}}},"1577610":{"name":"Prephenate hydro-lyase (decarboxylating)","bigg_id":"rxn01000","reversibility":false,"label_x":-106.77699664003387,"label_y":3922.019289397407,"gene_reaction_rule":"sll1662","genes":[{"name":"","bigg_id":"sll1662"}],"metabolites":[{"bigg_id":"cpd00001_c","coefficient":1},{"bigg_id":"cpd00011_c","coefficient":1},{"bigg_id":"cpd00067_c","coefficient":-1},{"bigg_id":"cpd00143_c","coefficient":1},{"bigg_id":"cpd00219_c","coefficient":-1}],"segments":{"884":{"from_node_id":"1577479","to_node_id":"1577480","b1":null,"b2":null},"885":{"from_node_id":"1577481","to_node_id":"1577480","b1":null,"b2":null},"886":{"from_node_id":"1577481","to_node_id":"1577482","b1":{"x":-9.389055957550113,"y":3801.1860047508294},"b2":{"x":-12.445791752031027,"y":3804.234219588372}},"887":{"from_node_id":"1577481","to_node_id":"1577483","b1":{"x":-9.389055957550113,"y":3801.1860047508294},"b2":{"x":3.133577332536561,"y":3815.141152742951}},"888":{"from_node_id":"1577479","to_node_id":"1577484","b1":{"x":-128.3881428889216,"y":3858.3105818564823},"b2":{"x":-101.35170891328869,"y":3844.1420056908155}},"889":{"from_node_id":"1577481","to_node_id":"1577485","b1":{"x":-12.995088894863784,"y":3802.9170525419067},"b2":{"x":88.80019106941393,"y":3773.5634961722562}},"890":{"from_node_id":"1577479","to_node_id":"1577478","b1":{"x":-124.78210995160714,"y":3856.579534065402},"b2":{"x":-185.751220703125,"y":3947.2228393554688}}}},"1577611":{"name":"L-Phenylalanine:2-oxoglutarate aminotransferase","bigg_id":"rxn00493","reversibility":true,"label_x":167.2429563303583,"label_y":3712.0564563501375,"gene_reaction_rule":"(sll0402) or (sll0480) or (slr0036) or (sll1713) or (sll1958)","genes":[{"name":"","bigg_id":"sll0402"},{"name":"","bigg_id":"sll0480"},{"name":"","bigg_id":"slr0036"},{"name":"","bigg_id":"sll1713"},{"name":"","bigg_id":"sll1958"}],"metabolites":[{"bigg_id":"cpd00023_c","coefficient":1},{"bigg_id":"cpd00024_c","coefficient":-1},{"bigg_id":"cpd00066_c","coefficient":-1},{"bigg_id":"cpd00143_c","coefficient":1}],"segments":{"891":{"from_node_id":"1577486","to_node_id":"1577487","b1":null,"b2":null},"892":{"from_node_id":"1577488","to_node_id":"1577487","b1":null,"b2":null},"893":{"from_node_id":"1577488","to_node_id":"1577489","b1":{"x":184.54306619363956,"y":3748.1387317407625},"b2":{"x":237.6785032053583,"y":3740.6741321313875}},"894":{"from_node_id":"1577486","to_node_id":"1577490","b1":{"x":316.54306619363956,"y":3748.1387317407625},"b2":{"x":323.75189798074894,"y":3754.3858020532625}},"895":{"from_node_id":"1577486","to_node_id":"1577491","b1":{"x":312.54306619363956,"y":3748.1387317407625},"b2":{"x":321.2662717600458,"y":3748.1387317407625}},"896":{"from_node_id":"1577488","to_node_id":"1577485","b1":{"x":188.54306619363956,"y":3748.1387317407625},"b2":{"x":200.5137998362177,"y":3748.1387317407625}}}},"1577612":{"name":"Prephenate:NAD+ oxidoreductase(decarboxylating)","bigg_id":"rxn01268","reversibility":false,"label_x":-343.3874816894531,"label_y":4098.111999511719,"gene_reaction_rule":"slr2081","genes":[{"name":"","bigg_id":"slr2081"}],"metabolites":[{"bigg_id":"cpd00003_c","coefficient":-1},{"bigg_id":"cpd00004_c","coefficient":1},{"bigg_id":"cpd00011_c","coefficient":1},{"bigg_id":"cpd00219_c","coefficient":-1},{"bigg_id":"cpd00868_c","coefficient":1}],"segments":{"897":{"from_node_id":"1577492","to_node_id":"1577493","b1":null,"b2":null},"898":{"from_node_id":"1577494","to_node_id":"1577493","b1":null,"b2":null},"899":{"from_node_id":"1577492","to_node_id":"1577495","b1":{"x":-95.96002197265625,"y":4127.420104980469},"b2":{"x":-112.9630126953125,"y":4121.913757324219}},"900":{"from_node_id":"1577494","to_node_id":"1577496","b1":{"x":32.03997802734375,"y":4127.420104980469},"b2":{"x":35.360382080078125,"y":4164.637878417969}},"901":{"from_node_id":"1577494","to_node_id":"1577497","b1":{"x":36.03997802734375,"y":4127.420104980469},"b2":{"x":41.28997802734375,"y":4109.420104980469}},"902":{"from_node_id":"1577492","to_node_id":"1577478","b1":{"x":-91.96002197265625,"y":4127.420104980469},"b2":{"x":-105.45404052734375,"y":4072.5729370117188}},"903":{"from_node_id":"1577494","to_node_id":"1577498","b1":{"x":36.03997802734375,"y":4127.420104980469},"b2":{"x":116.10502624511719,"y":4131.708679199219}}}},"1577613":{"name":"L-Tyrosine:2-oxoglutarate aminotransferase","bigg_id":"rxn00527","reversibility":true,"label_x":237.63726139068604,"label_y":4118.450622558594,"gene_reaction_rule":"(sll0402) or (sll0480) or (slr0036) or (sll1713) or (sll1958)","genes":[{"name":"","bigg_id":"sll0402"},{"name":"","bigg_id":"sll0480"},{"name":"","bigg_id":"slr0036"},{"name":"","bigg_id":"sll1713"},{"name":"","bigg_id":"sll1958"}],"metabolites":[{"bigg_id":"cpd00023_c","coefficient":1},{"bigg_id":"cpd00024_c","coefficient":-1},{"bigg_id":"cpd00069_c","coefficient":-1},{"bigg_id":"cpd00868_c","coefficient":1}],"segments":{"904":{"from_node_id":"1577499","to_node_id":"1577500","b1":null,"b2":null},"905":{"from_node_id":"1577501","to_node_id":"1577500","b1":null,"b2":null},"906":{"from_node_id":"1577501","to_node_id":"1577502","b1":{"x":278.4433135986328,"y":4138.861511230469},"b2":{"x":273.1933135986328,"y":4156.861511230469}},"907":{"from_node_id":"1577499","to_node_id":"1577503","b1":{"x":410.4433135986328,"y":4138.861511230469},"b2":{"x":308.08460998535156,"y":4152.722839355469}},"908":{"from_node_id":"1577499","to_node_id":"1577504","b1":{"x":406.4433135986328,"y":4138.861511230469},"b2":{"x":415.16651916503906,"y":4138.861511230469}},"909":{"from_node_id":"1577501","to_node_id":"1577498","b1":{"x":282.4433135986328,"y":4138.861511230469},"b2":{"x":228.1933135986328,"y":4138.861511230469}}}},"1577614":{"name":"rxn00704","bigg_id":"rxn00704","reversibility":true,"label_x":1046.287353515625,"label_y":1608.6680908203125,"gene_reaction_rule":"","genes":[],"metabolites":[{"bigg_id":"cpd00079_c","coefficient":1},{"bigg_id":"cpd00089_c","coefficient":-1}],"segments":{"910":{"from_node_id":"1577505","to_node_id":"1577506","b1":null,"b2":null},"911":{"from_node_id":"1577507","to_node_id":"1577506","b1":null,"b2":null},"912":{"from_node_id":"1577507","to_node_id":"1577131","b1":{"x":1031.287353515625,"y":1628.98486328125},"b2":{"x":1031.287353515625,"y":1515.0767211914062}},"913":{"from_node_id":"1577505","to_node_id":"1577508","b1":{"x":1031.287353515625,"y":1536.6680908203125},"b2":{"x":1031.287353515625,"y":1559.332275390625}}}},"1577615":{"name":"ATP:alpha-D-glucose-1-phosphate adenyltransferase","bigg_id":"rxn00695","reversibility":false,"label_x":696.5928344726562,"label_y":1460.582275390625,"gene_reaction_rule":"slr1176","genes":[{"name":"","bigg_id":"slr1176"}],"metabolites":[{"bigg_id":"cpd00002_c","coefficient":-1},{"bigg_id":"cpd00012_c","coefficient":1},{"bigg_id":"cpd00089_c","coefficient":-1},{"bigg_id":"cpd00387_c","coefficient":1}],"segments":{"914":{"from_node_id":"1577509","to_node_id":"1577510","b1":null,"b2":null},"915":{"from_node_id":"1577511","to_node_id":"1577510","b1":null,"b2":null},"916":{"from_node_id":"1577509","to_node_id":"1577512","b1":{"x":812.5928344726562,"y":1500.582275390625},"b2":{"x":817.8428344726562,"y":1482.582275390625}},"917":{"from_node_id":"1577511","to_node_id":"1577513","b1":{"x":680.5928344726562,"y":1500.582275390625},"b2":{"x":675.3428344726562,"y":1482.582275390625}},"918":{"from_node_id":"1577509","to_node_id":"1577508","b1":{"x":808.5928344726562,"y":1500.582275390625},"b2":{"x":972.537353515625,"y":1500.582275390625}},"919":{"from_node_id":"1577511","to_node_id":"1577514","b1":{"x":684.5928344726562,"y":1500.582275390625},"b2":{"x":630.3428344726562,"y":1500.582275390625}}}},"1577616":{"name":"glycogen synthase (ADPGlc)","bigg_id":"rxn13643","reversibility":false,"label_x":248.65133666992188,"label_y":1580.0709838867188,"gene_reaction_rule":"(sll0945 or sll1393)","genes":[{"name":"","bigg_id":"sll0945"},{"name":"","bigg_id":"sll1393"}],"metabolites":[{"bigg_id":"cpd00001_c","coefficient":-1},{"bigg_id":"cpd00008_c","coefficient":5},{"bigg_id":"cpd00155_c","coefficient":1},{"bigg_id":"cpd00387_c","coefficient":-5}],"segments":{"920":{"from_node_id":"1577515","to_node_id":"1577516","b1":null,"b2":null},"921":{"from_node_id":"1577517","to_node_id":"1577516","b1":null,"b2":null},"922":{"from_node_id":"1577515","to_node_id":"1577518","b1":{"x":462.59283447265625,"y":1500.582275390625},"b2":{"x":467.84283447265625,"y":1482.582275390625}},"923":{"from_node_id":"1577517","to_node_id":"1577519","b1":{"x":330.59283447265625,"y":1500.582275390625},"b2":{"x":325.34283447265625,"y":1482.582275390625}},"924":{"from_node_id":"1577517","to_node_id":"1577520","b1":{"x":334.59283447265625,"y":1500.582275390625},"b2":{"x":280.34283447265625,"y":1500.582275390625}},"925":{"from_node_id":"1577515","to_node_id":"1577514","b1":{"x":458.59283447265625,"y":1500.582275390625},"b2":{"x":512.8428344726562,"y":1500.582275390625}}}},"1577617":{"name":"ATP:D-ribose-5-phosphate pyrophosphotransferase","bigg_id":"rxn00770","reversibility":true,"label_x":2432.317547288652,"label_y":1606.0192981630573,"gene_reaction_rule":"sll0469","genes":[{"name":"","bigg_id":"sll0469"}],"metabolites":[{"bigg_id":"cpd00002_c","coefficient":-1},{"bigg_id":"cpd00018_c","coefficient":1},{"bigg_id":"cpd00101_c","coefficient":-1},{"bigg_id":"cpd00103_c","coefficient":1}],"segments":{"926":{"from_node_id":"1577521","to_node_id":"1577522","b1":null,"b2":null},"927":{"from_node_id":"1577523","to_node_id":"1577522","b1":null,"b2":null},"928":{"from_node_id":"1577521","to_node_id":"1577524","b1":{"x":2523.945476976152,"y":1642.1056018739948},"b2":{"x":2469.096355882402,"y":1616.0446887880573}},"929":{"from_node_id":"1577523","to_node_id":"1577525","b1":{"x":2651.945476976152,"y":1642.1056018739948},"b2":{"x":2663.144207444902,"y":1673.4155383974323}},"930":{"from_node_id":"1577521","to_node_id":"1577320","b1":{"x":2527.945476976152,"y":1642.1056018739948},"b2":{"x":2477.826092210527,"y":1867.9784046083698}},"931":{"from_node_id":"1577523","to_node_id":"1577526","b1":{"x":2655.945476976152,"y":1642.1056018739948},"b2":{"x":2786.435223069902,"y":1642.4939075380573}}}},"1577618":{"name":"1-(5-Phospho-D-ribosyl)-ATP:pyrophosphate phosphoribosyl-transferase","bigg_id":"rxn00789","reversibility":false,"label_x":2970.624432054277,"label_y":1707.5451770693073,"gene_reaction_rule":"sll0900","genes":[{"name":"","bigg_id":"sll0900"}],"metabolites":[{"bigg_id":"cpd00002_c","coefficient":-1},{"bigg_id":"cpd00012_c","coefficient":1},{"bigg_id":"cpd00103_c","coefficient":-1},{"bigg_id":"cpd01775_c","coefficient":1}],"segments":{"932":{"from_node_id":"1577527","to_node_id":"1577528","b1":null,"b2":null},"933":{"from_node_id":"1577529","to_node_id":"1577528","b1":null,"b2":null},"934":{"from_node_id":"1577527","to_node_id":"1577530","b1":{"x":2954.624432054277,"y":1747.5451770693073},"b2":{"x":2949.374432054277,"y":1765.5451770693073}},"935":{"from_node_id":"1577529","to_node_id":"1577531","b1":{"x":3086.624432054277,"y":1747.5451770693073},"b2":{"x":3091.874432054277,"y":1765.5451770693073}},"936":{"from_node_id":"1577527","to_node_id":"1577526","b1":{"x":2958.624432054277,"y":1747.5451770693073},"b2":{"x":2882.848797288652,"y":1686.8818469911823}},"937":{"from_node_id":"1577529","to_node_id":"1577532","b1":{"x":3082.624432054277,"y":1747.5451770693073},"b2":{"x":3136.874432054277,"y":1747.5451770693073}}}},"1577619":{"name":"Phosphoribosyl-ATP pyrophosphohydrolase","bigg_id":"rxn02834","reversibility":false,"label_x":3267.788738694902,"label_y":1893.4481311708698,"gene_reaction_rule":"slr0608","genes":[{"name":"","bigg_id":"slr0608"}],"metabolites":[{"bigg_id":"cpd00001_c","coefficient":-1},{"bigg_id":"cpd00012_c","coefficient":1},{"bigg_id":"cpd01775_c","coefficient":-1},{"bigg_id":"cpd01777_c","coefficient":1}],"segments":{"938":{"from_node_id":"1577533","to_node_id":"1577534","b1":null,"b2":null},"939":{"from_node_id":"1577535","to_node_id":"1577534","b1":null,"b2":null},"940":{"from_node_id":"1577533","to_node_id":"1577536","b1":{"x":3304.624432054277,"y":1747.5451770693073},"b2":{"x":3299.374432054277,"y":1765.5451770693073}},"941":{"from_node_id":"1577535","to_node_id":"1577537","b1":{"x":3436.624432054277,"y":1747.5451770693073},"b2":{"x":3441.874432054277,"y":1765.5451770693073}},"942":{"from_node_id":"1577533","to_node_id":"1577532","b1":{"x":3308.624432054277,"y":1747.5451770693073},"b2":{"x":3254.374432054277,"y":1747.5451770693073}},"943":{"from_node_id":"1577535","to_node_id":"1577538","b1":{"x":3432.624432054277,"y":1747.5451770693073},"b2":{"x":3486.874432054277,"y":1747.5451770693073}}}},"1577620":{"name":"1-(5-phospho-D-ribosyl)-AMP 1,6-hydrolase","bigg_id":"rxn02835","reversibility":false,"label_x":3670.624432054277,"label_y":1707.5451770693073,"gene_reaction_rule":"slr0608","genes":[{"name":"","bigg_id":"slr0608"}],"metabolites":[{"bigg_id":"cpd00001_c","coefficient":-1},{"bigg_id":"cpd01777_c","coefficient":-1},{"bigg_id":"cpd02979_c","coefficient":1}],"segments":{"944":{"from_node_id":"1577539","to_node_id":"1577540","b1":null,"b2":null},"945":{"from_node_id":"1577541","to_node_id":"1577540","b1":null,"b2":null},"946":{"from_node_id":"1577539","to_node_id":"1577542","b1":{"x":3654.624432054277,"y":1747.5451770693073},"b2":{"x":3649.374432054277,"y":1765.5451770693073}},"947":{"from_node_id":"1577539","to_node_id":"1577538","b1":{"x":3658.624432054277,"y":1747.5451770693073},"b2":{"x":3604.374432054277,"y":1747.5451770693073}},"948":{"from_node_id":"1577541","to_node_id":"1577543","b1":{"x":3782.624432054277,"y":1747.5451770693073},"b2":{"x":3836.874432054277,"y":1747.5451770693073}}}},"1577621":{"name":"N-(5'-Phospho-D-ribosylformimino)-5-amino-1-","bigg_id":"rxn03175","reversibility":false,"label_x":3664.4735531480273,"label_y":1824.9575305849323,"gene_reaction_rule":"slr0652","genes":[{"name":"","bigg_id":"slr0652"}],"metabolites":[{"bigg_id":"cpd02979_c","coefficient":-1},{"bigg_id":"cpd02991_c","coefficient":1}],"segments":{"949":{"from_node_id":"1577544","to_node_id":"1577545","b1":null,"b2":null},"950":{"from_node_id":"1577546","to_node_id":"1577545","b1":null,"b2":null},"951":{"from_node_id":"1577544","to_node_id":"1577543","b1":{"x":4008.6244320542773,"y":1747.5451770693073},"b2":{"x":3954.374432054277,"y":1747.5451770693073}},"952":{"from_node_id":"1577546","to_node_id":"1577547","b1":{"x":4132.624432054277,"y":1747.5451770693073},"b2":{"x":4186.874432054277,"y":1747.5451770693073}}}},"1577622":{"name":"Imidazole-glycerol-3-phosphate synthase","bigg_id":"rxn03135","reversibility":false,"label_x":3863.3788265855273,"label_y":2122.4224964052446,"gene_reaction_rule":"(sll1893) or (slr0084)","genes":[{"name":"","bigg_id":"sll1893"},{"name":"","bigg_id":"slr0084"}],"metabolites":[{"bigg_id":"cpd00023_c","coefficient":1},{"bigg_id":"cpd00053_c","coefficient":-1},{"bigg_id":"cpd00067_c","coefficient":1},{"bigg_id":"cpd02843_c","coefficient":1},{"bigg_id":"cpd02851_c","coefficient":1},{"bigg_id":"cpd02991_c","coefficient":-1}],"segments":{"953":{"from_node_id":"1577548","to_node_id":"1577549","b1":null,"b2":null},"954":{"from_node_id":"1577550","to_node_id":"1577549","b1":null,"b2":null},"955":{"from_node_id":"1577550","to_node_id":"1577551","b1":{"x":4247.580975023027,"y":2241.694835272432},"b2":{"x":4277.319256273027,"y":2258.611583319307}},"956":{"from_node_id":"1577548","to_node_id":"1577552","b1":{"x":4247.580975023027,"y":2052.2931018739946},"b2":{"x":4278.508709398027,"y":1959.0316272646198}},"957":{"from_node_id":"1577550","to_node_id":"1577553","b1":{"x":4247.580975023027,"y":2241.694835272432},"b2":{"x":4227.623455491777,"y":2248.8397327333696}},"958":{"from_node_id":"1577550","to_node_id":"1577554","b1":{"x":4247.580975023027,"y":2241.694835272432},"b2":{"x":4213.557537523027,"y":2218.166270819307}},"959":{"from_node_id":"1577550","to_node_id":"1577555","b1":{"x":4247.580975023027,"y":2237.694835272432},"b2":{"x":4191.08695646834,"y":2678.364513006807}},"960":{"from_node_id":"1577548","to_node_id":"1577547","b1":{"x":4247.580975023027,"y":2056.2931018739946},"b2":{"x":4245.624432054277,"y":1806.2951770693073}}}},"1577623":{"name":"10-Formyltetrahydrofolate:5'-phosphoribosyl-5-amino-4-","bigg_id":"rxn03137","reversibility":true,"label_x":4018.517376390215,"label_y":2789.759044256807,"gene_reaction_rule":"slr0597","genes":[{"name":"","bigg_id":"slr0597"}],"metabolites":[{"bigg_id":"cpd00087_c","coefficient":1},{"bigg_id":"cpd00201_c","coefficient":-1},{"bigg_id":"cpd02851_c","coefficient":-1},{"bigg_id":"cpd02884_c","coefficient":1}],"segments":{"961":{"from_node_id":"1577556","to_node_id":"1577557","b1":null,"b2":null},"962":{"from_node_id":"1577558","to_node_id":"1577557","b1":null,"b2":null},"963":{"from_node_id":"1577558","to_node_id":"1577559","b1":{"x":4520.131634202715,"y":2742.009532538057},"b2":{"x":4510.026165452715,"y":2741.271495428682}},"964":{"from_node_id":"1577556","to_node_id":"1577560","b1":{"x":4520.131634202715,"y":2651.171641913057},"b2":{"x":4517.07963224959,"y":2766.540294256807}},"965":{"from_node_id":"1577556","to_node_id":"1577555","b1":{"x":4520.131634202715,"y":2655.171641913057},"b2":{"x":4511.85355803084,"y":2750.878917303682}},"966":{"from_node_id":"1577558","to_node_id":"1577561","b1":{"x":4520.131634202715,"y":2746.009532538057},"b2":{"x":4521.700970140215,"y":2764.200938788057}}}},"1577624":{"name":"5-Phosphoribosylamine:pyrophosphate phosphoribosyltransferase","bigg_id":"rxn00790","reversibility":false,"label_x":2911.736654698607,"label_y":1388.725436766495,"gene_reaction_rule":"sll0757","genes":[{"name":"","bigg_id":"sll0757"}],"metabolites":[{"bigg_id":"cpd00001_c","coefficient":-1},{"bigg_id":"cpd00012_c","coefficient":1},{"bigg_id":"cpd00023_c","coefficient":1},{"bigg_id":"cpd00053_c","coefficient":-1},{"bigg_id":"cpd00103_c","coefficient":-1},{"bigg_id":"cpd01982_c","coefficient":1}],"segments":{"967":{"from_node_id":"1577562","to_node_id":"1577563","b1":null,"b2":null},"968":{"from_node_id":"1577564","to_node_id":"1577563","b1":null,"b2":null},"969":{"from_node_id":"1577562","to_node_id":"1577565","b1":{"x":3049.907165776106,"y":1493.9021225839788},"b2":{"x":3034.6296603539718,"y":1473.4343417669527}},"970":{"from_node_id":"1577564","to_node_id":"1577566","b1":{"x":3181.905987371106,"y":1494.4598837615044},"b2":{"x":3197.0161785326154,"y":1490.180348253482}},"971":{"from_node_id":"1577564","to_node_id":"1577567","b1":{"x":3177.906023080348,"y":1494.442981907642},"b2":{"x":3222.3713590862485,"y":1524.0253627147417}},"972":{"from_node_id":"1577562","to_node_id":"1577568","b1":{"x":3065.562195072981,"y":1519.3414536386663},"b2":{"x":3048.6563262316013,"y":1521.0478013443476}},"973":{"from_node_id":"1577562","to_node_id":"1577526","b1":{"x":3040.2088878793634,"y":1497.8328427972183},"b2":{"x":2874.977459398027,"y":1592.9082141786823}},"974":{"from_node_id":"1577564","to_node_id":"1577569","b1":{"x":3181.905987371106,"y":1494.4598837615044},"b2":{"x":3369.0688958322103,"y":1488.9993628077987}}}},"1577625":{"name":"5-Phospho-D-ribosylamine:glycine ligase (ADP-forming)","bigg_id":"rxn02895","reversibility":false,"label_x":3515.8154048630804,"label_y":1428.9528200737138,"gene_reaction_rule":"slr1159","genes":[{"name":"","bigg_id":"slr1159"}],"metabolites":[{"bigg_id":"cpd00002_c","coefficient":-1},{"bigg_id":"cpd00008_c","coefficient":1},{"bigg_id":"cpd00009_c","coefficient":1},{"bigg_id":"cpd00033_c","coefficient":-1},{"bigg_id":"cpd00067_c","coefficient":1},{"bigg_id":"cpd01982_c","coefficient":-1},{"bigg_id":"cpd02394_c","coefficient":1}],"segments":{"975":{"from_node_id":"1577570","to_node_id":"1577571","b1":null,"b2":null},"976":{"from_node_id":"1577572","to_node_id":"1577571","b1":null,"b2":null},"977":{"from_node_id":"1577570","to_node_id":"1577573","b1":{"x":3515.4704341599554,"y":1482.6509401909013},"b2":{"x":3510.2204341599554,"y":1464.6509401909013}},"978":{"from_node_id":"1577572","to_node_id":"1577574","b1":{"x":3706.0903072068304,"y":1482.6509401909013},"b2":{"x":3787.7365474412054,"y":1508.0902712455888}},"979":{"from_node_id":"1577572","to_node_id":"1577575","b1":{"x":3710.0903072068304,"y":1482.6509401909013},"b2":{"x":3725.1247310349554,"y":1460.7371218315263}},"980":{"from_node_id":"1577570","to_node_id":"1577576","b1":{"x":3515.4704341599554,"y":1482.6509401909013},"b2":{"x":3510.2204341599554,"y":1500.6509401909013}},"981":{"from_node_id":"1577572","to_node_id":"1577577","b1":{"x":3710.0903072068304,"y":1482.6509401909013},"b2":{"x":3695.7717036912054,"y":1492.8234255424638}},"982":{"from_node_id":"1577570","to_node_id":"1577569","b1":{"x":3519.4704341599554,"y":1482.6509401909013},"b2":{"x":3465.2204341599554,"y":1482.6509401909013}},"983":{"from_node_id":"1577572","to_node_id":"1577578","b1":{"x":3710.0903072068304,"y":1482.6509401909013},"b2":{"x":3849.0627193162054,"y":1489.2979128471513}}}},"1577626":{"name":"10-Formyltetrahydrofolate:5'-phosphoribosylglycinamide","bigg_id":"rxn03004","reversibility":true,"label_x":3957.8046626755804,"label_y":1465.6697390190263,"gene_reaction_rule":"(slr0477) or (slr0861)","genes":[{"name":"","bigg_id":"slr0477"},{"name":"","bigg_id":"slr0861"}],"metabolites":[{"bigg_id":"cpd00067_c","coefficient":1},{"bigg_id":"cpd00087_c","coefficient":1},{"bigg_id":"cpd00201_c","coefficient":-1},{"bigg_id":"cpd02394_c","coefficient":-1},{"bigg_id":"cpd02678_c","coefficient":1}],"segments":{"984":{"from_node_id":"1577579","to_node_id":"1577580","b1":null,"b2":null},"985":{"from_node_id":"1577581","to_node_id":"1577580","b1":null,"b2":null},"986":{"from_node_id":"1577581","to_node_id":"1577582","b1":{"x":4273.40573689433,"y":1493.9286501518388},"b2":{"x":4368.67185017558,"y":1479.8423464409013}},"987":{"from_node_id":"1577581","to_node_id":"1577583","b1":{"x":4269.40573689433,"y":1493.9286501518388},"b2":{"x":4329.52683064433,"y":1540.8936159721513}},"988":{"from_node_id":"1577579","to_node_id":"1577584","b1":{"x":4027.9072017380804,"y":1493.9286501518388},"b2":{"x":4022.6572017380804,"y":1511.9286501518388}},"989":{"from_node_id":"1577579","to_node_id":"1577578","b1":{"x":4031.9072017380804,"y":1493.9286501518388},"b2":{"x":3977.6572017380804,"y":1493.9286501518388}},"990":{"from_node_id":"1577581","to_node_id":"1577585","b1":{"x":4273.40573689433,"y":1493.9286501518388},"b2":{"x":4640.67770955058,"y":1496.2734987846513}}}},"1577627":{"name":"5'-Phosphoribosylformylglycinamide:L-glutamine amido-ligase","bigg_id":"rxn03084","reversibility":false,"label_x":4707.03952595683,"label_y":1633.6885378471513,"gene_reaction_rule":"(sll1056) or (slr0520)","genes":[{"name":"","bigg_id":"sll1056"},{"name":"","bigg_id":"slr0520"}],"metabolites":[{"bigg_id":"cpd00001_c","coefficient":-1},{"bigg_id":"cpd00002_c","coefficient":-1},{"bigg_id":"cpd00008_c","coefficient":1},{"bigg_id":"cpd00009_c","coefficient":1},{"bigg_id":"cpd00023_c","coefficient":1},{"bigg_id":"cpd00053_c","coefficient":-1},{"bigg_id":"cpd00067_c","coefficient":1},{"bigg_id":"cpd02678_c","coefficient":-1},{"bigg_id":"cpd02826_c","coefficient":1}],"segments":{"991":{"from_node_id":"1577586","to_node_id":"1577587","b1":null,"b2":null},"992":{"from_node_id":"1577588","to_node_id":"1577587","b1":null,"b2":null},"993":{"from_node_id":"1577586","to_node_id":"1577589","b1":{"x":4692.03952595683,"y":1557.6885378471513},"b2":{"x":4710.03952595683,"y":1552.4385378471513}},"994":{"from_node_id":"1577586","to_node_id":"1577590","b1":{"x":4692.03952595683,"y":1557.6885378471513},"b2":{"x":4674.03952595683,"y":1552.4385378471513}},"995":{"from_node_id":"1577588","to_node_id":"1577591","b1":{"x":4692.03952595683,"y":1685.6885378471513},"b2":{"x":4654.85983845683,"y":1710.5852663627763}},"996":{"from_node_id":"1577588","to_node_id":"1577592","b1":{"x":4692.03952595683,"y":1689.6885378471513},"b2":{"x":4728.03952595683,"y":1679.9385378471513}},"997":{"from_node_id":"1577588","to_node_id":"1577593","b1":{"x":4692.03952595683,"y":1689.6885378471513},"b2":{"x":4710.03952595683,"y":1694.9385378471513}},"998":{"from_node_id":"1577586","to_node_id":"1577594","b1":{"x":4692.03952595683,"y":1557.6885378471513},"b2":{"x":4656.03952595683,"y":1567.4385378471513}},"999":{"from_node_id":"1577588","to_node_id":"1577595","b1":{"x":4692.03952595683,"y":1689.6885378471513},"b2":{"x":4613.37644001933,"y":1698.8523562065263}},"1000":{"from_node_id":"1577586","to_node_id":"1577585","b1":{"x":4692.03952595683,"y":1561.6885378471513},"b2":{"x":4692.03952595683,"y":1566.1448366752763}},"1001":{"from_node_id":"1577588","to_node_id":"1577596","b1":{"x":4692.03952595683,"y":1689.6885378471513},"b2":{"x":4695.17673298808,"y":1760.1703493705888}}}},"1577628":{"name":"2-(Formamido)-N1-(5-phosphoribosyl)acetamidine cyclo-ligase","bigg_id":"rxn02937","reversibility":false,"label_x":4709.45993611308,"label_y":1911.3004763237138,"gene_reaction_rule":"slr0838","genes":[{"name":"","bigg_id":"slr0838"}],"metabolites":[{"bigg_id":"cpd00002_c","coefficient":-1},{"bigg_id":"cpd00008_c","coefficient":1},{"bigg_id":"cpd00009_c","coefficient":1},{"bigg_id":"cpd00067_c","coefficient":1},{"bigg_id":"cpd02140_c","coefficient":1},{"bigg_id":"cpd02826_c","coefficient":-1}],"segments":{"1002":{"from_node_id":"1577597","to_node_id":"1577598","b1":null,"b2":null},"1003":{"from_node_id":"1577599","to_node_id":"1577598","b1":null,"b2":null},"1004":{"from_node_id":"1577597","to_node_id":"1577600","b1":{"x":4694.45993611308,"y":1835.3004763237138},"b2":{"x":4703.85593220683,"y":1855.4899294487138}},"1005":{"from_node_id":"1577599","to_node_id":"1577601","b1":{"x":4694.45993611308,"y":1941.7749636284013},"b2":{"x":4655.32224080058,"y":2007.765808354964}},"1006":{"from_node_id":"1577599","to_node_id":"1577602","b1":{"x":4694.45993611308,"y":1945.7749636284013},"b2":{"x":4732.02878376933,"y":1966.6797487846513}},"1007":{"from_node_id":"1577599","to_node_id":"1577603","b1":{"x":4694.45993611308,"y":1945.7749636284013},"b2":{"x":4672.54636189433,"y":1954.9385378471513}},"1008":{"from_node_id":"1577599","to_node_id":"1577604","b1":{"x":4694.45993611308,"y":1945.7749636284013},"b2":{"x":4695.64060017558,"y":1988.860534917464}},"1009":{"from_node_id":"1577597","to_node_id":"1577596","b1":{"x":4694.45993611308,"y":1839.3004763237138},"b2":{"x":4694.45993611308,"y":1861.3685915580888}}}},"1577629":{"name":"NCAIR synthetase and NCAIR mutase","bigg_id":"rxn05229","reversibility":false,"label_x":4719.70749470683,"label_y":2165.4299929252766,"gene_reaction_rule":"","genes":[],"metabolites":[{"bigg_id":"cpd00002_c","coefficient":-1},{"bigg_id":"cpd00008_c","coefficient":1},{"bigg_id":"cpd00009_c","coefficient":1},{"bigg_id":"cpd00067_c","coefficient":1},{"bigg_id":"cpd00242_c","coefficient":-1},{"bigg_id":"cpd02140_c","coefficient":-1},{"bigg_id":"cpd02893_c","coefficient":1}],"segments":{"1010":{"from_node_id":"1577605","to_node_id":"1577606","b1":null,"b2":null},"1011":{"from_node_id":"1577607","to_node_id":"1577606","b1":null,"b2":null},"1012":{"from_node_id":"1577605","to_node_id":"1577608","b1":{"x":4704.70749470683,"y":2132.4812624565266},"b2":{"x":4722.70749470683,"y":2127.2312624565266}},"1013":{"from_node_id":"1577607","to_node_id":"1577609","b1":{"x":4704.70749470683,"y":2217.4299929252766},"b2":{"x":4685.13864705058,"y":2210.7918093315266}},"1014":{"from_node_id":"1577607","to_node_id":"1577610","b1":{"x":4704.70749470683,"y":2221.4299929252766},"b2":{"x":4724.66452595683,"y":2201.015564214339}},"1015":{"from_node_id":"1577607","to_node_id":"1577611","b1":{"x":4704.70749470683,"y":2221.4299929252766},"b2":{"x":4686.70749470683,"y":2214.713562261214}},"1016":{"from_node_id":"1577605","to_node_id":"1577612","b1":{"x":4704.70749470683,"y":2132.4812624565266},"b2":{"x":4686.70749470683,"y":2127.2312624565266}},"1017":{"from_node_id":"1577605","to_node_id":"1577604","b1":{"x":4704.70749470683,"y":2136.4812624565266},"b2":{"x":4702.75095173808,"y":2142.894226323714}},"1018":{"from_node_id":"1577607","to_node_id":"1577613","b1":{"x":4704.70749470683,"y":2221.4299929252766},"b2":{"x":4703.93063923808,"y":2211.454773198714}}}},"1577630":{"name":"1-(5-Phosphoribosyl)-5-amino-4-carboxyimidazole:L-aspartate ligase","bigg_id":"rxn03147","reversibility":true,"label_x":4743.64352986308,"label_y":2383.022156011214,"gene_reaction_rule":"slr1226","genes":[{"name":"","bigg_id":"slr1226"}],"metabolites":[{"bigg_id":"cpd00002_c","coefficient":-1},{"bigg_id":"cpd00008_c","coefficient":1},{"bigg_id":"cpd00009_c","coefficient":1},{"bigg_id":"cpd00041_c","coefficient":-1},{"bigg_id":"cpd00067_c","coefficient":2},{"bigg_id":"cpd02893_c","coefficient":-1},{"bigg_id":"cpd02921_c","coefficient":1}],"segments":{"1019":{"from_node_id":"1577614","to_node_id":"1577615","b1":null,"b2":null},"1020":{"from_node_id":"1577616","to_node_id":"1577615","b1":null,"b2":null},"1021":{"from_node_id":"1577614","to_node_id":"1577617","b1":{"x":4711.04050251933,"y":2322.669128667464},"b2":{"x":4727.08444783183,"y":2344.801697026839}},"1022":{"from_node_id":"1577616","to_node_id":"1577618","b1":{"x":4711.04001423808,"y":2411.639587651839},"b2":{"x":4729.04001423808,"y":2416.889587651839}},"1023":{"from_node_id":"1577616","to_node_id":"1577619","b1":{"x":4711.04001423808,"y":2411.639587651839},"b2":{"x":4693.04001423808,"y":2416.889587651839}},"1024":{"from_node_id":"1577614","to_node_id":"1577620","b1":{"x":4711.04050251933,"y":2322.669128667464},"b2":{"x":4691.08444783183,"y":2344.801697026839}},"1025":{"from_node_id":"1577616","to_node_id":"1577621","b1":{"x":4711.04001423808,"y":2411.639587651839},"b2":{"x":4739.58444783183,"y":2458.610534917464}},"1026":{"from_node_id":"1577614","to_node_id":"1577613","b1":{"x":4711.04050251933,"y":2326.669128667464},"b2":{"x":4709.08444783183,"y":2351.790222417464}},"1027":{"from_node_id":"1577616","to_node_id":"1577622","b1":{"x":4711.04001423808,"y":2407.639587651839},"b2":{"x":4711.04001423808,"y":2471.669128667464}}}},"1577631":{"name":"1-(5'-Phosphoribosyl)-5-amino-4-(N-succinocarboxamide)-imidazole","bigg_id":"rxn03136","reversibility":true,"label_x":4730.178808183393,"label_y":2564.047058354964,"gene_reaction_rule":"sll0421","genes":[{"name":"","bigg_id":"sll0421"}],"metabolites":[{"bigg_id":"cpd00106_c","coefficient":1},{"bigg_id":"cpd02851_c","coefficient":1},{"bigg_id":"cpd02921_c","coefficient":-1}],"segments":{"1028":{"from_node_id":"1577623","to_node_id":"1577624","b1":null,"b2":null},"1029":{"from_node_id":"1577625","to_node_id":"1577624","b1":null,"b2":null},"1030":{"from_node_id":"1577625","to_node_id":"1577626","b1":{"x":4715.178808183393,"y":2620.047058354964},"b2":{"x":4738.252538652143,"y":2638.988220464339}},"1031":{"from_node_id":"1577625","to_node_id":"1577555","b1":{"x":4715.178808183393,"y":2616.047058354964},"b2":{"x":4631.074804277143,"y":2687.900085698714}},"1032":{"from_node_id":"1577623","to_node_id":"1577622","b1":{"x":4715.178808183393,"y":2492.047058354964},"b2":{"x":4711.04001423808,"y":2589.169128667464}}}},"1577632":{"name":"IMP 1,2-hydrolase (decyclizing)","bigg_id":"rxn00832","reversibility":true,"label_x":4536.373333421465,"label_y":2897.203868475557,"gene_reaction_rule":"slr0597","genes":[{"name":"","bigg_id":"slr0597"}],"metabolites":[{"bigg_id":"cpd00001_c","coefficient":-1},{"bigg_id":"cpd00114_c","coefficient":-1},{"bigg_id":"cpd02884_c","coefficient":1}],"segments":{"1033":{"from_node_id":"1577628","to_node_id":"1577629","b1":null,"b2":null},"1034":{"from_node_id":"1577630","to_node_id":"1577629","b1":null,"b2":null},"1035":{"from_node_id":"1577628","to_node_id":"1577631","b1":{"x":4519.417278733965,"y":2955.159679022432},"b2":{"x":4520.976360765215,"y":2948.674571600557}},"1036":{"from_node_id":"1577628","to_node_id":"1577632","b1":{"x":4519.417278733965,"y":2951.159679022432},"b2":{"x":4521.373333421465,"y":3003.453868475557}},"1037":{"from_node_id":"1577630","to_node_id":"1577561","b1":{"x":4521.373333421465,"y":2825.203868475557},"b2":{"x":4522.320599046465,"y":2868.442149725557}}}},"1577633":{"name":"IMP:NAD+ oxidoreductase","bigg_id":"rxn00834","reversibility":false,"label_x":4456.416790452715,"label_y":3031.968761053682,"gene_reaction_rule":"slr1722","genes":[{"name":"","bigg_id":"slr1722"}],"metabolites":[{"bigg_id":"cpd00001_c","coefficient":-1},{"bigg_id":"cpd00003_c","coefficient":-1},{"bigg_id":"cpd00004_c","coefficient":1},{"bigg_id":"cpd00067_c","coefficient":1},{"bigg_id":"cpd00114_c","coefficient":-1},{"bigg_id":"cpd00497_c","coefficient":1}],"segments":{"1038":{"from_node_id":"1577633","to_node_id":"1577634","b1":null,"b2":null},"1039":{"from_node_id":"1577635","to_node_id":"1577634","b1":null,"b2":null},"1040":{"from_node_id":"1577633","to_node_id":"1577636","b1":{"x":4551.736126390215,"y":3062.203868475557},"b2":{"x":4579.596477952715,"y":3044.203868475557}},"1041":{"from_node_id":"1577633","to_node_id":"1577637","b1":{"x":4551.736126390215,"y":3062.203868475557},"b2":{"x":4579.596477952715,"y":3060.674327459932}},"1042":{"from_node_id":"1577635","to_node_id":"1577638","b1":{"x":4679.736126390215,"y":3062.203868475557},"b2":{"x":4689.067669358965,"y":3097.356944647432}},"1043":{"from_node_id":"1577635","to_node_id":"1577639","b1":{"x":4683.736126390215,"y":3062.203868475557},"b2":{"x":4688.986126390215,"y":3044.203868475557}},"1044":{"from_node_id":"1577633","to_node_id":"1577632","b1":{"x":4555.736126390215,"y":3062.203868475557},"b2":{"x":4580.123333421465,"y":3062.203868475557}},"1045":{"from_node_id":"1577635","to_node_id":"1577640","b1":{"x":4683.736126390215,"y":3062.203868475557},"b2":{"x":4714.644817796465,"y":3058.721202459932}}}},"1577634":{"name":"Xanthosine-5'-phosphate:ammonia ligase (AMP-forming)","bigg_id":"rxn00916","reversibility":false,"label_x":4527.667278733965,"label_y":3147.122081366182,"gene_reaction_rule":"slr0213","genes":[{"name":"","bigg_id":"slr0213"}],"metabolites":[{"bigg_id":"cpd00002_c","coefficient":-1},{"bigg_id":"cpd00012_c","coefficient":1},{"bigg_id":"cpd00013_c","coefficient":-1},{"bigg_id":"cpd00018_c","coefficient":1},{"bigg_id":"cpd00067_c","coefficient":1},{"bigg_id":"cpd00126_c","coefficient":1},{"bigg_id":"cpd00497_c","coefficient":-1}],"segments":{"1046":{"from_node_id":"1577641","to_node_id":"1577642","b1":null,"b2":null},"1047":{"from_node_id":"1577643","to_node_id":"1577642","b1":null,"b2":null},"1048":{"from_node_id":"1577641","to_node_id":"1577644","b1":{"x":4798.753216233965,"y":3062.132335272432},"b2":{"x":4801.780559983965,"y":3044.132335272432}},"1049":{"from_node_id":"1577643","to_node_id":"1577645","b1":{"x":4941.629681077715,"y":3064.085216131807},"b2":{"x":4946.879681077715,"y":3046.085216131807}},"1050":{"from_node_id":"1577641","to_node_id":"1577646","b1":{"x":4798.753216233965,"y":3062.132335272432},"b2":{"x":4801.780559983965,"y":3080.132335272432}},"1051":{"from_node_id":"1577643","to_node_id":"1577647","b1":{"x":4937.629681077715,"y":3064.085216131807},"b2":{"x":4931.337688890215,"y":3099.238292303682}},"1052":{"from_node_id":"1577643","to_node_id":"1577648","b1":{"x":4941.629681077715,"y":3064.085216131807},"b2":{"x":4960.550579515215,"y":3089.896983709932}},"1053":{"from_node_id":"1577643","to_node_id":"1577649","b1":{"x":4941.629681077715,"y":3064.085216131807},"b2":{"x":4974.845013108965,"y":3064.932139959932}},"1054":{"from_node_id":"1577641","to_node_id":"1577640","b1":{"x":4802.753216233965,"y":3062.132335272432},"b2":{"x":4818.862591233965,"y":3062.132335272432}}}},"1577635":{"name":"ATP:(d)GMP phosphotransferase","bigg_id":"rxn00239","reversibility":true,"label_x":4979.418255296465,"label_y":3025.895274725557,"gene_reaction_rule":"slr1123","genes":[{"name":"","bigg_id":"slr1123"}],"metabolites":[{"bigg_id":"cpd00002_c","coefficient":-1},{"bigg_id":"cpd00008_c","coefficient":1},{"bigg_id":"cpd00031_c","coefficient":1},{"bigg_id":"cpd00126_c","coefficient":-1}],"segments":{"1055":{"from_node_id":"1577650","to_node_id":"1577651","b1":null,"b2":null},"1056":{"from_node_id":"1577652","to_node_id":"1577651","b1":null,"b2":null},"1057":{"from_node_id":"1577650","to_node_id":"1577653","b1":{"x":5109.890423265215,"y":3063.942149725557},"b2":{"x":5104.640423265215,"y":3081.942149725557}},"1058":{"from_node_id":"1577652","to_node_id":"1577654","b1":{"x":5237.890423265215,"y":3063.942149725557},"b2":{"x":5229.645306077715,"y":3095.189708319307}},"1059":{"from_node_id":"1577652","to_node_id":"1577655","b1":{"x":5241.890423265215,"y":3063.942149725557},"b2":{"x":5218.581341233965,"y":3056.088145819307}},"1060":{"from_node_id":"1577650","to_node_id":"1577649","b1":{"x":5113.890423265215,"y":3063.942149725557},"b2":{"x":5142.416302171465,"y":3063.942149725557}}}},"1577636":{"name":"ATP:nucleoside-diphosphate phosphatransferase","bigg_id":"rxn00237","reversibility":true,"label_x":5134.412395921465,"label_y":3173.550548163057,"gene_reaction_rule":"sll1852","genes":[{"name":"","bigg_id":"sll1852"}],"metabolites":[{"bigg_id":"cpd00002_c","coefficient":-1},{"bigg_id":"cpd00008_c","coefficient":1},{"bigg_id":"cpd00031_c","coefficient":-1},{"bigg_id":"cpd00038_c","coefficient":1}],"segments":{"1061":{"from_node_id":"1577656","to_node_id":"1577657","b1":null,"b2":null},"1062":{"from_node_id":"1577658","to_node_id":"1577657","b1":null,"b2":null},"1063":{"from_node_id":"1577656","to_node_id":"1577659","b1":{"x":5307.849895921465,"y":3057.313243475557},"b2":{"x":5335.710247483965,"y":3056.016612616182}},"1064":{"from_node_id":"1577658","to_node_id":"1577660","b1":{"x":5435.849895921465,"y":3057.313243475557},"b2":{"x":5452.993938890215,"y":3098.325450506807}},"1065":{"from_node_id":"1577656","to_node_id":"1577655","b1":{"x":5311.849895921465,"y":3057.313243475557},"b2":{"x":5340.375774827715,"y":3061.452159491182}},"1066":{"from_node_id":"1577658","to_node_id":"1577661","b1":{"x":5439.849895921465,"y":3057.313243475557},"b2":{"x":5497.829876390215,"y":3057.736583319307}}}},"1577637":{"name":"2-Acetolactate pyruvate-lyase (carboxylating)","bigg_id":"rxn00003","reversibility":false,"label_x":1060.0823974609375,"label_y":4092.1083374023438,"gene_reaction_rule":"(sll1981 and slr2088 and sll0065)","genes":[{"name":"","bigg_id":"sll1981"},{"name":"","bigg_id":"slr2088"},{"name":"","bigg_id":"sll0065"}],"metabolites":[{"bigg_id":"cpd00011_c","coefficient":1},{"bigg_id":"cpd00020_c","coefficient":-2},{"bigg_id":"cpd00067_c","coefficient":-1},{"bigg_id":"cpd00668_c","coefficient":1}],"segments":{"1067":{"from_node_id":"1577662","to_node_id":"1577663","b1":null,"b2":null},"1068":{"from_node_id":"1577664","to_node_id":"1577663","b1":null,"b2":null},"1069":{"from_node_id":"1577664","to_node_id":"1577665","b1":{"x":1043.1314697265625,"y":4101.284118652344},"b2":{"x":1025.1314697265625,"y":4106.534118652344}},"1070":{"from_node_id":"1577662","to_node_id":"1577183","b1":{"x":1043.1314697265625,"y":3973.2841186523438},"b2":{"x":1043.1314697265625,"y":3989.3934936523438}},"1071":{"from_node_id":"1577662","to_node_id":"1577666","b1":{"x":1043.1314697265625,"y":3969.2841186523438},"b2":{"x":1025.1314697265625,"y":4005.4218139648438}},"1072":{"from_node_id":"1577664","to_node_id":"1577667","b1":{"x":1043.1314697265625,"y":4097.284118652344},"b2":{"x":1043.1314697265625,"y":4118.423767089844}}}},"1577638":{"name":"2,3-Dihydroxy-3-methylbutanoate:NADP+ oxidoreductase (isomerizing)","bigg_id":"rxn02186","reversibility":false,"label_x":1058.1314697265625,"label_y":4308.369567871094,"gene_reaction_rule":"sll1363","genes":[{"name":"","bigg_id":"sll1363"}],"metabolites":[{"bigg_id":"cpd00005_c","coefficient":-1},{"bigg_id":"cpd00006_c","coefficient":1},{"bigg_id":"cpd00067_c","coefficient":-1},{"bigg_id":"cpd00668_c","coefficient":-1},{"bigg_id":"cpd02498_c","coefficient":1}],"segments":{"1073":{"from_node_id":"1577668","to_node_id":"1577669","b1":null,"b2":null},"1074":{"from_node_id":"1577670","to_node_id":"1577669","b1":null,"b2":null},"1075":{"from_node_id":"1577668","to_node_id":"1577671","b1":{"x":1043.1314697265625,"y":4232.369567871094},"b2":{"x":1063.0823974609375,"y":4221.266540527344}},"1076":{"from_node_id":"1577670","to_node_id":"1577672","b1":{"x":1043.1314697265625,"y":4360.369567871094},"b2":{"x":1084.1026611328125,"y":4358.039978027344}},"1077":{"from_node_id":"1577668","to_node_id":"1577673","b1":{"x":1043.1314697265625,"y":4232.369567871094},"b2":{"x":1046.5925903320312,"y":4244.678649902344}},"1078":{"from_node_id":"1577668","to_node_id":"1577667","b1":{"x":1043.1314697265625,"y":4236.369567871094},"b2":{"x":1043.1314697265625,"y":4235.923767089844}},"1079":{"from_node_id":"1577670","to_node_id":"1577674","b1":{"x":1043.1314697265625,"y":4364.369567871094},"b2":{"x":1042.690673828125,"y":4344.549255371094}}}},"1577639":{"name":"Acetyl-CoA:orthophosphate acetyltransferase","bigg_id":"rxn00173","reversibility":true,"label_x":1812.8822021484375,"label_y":3814.5541381835938,"gene_reaction_rule":"slr2132","genes":[{"name":"","bigg_id":"slr2132"}],"metabolites":[{"bigg_id":"cpd00009_c","coefficient":-1},{"bigg_id":"cpd00010_c","coefficient":1},{"bigg_id":"cpd00022_c","coefficient":-1},{"bigg_id":"cpd00067_c","coefficient":-1},{"bigg_id":"cpd00196_c","coefficient":1}],"segments":{"1080":{"from_node_id":"1577675","to_node_id":"1577676","b1":null,"b2":null},"1081":{"from_node_id":"1577677","to_node_id":"1577676","b1":null,"b2":null},"1082":{"from_node_id":"1577675","to_node_id":"1577678","b1":{"x":1826.1473388671875,"y":3930.6434936523438},"b2":{"x":1820.8973388671875,"y":3887.2807006835938}},"1083":{"from_node_id":"1577677","to_node_id":"1577679","b1":{"x":1954.1473388671875,"y":3930.6434936523438},"b2":{"x":1934.259033203125,"y":3965.7616577148438}},"1084":{"from_node_id":"1577675","to_node_id":"1577255","b1":{"x":1830.1473388671875,"y":3930.6434936523438},"b2":{"x":1766.142333984375,"y":3932.5944213867188}},"1085":{"from_node_id":"1577675","to_node_id":"1577680","b1":{"x":1826.1473388671875,"y":3930.6434936523438},"b2":{"x":1768.219970703125,"y":3899.8681030273438}},"1086":{"from_node_id":"1577677","to_node_id":"1577681","b1":{"x":1958.1473388671875,"y":3930.6434936523438},"b2":{"x":2047.291015625,"y":3931.0839233398438}}}},"1577640":{"name":"ATP:acetate phosphotransferase","bigg_id":"rxn00225","reversibility":true,"label_x":1933.1708984375,"label_y":4061.9113159179688,"gene_reaction_rule":"sll1299","genes":[{"name":"","bigg_id":"sll1299"}],"metabolites":[{"bigg_id":"cpd00002_c","coefficient":-1},{"bigg_id":"cpd00008_c","coefficient":1},{"bigg_id":"cpd00029_c","coefficient":-1},{"bigg_id":"cpd00067_c","coefficient":-1},{"bigg_id":"cpd00196_c","coefficient":1}],"segments":{"1087":{"from_node_id":"1577682","to_node_id":"1577683","b1":null,"b2":null},"1088":{"from_node_id":"1577684","to_node_id":"1577683","b1":null,"b2":null},"1089":{"from_node_id":"1577682","to_node_id":"1577685","b1":{"x":2086.89404296875,"y":4075.9540405273438},"b2":{"x":2123.963134765625,"y":4112.643981933594}},"1090":{"from_node_id":"1577684","to_node_id":"1577686","b1":{"x":2086.89404296875,"y":3971.3661499023438},"b2":{"x":2094.2572021484375,"y":3997.3324584960938}},"1091":{"from_node_id":"1577682","to_node_id":"1577687","b1":{"x":2086.89404296875,"y":4079.9540405273438},"b2":{"x":2095.138671875,"y":4133.978942871094}},"1092":{"from_node_id":"1577682","to_node_id":"1577688","b1":{"x":2086.89404296875,"y":4079.9540405273438},"b2":{"x":2115.718505859375,"y":4085.2040405273438}},"1093":{"from_node_id":"1577684","to_node_id":"1577681","b1":{"x":2086.89404296875,"y":3975.3661499023438},"b2":{"x":2086.89404296875,"y":3993.3036499023438}}}},"1577641":{"name":"Acetate:CoA ligase (AMP-forming)","bigg_id":"rxn00175","reversibility":false,"label_x":1388.9322876845176,"label_y":4073.621222382878,"gene_reaction_rule":"sll0542","genes":[{"name":"","bigg_id":"sll0542"}],"metabolites":[{"bigg_id":"cpd00002_c","coefficient":-1},{"bigg_id":"cpd00010_c","coefficient":-1},{"bigg_id":"cpd00012_c","coefficient":1},{"bigg_id":"cpd00018_c","coefficient":1},{"bigg_id":"cpd00022_c","coefficient":1},{"bigg_id":"cpd00029_c","coefficient":-1},{"bigg_id":"cpd00067_c","coefficient":-1}],"segments":{"1094":{"from_node_id":"1577689","to_node_id":"1577690","b1":null,"b2":null},"1095":{"from_node_id":"1577691","to_node_id":"1577690","b1":null,"b2":null},"1096":{"from_node_id":"1577689","to_node_id":"1577692","b1":{"x":1960.443539322534,"y":4093.793454560674},"b2":{"x":2033.1450052620294,"y":4141.500397925666}},"1097":{"from_node_id":"1577689","to_node_id":"1577693","b1":{"x":1960.443539322534,"y":4093.793454560674},"b2":{"x":1951.75338767506,"y":4089.819899873113}},"1098":{"from_node_id":"1577691","to_node_id":"1577694","b1":{"x":1842.4886629996267,"y":4034.5427402050836},"b2":{"x":1857.0317199205397,"y":4040.466978486393}},"1099":{"from_node_id":"1577691","to_node_id":"1577695","b1":{"x":1842.4886629996267,"y":4034.5427402050836},"b2":{"x":1859.5340232320073,"y":4029.7584042619656}},"1100":{"from_node_id":"1577691","to_node_id":"1577255","b1":{"x":1846.0630531912311,"y":4036.3382163976758},"b2":{"x":1776.124204576988,"y":3972.9668068637498}},"1101":{"from_node_id":"1577689","to_node_id":"1577687","b1":{"x":1956.86914913093,"y":4091.997978368081},"b2":{"x":2049.6136474609375,"y":4169.679626464844}},"1102":{"from_node_id":"1577689","to_node_id":"1577697","b1":{"x":1960.443539322534,"y":4093.793454560674},"b2":{"x":1974.8172607381612,"y":4096.002123263737}}}},"1577644":{"name":"L-Aspartate:2-oxoglutarate aminotransferase","bigg_id":"rxn00260","reversibility":true,"label_x":2487.9750366210938,"label_y":4111.908142089844,"gene_reaction_rule":"(sll0402) or (slr0036)","genes":[{"name":"","bigg_id":"sll0402"},{"name":"","bigg_id":"slr0036"}],"metabolites":[{"bigg_id":"cpd00023_c","coefficient":1},{"bigg_id":"cpd00024_c","coefficient":-1},{"bigg_id":"cpd00032_c","coefficient":1},{"bigg_id":"cpd00041_c","coefficient":-1}],"segments":{"1117":{"from_node_id":"1577714","to_node_id":"1577715","b1":null,"b2":null},"1118":{"from_node_id":"1577716","to_node_id":"1577715","b1":null,"b2":null},"1119":{"from_node_id":"1577716","to_node_id":"1577717","b1":{"x":2445.8244018554688,"y":3987.4247436523438},"b2":{"x":2427.8248901367188,"y":3993.8109741210938}},"1120":{"from_node_id":"1577714","to_node_id":"1577718","b1":{"x":2445.8244018554688,"y":4115.424743652344},"b2":{"x":2420.6132202148438,"y":4113.433532714844}},"1121":{"from_node_id":"1577716","to_node_id":"1577755","b1":{"x":2445.8244018554688,"y":3991.4247436523438},"b2":{"x":2643.6378784179688,"y":3780.0878295898438}},"1122":{"from_node_id":"1577714","to_node_id":"1577719","b1":{"x":2445.8244018554688,"y":4119.424743652344},"b2":{"x":2445.2785034179688,"y":4194.491394042969}}}},"1577645":{"name":"L-Glutamate 1-carboxy-lyase","bigg_id":"rxn00194","reversibility":false,"label_x":4371.270595634633,"label_y":3689.746624228869,"gene_reaction_rule":"sll1641","genes":[{"name":"","bigg_id":"sll1641"}],"metabolites":[{"bigg_id":"cpd00011_c","coefficient":1},{"bigg_id":"cpd00023_c","coefficient":-1},{"bigg_id":"cpd00067_c","coefficient":-1},{"bigg_id":"cpd00281_c","coefficient":1}],"segments":{"1123":{"from_node_id":"1577720","to_node_id":"1577721","b1":null,"b2":null},"1124":{"from_node_id":"1577722","to_node_id":"1577721","b1":null,"b2":null},"1125":{"from_node_id":"1577722","to_node_id":"1577723","b1":{"x":4356.270595634633,"y":3745.746624228869},"b2":{"x":4355.724697197133,"y":3745.178753135119}},"1126":{"from_node_id":"1577720","to_node_id":"1577398","b1":{"x":4356.270595634633,"y":3617.746624228869},"b2":{"x":4406.693447197133,"y":3501.438030478869}},"1127":{"from_node_id":"1577720","to_node_id":"1577724","b1":{"x":4356.270595634633,"y":3613.746624228869},"b2":{"x":4357.664150322133,"y":3622.072063681994}},"1128":{"from_node_id":"1577722","to_node_id":"1577725","b1":{"x":4356.270595634633,"y":3741.746624228869},"b2":{"x":4356.270595634633,"y":3795.996624228869}}}},"1577646":{"name":"4-aminobutanal:NAD+ 1-oxidoreductase","bigg_id":"rxn01851","reversibility":false,"label_x":3903.644287109375,"label_y":4010.277099609375,"gene_reaction_rule":"slr0091","genes":[{"name":"","bigg_id":"slr0091"}],"metabolites":[{"bigg_id":"cpd00001_c","coefficient":-1},{"bigg_id":"cpd00003_c","coefficient":-1},{"bigg_id":"cpd00004_c","coefficient":1},{"bigg_id":"cpd00067_c","coefficient":2},{"bigg_id":"cpd00281_c","coefficient":1},{"bigg_id":"cpd00434_c","coefficient":-1}],"segments":{"1129":{"from_node_id":"1577727","to_node_id":"1577728","b1":null,"b2":null},"1130":{"from_node_id":"1577729","to_node_id":"1577728","b1":null,"b2":null},"1131":{"from_node_id":"1577727","to_node_id":"1577726","b1":{"x":4356.0263671875,"y":4042.8837890625},"b2":{"x":4381.23779296875,"y":4056.4072265625}},"1132":{"from_node_id":"1577727","to_node_id":"1577730","b1":{"x":4356.0263671875,"y":4046.8837890625},"b2":{"x":4338.0263671875,"y":4052.1337890625}},"1133":{"from_node_id":"1577729","to_node_id":"1577731","b1":{"x":4356.0263671875,"y":3918.8837890625},"b2":{"x":4379.298828125,"y":3920.87451171875}},"1134":{"from_node_id":"1577729","to_node_id":"1577732","b1":{"x":4356.0263671875,"y":3914.8837890625},"b2":{"x":4332.20849609375,"y":3925.148681640625}},"1135":{"from_node_id":"1577729","to_node_id":"1577725","b1":{"x":4356.0263671875,"y":3914.8837890625},"b2":{"x":4358.51220703125,"y":3894.119140625}},"1136":{"from_node_id":"1577727","to_node_id":"1577734","b1":{"x":4356.0263671875,"y":4046.8837890625},"b2":{"x":4356.572265625,"y":4048.255126953125}}}},"1577647":{"name":"L-Citrulline:L-aspartate ligase (AMP-forming)","bigg_id":"rxn01434","reversibility":false,"label_x":2340.0983276367188,"label_y":4417.877380371094,"gene_reaction_rule":"slr0585","genes":[{"name":"","bigg_id":"slr0585"}],"metabolites":[{"bigg_id":"cpd00002_c","coefficient":-1},{"bigg_id":"cpd00012_c","coefficient":1},{"bigg_id":"cpd00018_c","coefficient":1},{"bigg_id":"cpd00041_c","coefficient":-1},{"bigg_id":"cpd00274_c","coefficient":-1},{"bigg_id":"cpd02152_c","coefficient":1}],"segments":{"1137":{"from_node_id":"1577735","to_node_id":"1577736","b1":null,"b2":null},"1138":{"from_node_id":"1577737","to_node_id":"1577736","b1":null,"b2":null},"1139":{"from_node_id":"1577735","to_node_id":"1577738","b1":{"x":2445.3375854492188,"y":4306.969177246094},"b2":{"x":2463.3373413085938,"y":4307.537536621094}},"1140":{"from_node_id":"1577737","to_node_id":"1577739","b1":{"x":2445.3375854492188,"y":4438.969177246094},"b2":{"x":2463.3375854492188,"y":4444.219177246094}},"1141":{"from_node_id":"1577737","to_node_id":"1577740","b1":{"x":2445.3375854492188,"y":4434.969177246094},"b2":{"x":2396.8536987304688,"y":4460.129333496094}},"1142":{"from_node_id":"1577735","to_node_id":"1577719","b1":{"x":2445.3375854492188,"y":4310.969177246094},"b2":{"x":2445.3375854492188,"y":4306.384704589844}},"1143":{"from_node_id":"1577735","to_node_id":"1577741","b1":{"x":2445.3375854492188,"y":4306.969177246094},"b2":{"x":2427.3375854492188,"y":4301.719177246094}},"1144":{"from_node_id":"1577737","to_node_id":"1577742","b1":{"x":2445.3375854492188,"y":4438.969177246094},"b2":{"x":2444.7916870117188,"y":4492.703063964844}}}},"1577648":{"name":"N-(L-Argininosuccinate) arginie-lyase","bigg_id":"rxn00802","reversibility":true,"label_x":2387.5524291992188,"label_y":4670.690368652344,"gene_reaction_rule":"slr1133","genes":[{"name":"","bigg_id":"slr1133"}],"metabolites":[{"bigg_id":"cpd00051_c","coefficient":1},{"bigg_id":"cpd00106_c","coefficient":1},{"bigg_id":"cpd02152_c","coefficient":-1}],"segments":{"1145":{"from_node_id":"1577743","to_node_id":"1577744","b1":null,"b2":null},"1146":{"from_node_id":"1577745","to_node_id":"1577744","b1":null,"b2":null},"1147":{"from_node_id":"1577745","to_node_id":"1577746","b1":{"x":2672.1542358398438,"y":4532.270935058594},"b2":{"x":2734.1615600585938,"y":4532.270935058594}},"1148":{"from_node_id":"1577745","to_node_id":"1577747","b1":{"x":2649.0033569335938,"y":4545.846618652344},"b2":{"x":2648.4352416992188,"y":4526.998962402344}},"1149":{"from_node_id":"1577743","to_node_id":"1577742","b1":{"x":2555.9115600585938,"y":4532.270935058594},"b2":{"x":2501.6615600585938,"y":4532.270935058594}}}},"1577649":{"name":"L-Aspartic acid:oxygen oxidoreductase (deaminating)","bigg_id":"rxn00262","reversibility":false,"label_x":2559.69694580124,"label_y":3951.847359169976,"gene_reaction_rule":"sll0631","genes":[{"name":"","bigg_id":"sll0631"}],"metabolites":[{"bigg_id":"cpd00001_c","coefficient":-1},{"bigg_id":"cpd00007_c","coefficient":-1},{"bigg_id":"cpd00013_c","coefficient":1},{"bigg_id":"cpd00025_c","coefficient":1},{"bigg_id":"cpd00032_c","coefficient":1},{"bigg_id":"cpd00041_c","coefficient":-1}],"segments":{"1150":{"from_node_id":"1577748","to_node_id":"1577749","b1":null,"b2":null},"1151":{"from_node_id":"1577750","to_node_id":"1577749","b1":null,"b2":null},"1152":{"from_node_id":"1577748","to_node_id":"1577751","b1":{"x":2578.568968205188,"y":4116.116787912428},"b2":{"x":2567.941506555431,"y":4138.139779720683}},"1153":{"from_node_id":"1577748","to_node_id":"1577752","b1":{"x":2578.568968205188,"y":4116.116787912428},"b2":{"x":2570.139781608133,"y":4122.85513788387}},"1154":{"from_node_id":"1577750","to_node_id":"1577753","b1":{"x":2671.8542202722892,"y":4022.7258796462725},"b2":{"x":2707.434041634973,"y":4035.3810843623323}},"1155":{"from_node_id":"1577750","to_node_id":"1577754","b1":{"x":2669.9147671472892,"y":4016.9080085525225},"b2":{"x":2663.087883093925,"y":4033.6713936973965}},"1156":{"from_node_id":"1577750","to_node_id":"1577755","b1":{"x":2665.1487323427,"y":4027.49536029449},"b2":{"x":2649.1857997168686,"y":3789.3604264639857}},"1157":{"from_node_id":"1577748","to_node_id":"1577719","b1":{"x":2581.395794025405,"y":4113.286760389214},"b2":{"x":2488.5726928710938,"y":4212.726501464844}}}},"1577650":{"name":"L-1-Pyrroline-5-carboxylate:NAD+ oxidoreductase","bigg_id":"rxn00504","reversibility":true,"label_x":4626.721767509633,"label_y":3445.353313681994,"gene_reaction_rule":"sll1561","genes":[{"name":"","bigg_id":"sll1561"}],"metabolites":[{"bigg_id":"cpd00001_c","coefficient":-2},{"bigg_id":"cpd00005_c","coefficient":1},{"bigg_id":"cpd00006_c","coefficient":-1},{"bigg_id":"cpd00023_c","coefficient":1},{"bigg_id":"cpd00067_c","coefficient":1},{"bigg_id":"cpd02431_c","coefficient":-1}],"segments":{"1158":{"from_node_id":"1577756","to_node_id":"1577757","b1":null,"b2":null},"1159":{"from_node_id":"1577758","to_node_id":"1577757","b1":null,"b2":null},"1160":{"from_node_id":"1577756","to_node_id":"1577759","b1":{"x":4934.716884697133,"y":3462.081341025744},"b2":{"x":4949.663662040883,"y":3442.142132041369}},"1161":{"from_node_id":"1577758","to_node_id":"1577760","b1":{"x":4802.716884697133,"y":3462.081341025744},"b2":{"x":4807.163662040883,"y":3442.142132041369}},"1162":{"from_node_id":"1577756","to_node_id":"1577761","b1":{"x":4930.716884697133,"y":3462.081341025744},"b2":{"x":4940.362392509633,"y":3481.474895713244}},"1163":{"from_node_id":"1577758","to_node_id":"1577398","b1":{"x":4806.716884697133,"y":3462.081341025744},"b2":{"x":4521.684658134633,"y":3460.142132041369}},"1164":{"from_node_id":"1577758","to_node_id":"1577762","b1":{"x":4802.716884697133,"y":3462.081341025744},"b2":{"x":4776.133876884633,"y":3460.688030478869}},"1165":{"from_node_id":"1577756","to_node_id":"1577763","b1":{"x":4934.716884697133,"y":3462.081341025744},"b2":{"x":5002.025966728383,"y":3462.626995322619}}}},"1577651":{"name":"L-Aspartate:tRNAAsp ligase (AMP-forming)","bigg_id":"rxn06433","reversibility":true,"label_x":2496.6422729492188,"label_y":4292.965759277344,"gene_reaction_rule":"slr1720","genes":[{"name":"","bigg_id":"slr1720"}],"metabolites":[{"bigg_id":"cpd00002_c","coefficient":-1},{"bigg_id":"cpd00012_c","coefficient":1},{"bigg_id":"cpd00018_c","coefficient":1},{"bigg_id":"cpd00041_c","coefficient":-1},{"bigg_id":"cpd00067_c","coefficient":-2},{"bigg_id":"cpd11908_c","coefficient":-1},{"bigg_id":"cpd12829_c","coefficient":1}],"segments":{"1166":{"from_node_id":"1577764","to_node_id":"1577765","b1":null,"b2":null},"1167":{"from_node_id":"1577766","to_node_id":"1577765","b1":null,"b2":null},"1168":{"from_node_id":"1577764","to_node_id":"1577767","b1":{"x":3015.9015502929688,"y":4245.695251464844},"b2":{"x":2989.3187866210938,"y":4249.028259277344}},"1169":{"from_node_id":"1577766","to_node_id":"1577768","b1":{"x":3147.9015502929688,"y":4245.695251464844},"b2":{"x":3164.7877807617188,"y":4241.270935058594}},"1170":{"from_node_id":"1577766","to_node_id":"1577769","b1":{"x":3147.9015502929688,"y":4245.695251464844},"b2":{"x":3153.1515502929688,"y":4263.695251464844}},"1171":{"from_node_id":"1577764","to_node_id":"1577719","b1":{"x":3019.9015502929688,"y":4245.695251464844},"b2":{"x":2504.0875854492188,"y":4247.634704589844}},"1172":{"from_node_id":"1577764","to_node_id":"1577770","b1":{"x":3015.9015502929688,"y":4245.695251464844},"b2":{"x":2981.5614624023438,"y":4230.726501464844}},"1173":{"from_node_id":"1577764","to_node_id":"1577771","b1":{"x":3015.9015502929688,"y":4245.695251464844},"b2":{"x":3010.1369018554688,"y":4217.696716308594}},"1174":{"from_node_id":"1577766","to_node_id":"1577772","b1":{"x":3143.9015502929688,"y":4245.695251464844},"b2":{"x":3198.1515502929688,"y":4245.695251464844}}}},"1577652":{"name":"Asp-tRNA(Asn):L-glutamine amido-ligase (ADP-forming)","bigg_id":"rxn06619","reversibility":true,"label_x":3294.6310424804688,"label_y":4207.634216308594,"gene_reaction_rule":"sll1435 and slr0033 and slr0877","genes":[{"name":"","bigg_id":"sll1435"},{"name":"","bigg_id":"slr0033"},{"name":"","bigg_id":"slr0877"}],"metabolites":[{"bigg_id":"cpd00002_c","coefficient":1},{"bigg_id":"cpd00008_c","coefficient":-1},{"bigg_id":"cpd00009_c","coefficient":-1},{"bigg_id":"cpd00023_c","coefficient":-1},{"bigg_id":"cpd00053_c","coefficient":1},{"bigg_id":"cpd12313_c","coefficient":-1},{"bigg_id":"cpd12829_c","coefficient":1}],"segments":{"1175":{"from_node_id":"1577773","to_node_id":"1577774","b1":null,"b2":null},"1176":{"from_node_id":"1577775","to_node_id":"1577774","b1":null,"b2":null},"1177":{"from_node_id":"1577775","to_node_id":"1577776","b1":{"x":3365.9015502929688,"y":4245.695251464844},"b2":{"x":3360.6515502929688,"y":4227.695251464844}},"1178":{"from_node_id":"1577773","to_node_id":"1577777","b1":{"x":3497.9015502929688,"y":4245.695251464844},"b2":{"x":3503.1515502929688,"y":4227.695251464844}},"1179":{"from_node_id":"1577773","to_node_id":"1577778","b1":{"x":3497.9015502929688,"y":4245.695251464844},"b2":{"x":3551.6351928710938,"y":4252.059020996094}},"1180":{"from_node_id":"1577773","to_node_id":"1577779","b1":{"x":3497.9015502929688,"y":4245.695251464844},"b2":{"x":3519.1808471679688,"y":4271.998474121094}},"1181":{"from_node_id":"1577775","to_node_id":"1577780","b1":{"x":3365.9015502929688,"y":4245.695251464844},"b2":{"x":3360.6515502929688,"y":4263.695251464844}},"1182":{"from_node_id":"1577773","to_node_id":"1577781","b1":{"x":3493.9015502929688,"y":4245.695251464844},"b2":{"x":3594.6954956054688,"y":4245.695251464844}},"1183":{"from_node_id":"1577775","to_node_id":"1577772","b1":{"x":3369.9015502929688,"y":4245.695251464844},"b2":{"x":3315.6515502929688,"y":4245.695251464844}}}},"1577655":{"name":"Succinyl-CoA:3-oxo-acid CoA-transferase","bigg_id":"rxn00290","reversibility":true,"label_x":3291.2871894100927,"label_y":3270.9990110980248,"gene_reaction_rule":"","genes":[],"metabolites":[{"bigg_id":"cpd00036_c","coefficient":1},{"bigg_id":"cpd00078_c","coefficient":-1},{"bigg_id":"cpd00142_c","coefficient":-1},{"bigg_id":"cpd00279_c","coefficient":1}],"segments":{"1199":{"from_node_id":"1577797","to_node_id":"1577798","b1":null,"b2":null},"1200":{"from_node_id":"1577799","to_node_id":"1577798","b1":null,"b2":null},"1201":{"from_node_id":"1577799","to_node_id":"1577238","b1":{"x":3416.053078760562,"y":3007.1443118772872},"b2":{"x":3423.4833153873465,"y":2958.1870726934203}},"1202":{"from_node_id":"1577797","to_node_id":"1577247","b1":{"x":3530.8070493905243,"y":3154.972949369302},"b2":{"x":3725.174888768405,"y":3315.8655621335056}},"1203":{"from_node_id":"1577797","to_node_id":"1577801","b1":{"x":3534.1506945908736,"y":3157.168407584386},"b2":{"x":3542.601163931082,"y":3189.6085235588566}},"1204":{"from_node_id":"1577799","to_node_id":"1577802","b1":{"x":3394.1852981796596,"y":3092.7318599361233},"b2":{"x":3412.835157024906,"y":3103.682032112816}}}},"1577656":{"name":"2,3-Dihydroxy-3-methylbutanoate hydro-lyase","bigg_id":"rxn00898","reversibility":false,"label_x":1060.073974609375,"label_y":4476.915466308594,"gene_reaction_rule":"slr0452","genes":[{"name":"","bigg_id":"slr0452"}],"metabolites":[{"bigg_id":"cpd00001_c","coefficient":1},{"bigg_id":"cpd00123_c","coefficient":1},{"bigg_id":"cpd02498_c","coefficient":-1}],"segments":{"1205":{"from_node_id":"1577803","to_node_id":"1577804","b1":null,"b2":null},"1206":{"from_node_id":"1577805","to_node_id":"1577804","b1":null,"b2":null},"1207":{"from_node_id":"1577805","to_node_id":"1577806","b1":{"x":1045.073974609375,"y":4532.915466308594},"b2":{"x":1051.90673828125,"y":4517.471618652344}},"1208":{"from_node_id":"1577805","to_node_id":"1577807","b1":{"x":1045.073974609375,"y":4528.915466308594},"b2":{"x":1045.073974609375,"y":4533.499938964844}},"1209":{"from_node_id":"1577803","to_node_id":"1577674","b1":{"x":1045.073974609375,"y":4404.915466308594},"b2":{"x":1045.073974609375,"y":4462.413024902344}}}},"1577657":{"name":"4-Aminobutanoate:2-oxoglutarate aminotransferase","bigg_id":"rxn01204","reversibility":false,"label_x":3836.009765625,"label_y":3255.989990234375,"gene_reaction_rule":"(slr1022) or (sll0017)","genes":[{"name":"","bigg_id":"slr1022"},{"name":"","bigg_id":"sll0017"}],"metabolites":[{"bigg_id":"cpd00023_c","coefficient":1},{"bigg_id":"cpd00024_c","coefficient":-1},{"bigg_id":"cpd00199_c","coefficient":1},{"bigg_id":"cpd00281_c","coefficient":-1}],"segments":{"1210":{"from_node_id":"1577809","to_node_id":"1577810","b1":null,"b2":null},"1211":{"from_node_id":"1577811","to_node_id":"1577810","b1":null,"b2":null},"1212":{"from_node_id":"1577811","to_node_id":"1577398","b1":{"x":4244.78173828125,"y":3182.4423828125},"b2":{"x":4437.09619140625,"y":3179.861572265625}},"1213":{"from_node_id":"1577809","to_node_id":"1577295","b1":{"x":3936.266845703125,"y":3187.603515625},"b2":{"x":3889.75927734375,"y":3437.92431640625}},"1214":{"from_node_id":"1577811","to_node_id":"1577813","b1":{"x":4248.78173828125,"y":3182.4423828125},"b2":{"x":4268.224609375,"y":3164.31298828125}},"1215":{"from_node_id":"1577809","to_node_id":"1577814","b1":{"x":4121.943115234375,"y":3196.635986328125},"b2":{"x":4101.209228515625,"y":3187.5390625}}}},"1577658":{"name":"Succinate-semialdehyde:NADP+ oxidoreductase","bigg_id":"rxn00509","reversibility":true,"label_x":3547.9493448354033,"label_y":2850.0175118681527,"gene_reaction_rule":"slr0370","genes":[{"name":"","bigg_id":"slr0370"}],"metabolites":[{"bigg_id":"cpd00001_c","coefficient":-1},{"bigg_id":"cpd00005_c","coefficient":1},{"bigg_id":"cpd00006_c","coefficient":-1},{"bigg_id":"cpd00036_c","coefficient":1},{"bigg_id":"cpd00067_c","coefficient":2},{"bigg_id":"cpd00199_c","coefficient":-1}],"segments":{"1216":{"from_node_id":"1577815","to_node_id":"1577816","b1":null,"b2":null},"1217":{"from_node_id":"1577817","to_node_id":"1577816","b1":null,"b2":null},"1218":{"from_node_id":"1577815","to_node_id":"1577818","b1":{"x":3968.4632608510283,"y":2869.3724923369027},"b2":{"x":3965.9713174916533,"y":2860.4047188994027}},"1219":{"from_node_id":"1577817","to_node_id":"1577819","b1":{"x":3836.4632608510283,"y":2869.3724923369027},"b2":{"x":3824.7616006947783,"y":2868.1466622587777}},"1220":{"from_node_id":"1577815","to_node_id":"1577820","b1":{"x":3964.4632608510283,"y":2869.3724923369027},"b2":{"x":4010.9713174916533,"y":2870.6627755400277}},"1221":{"from_node_id":"1577817","to_node_id":"1577238","b1":{"x":3840.4632608510283,"y":2869.3724923369027},"b2":{"x":3494.6021768666533,"y":2882.2755685087777}},"1222":{"from_node_id":"1577817","to_node_id":"1577821","b1":{"x":3836.4632608510283,"y":2869.3724923369027},"b2":{"x":3814.4390909291533,"y":2883.5011544462777}},"1223":{"from_node_id":"1577815","to_node_id":"1577813","b1":{"x":3968.4632608510283,"y":2869.3724923369027},"b2":{"x":4266.614628038528,"y":2959.6303048369027}}}}},"nodes":{"1576884":{"node_type":"midmarker","x":477.8260192871094,"y":3945},"1576911":{"node_type":"midmarker","x":1544.8045654296875,"y":3989.11767578125},"1576925":{"node_type":"multimarker","x":1042.5836181640625,"y":2301.416748046875},"1577125":{"node_type":"metabolite","x":822.6405927397764,"y":1694.5680201724967,"bigg_id":"cpd00002_c","name":"ATP","label_x":772.9814740874326,"label_y":1659.2032130435905,"node_is_primary":false},"1577126":{"node_type":"multimarker","x":882.2348248517588,"y":1638.1047412483344},"1577127":{"node_type":"midmarker","x":902.2126514102182,"y":1639.0462538611466},"1577128":{"node_type":"multimarker","x":922.1904779686788,"y":1639.9877664739583},"1577129":{"node_type":"metabolite","x":987.916555552404,"y":1704.3241504508512,"bigg_id":"cpd00008_c","name":"ADP","label_x":920.8515531109978,"label_y":1723.9124072867887,"node_is_primary":false},"1577130":{"node_type":"metabolite","x":785.1272351314847,"y":1642.6332293965004,"bigg_id":"cpd00027_c","name":"D-Glucose","label_x":813.010108666641,"label_y":1647.0919696308754,"node_is_primary":true},"1577131":{"node_type":"metabolite","x":1031.287353515625,"y":1661.9887084960938,"bigg_id":"cpd00079_c","name":"D-glucose-6-phosphate","label_x":776.2513427734375,"label_y":1656.6238403320312,"node_is_primary":true},"1577132":{"node_type":"multimarker","x":1034.041015625,"y":1808.7276000976562},"1577133":{"node_type":"midmarker","x":1034.041015625,"y":1828.7276000976562},"1577134":{"node_type":"multimarker","x":1031.287353515625,"y":1771.5390014648438},"1577135":{"node_type":"metabolite","x":1034.041015625,"y":1864.8795776367188,"bigg_id":"cpd00072_c","name":"D-fructose-6-phosphate","label_x":1062.970458984375,"label_y":1853.0912475585938,"node_is_primary":true},"1577136":{"node_type":"multimarker","x":1034.041015625,"y":1984.0458374023438},"1577137":{"node_type":"midmarker","x":1034.041015625,"y":2004.0458374023438},"1577138":{"node_type":"multimarker","x":1034.041015625,"y":2024.0458374023438},"1577139":{"node_type":"metabolite","x":1083.58251953125,"y":1921.1404418945312,"bigg_id":"cpd00002_c","name":"ATP","label_x":993.58251953125,"label_y":1951.1404418945312,"node_is_primary":false},"1577140":{"node_type":"metabolite","x":1098.7529907226562,"y":2122.1073608398438,"bigg_id":"cpd00008_c","name":"ADP","label_x":1123.7529907226562,"label_y":2122.1073608398438,"node_is_primary":false},"1577141":{"node_type":"metabolite","x":1036.5177612304688,"y":2113.0426635742188,"bigg_id":"cpd00290_c","name":"D-fructose-1,6-bisphosphate","label_x":946.5177612304688,"label_y":2143.0426635742188,"node_is_primary":true},"1577142":{"node_type":"multimarker","x":1036.5177612304688,"y":2283.2096557617188},"1577143":{"node_type":"midmarker","x":1036.5177612304688,"y":2288.0426635742188},"1577144":{"node_type":"multimarker","x":1036.5177612304688,"y":2268.0426635742188},"1577145":{"node_type":"metabolite","x":1346.7874755859375,"y":2406.7897338867188,"bigg_id":"cpd00095_c","name":"Glycerone-phosphate","label_x":1265.7459716796875,"label_y":2332.1679077148438,"node_is_primary":true},"1577146":{"node_type":"metabolite","x":1033.1033325195312,"y":2401.5929565429688,"bigg_id":"cpd00102_c","name":"Glyceraldehyde3-phosphate","label_x":723.165283203125,"label_y":2417.8466186523438,"node_is_primary":true},"1577151":{"node_type":"multimarker","x":1188.1033325195312,"y":2401.5929565429688},"1577152":{"node_type":"midmarker","x":1208.1033325195312,"y":2401.5929565429688},"1577153":{"node_type":"multimarker","x":1228.1033325195312,"y":2401.5929565429688},"1577155":{"node_type":"multimarker","x":1033.1033325195312,"y":2556.5929565429688},"1577156":{"node_type":"midmarker","x":1033.1033325195312,"y":2576.5929565429688},"1577157":{"node_type":"multimarker","x":1033.1033325195312,"y":2596.5929565429688},"1577158":{"node_type":"metabolite","x":1087.5747680664062,"y":2487.3026733398438,"bigg_id":"cpd00003_c","name":"NAD","label_x":1102.5747680664062,"label_y":2487.3026733398438,"node_is_primary":false},"1577159":{"node_type":"metabolite","x":943.6170043945312,"y":2638.4174194335938,"bigg_id":"cpd00004_c","name":"NADH","label_x":919.5237426757812,"label_y":2608.9613647460938,"node_is_primary":false},"1577160":{"node_type":"metabolite","x":972.7406616210938,"y":2479.4479370117188,"bigg_id":"cpd00009_c","name":"Phosphate","label_x":882.7406616210938,"label_y":2509.4479370117188,"node_is_primary":false},"1577161":{"node_type":"metabolite","x":1027.7252197265625,"y":2685.4542846679688,"bigg_id":"cpd00203_c","name":"1,3-Bisphospho-D-glycerate","label_x":1059.4766845703125,"label_y":2680.1071166992188,"node_is_primary":true},"1577162":{"node_type":"multimarker","x":1031.864013671875,"y":2830.7887573242188},"1577163":{"node_type":"midmarker","x":1031.864013671875,"y":2810.7887573242188},"1577164":{"node_type":"multimarker","x":1031.864013671875,"y":2790.7887573242188},"1577165":{"node_type":"metabolite","x":1149.5919189453125,"y":2883.6806030273438,"bigg_id":"cpd00002_c","name":"ATP","label_x":1170.6370239257812,"label_y":2897.4386596679688,"node_is_primary":false},"1577166":{"node_type":"metabolite","x":1140.2880859375,"y":2688.1239624023438,"bigg_id":"cpd00008_c","name":"ADP","label_x":1146.4786987304688,"label_y":2725.9747924804688,"node_is_primary":false},"1577167":{"node_type":"metabolite","x":1113.7796630859375,"y":2937.3742065429688,"bigg_id":"cpd00067_c","name":"H+","label_x":1128.7796630859375,"label_y":2937.3742065429688,"node_is_primary":false},"1577168":{"node_type":"metabolite","x":1036.2984008789062,"y":2980.5888061523438,"bigg_id":"cpd00169_c","name":"3-Phosphoglycerate","label_x":793.530517578125,"label_y":2987.0270385742188,"node_is_primary":true},"1577169":{"node_type":"multimarker","x":1040.6546020507812,"y":3082.9357299804688},"1577170":{"node_type":"midmarker","x":1040.6546020507812,"y":3062.9357299804688},"1577171":{"node_type":"multimarker","x":1040.6546020507812,"y":3042.9357299804688},"1577172":{"node_type":"metabolite","x":1040.6546020507812,"y":3141.7130737304688,"bigg_id":"cpd00482_c","name":"2-Phospho-D-glycerate","label_x":1065.6546020507812,"label_y":3141.7130737304688,"node_is_primary":true},"1577173":{"node_type":"multimarker","x":1040.6546020507812,"y":3247.0475463867188},"1577174":{"node_type":"midmarker","x":1040.6546020507812,"y":3202.6845092773438},"1577175":{"node_type":"multimarker","x":1040.6546020507812,"y":3206.9747924804688},"1577176":{"node_type":"metabolite","x":966.5457763671875,"y":3288.0473022460938,"bigg_id":"cpd00001_c","name":"H2O","label_x":900.0752563476562,"label_y":3294.5177612304688,"node_is_primary":false},"1577177":{"node_type":"metabolite","x":1040.6546020507812,"y":3318.7726440429688,"bigg_id":"cpd00061_c","name":"Phosphoenolpyruvate","label_x":1077.4370727539062,"label_y":3303.0626831054688,"node_is_primary":true},"1577178":{"node_type":"multimarker","x":1040.6546020507812,"y":3473.7726440429688},"1577179":{"node_type":"midmarker","x":1040.6546020507812,"y":3493.7726440429688},"1577180":{"node_type":"multimarker","x":1040.6546020507812,"y":3513.7726440429688},"1577181":{"node_type":"metabolite","x":1097.3733520507812,"y":3619.6647338867188,"bigg_id":"cpd00002_c","name":"ATP","label_x":1122.3733520507812,"label_y":3619.6647338867188,"node_is_primary":false},"1577182":{"node_type":"metabolite","x":1099.8706665039062,"y":3402.4979858398438,"bigg_id":"cpd00008_c","name":"ADP","label_x":1117.7141723632812,"label_y":3446.2233276367188,"node_is_primary":false},"1577183":{"node_type":"metabolite","x":1043.1314697265625,"y":3930.6434936523438,"bigg_id":"cpd00020_c","name":"Pyruvate","label_x":915.8352661132812,"label_y":3940.9887084960938,"node_is_primary":true},"1577192":{"node_type":"multimarker","x":1522.1503229610662,"y":3408.90701497577},"1577193":{"node_type":"midmarker","x":1541.5083265302105,"y":3413.9337134764774},"1577194":{"node_type":"multimarker","x":1560.8663300993544,"y":3418.960411977184},"1577195":{"node_type":"metabolite","x":1405.0011047247162,"y":3329.7484949618174,"bigg_id":"cpd00001_c","name":"H2O","label_x":1351.0011047247162,"label_y":3309.7484949618174,"node_is_primary":false},"1577196":{"node_type":"metabolite","x":1684.8457134897922,"y":3390.3840538286076,"bigg_id":"cpd00009_c","name":"Phosphate","label_x":1630.8457134897922,"label_y":3370.3840538286076,"node_is_primary":false},"1577197":{"node_type":"metabolite","x":1360.8600264846914,"y":3441.410619218097,"bigg_id":"cpd00011_c","name":"CO2","label_x":1306.8600264846914,"label_y":3481.410619218097,"node_is_primary":false},"1577199":{"node_type":"metabolite","x":1660.34196435133,"y":3498.1186878505114,"bigg_id":"cpd00067_c","name":"H+","label_x":1608.3057094685175,"label_y":3502.7715198817614,"node_is_primary":false},"1577200":{"node_type":"metabolite","x":2462.1513671875,"y":3064.490478515625,"bigg_id":"cpd00003_c","name":"NAD","label_x":2408.1513671875,"label_y":3104.490478515625,"node_is_primary":false},"1577201":{"node_type":"multimarker","x":2432.0710416313987,"y":3152.2787747972397},"1577202":{"node_type":"midmarker","x":2399.5983722988835,"y":3169.6596771978584},"1577203":{"node_type":"multimarker","x":2288.576630700742,"y":3232.2063510828484},"1577204":{"node_type":"metabolite","x":2148.3572910299963,"y":3361.9988598243335,"bigg_id":"cpd00004_c","name":"NADH","label_x":2094.3572910299963,"label_y":3401.9988598243335,"node_is_primary":false},"1577205":{"node_type":"metabolite","x":2075.266932749386,"y":3240.57334652568,"bigg_id":"cpd00011_c","name":"CO2","label_x":2021.266932749386,"label_y":3280.57334652568,"node_is_primary":true},"1577207":{"node_type":"metabolite","x":2619.944091796875,"y":3188.718505859375,"bigg_id":"cpd00130_c","name":"L-Malate","label_x":2648.4208984375,"label_y":3186.39208984375,"node_is_primary":true},"1577208":{"node_type":"multimarker","x":2268.8176827536945,"y":3374.377084770773},"1577209":{"node_type":"midmarker","x":2251.9294282299907,"y":3385.0909477128916},"1577210":{"node_type":"multimarker","x":2235.041173706286,"y":3395.804810655016},"1577211":{"node_type":"metabolite","x":2123.7944081788405,"y":3508.293303143988,"bigg_id":"cpd00005_c","name":"NADPH","label_x":2148.7944081788405,"label_y":3508.293303143988,"node_is_primary":false},"1577212":{"node_type":"metabolite","x":2380.214119351557,"y":3290.7462038594294,"bigg_id":"cpd00006_c","name":"NADP","label_x":2321.633797085932,"label_y":3269.6890749531794,"node_is_primary":false},"1577213":{"node_type":"metabolite","x":2257.4358589528706,"y":3479.4261068491387,"bigg_id":"cpd00011_c","name":"CO2","label_x":2272.4358589528706,"label_y":3479.4261068491387,"node_is_primary":true},"1577222":{"node_type":"multimarker","x":2705.429107394228,"y":3009.7240288806024},"1577223":{"node_type":"midmarker","x":2729.049584856107,"y":2985.6350922119964},"1577224":{"node_type":"multimarker","x":2744.815081849236,"y":2973.32862624651},"1577225":{"node_type":"metabolite","x":2823.7332727757253,"y":2991.943114334461,"bigg_id":"cpd00001_c","name":"H2O","label_x":2838.7332727757253,"label_y":2991.943114334461,"node_is_primary":false},"1577226":{"node_type":"metabolite","x":2839.6910440541533,"y":2898.4982247587777,"bigg_id":"cpd00106_c","name":"Fumarate","label_x":2709.6385538197783,"label_y":2880.8097481962777,"node_is_primary":true},"1577227":{"node_type":"multimarker","x":2584.5966796875,"y":3390.84814453125},"1577228":{"node_type":"midmarker","x":2580.66943359375,"y":3426.557861328125},"1577229":{"node_type":"multimarker","x":2584.5966796875,"y":3474.05029296875},"1577230":{"node_type":"metabolite","x":2653.84033203125,"y":3311.7392578125,"bigg_id":"cpd00003_c","name":"NAD","label_x":2618.824951171875,"label_y":3369.2314453125,"node_is_primary":false},"1577231":{"node_type":"metabolite","x":2665.10986328125,"y":3577.9931640625,"bigg_id":"cpd00004_c","name":"NADH","label_x":2690.10986328125,"label_y":3577.9931640625,"node_is_primary":false},"1577233":{"node_type":"metabolite","x":2536.0166015625,"y":3555.122802734375,"bigg_id":"cpd00067_c","name":"H+","label_x":2487.2548828125,"label_y":3561.55810546875,"node_is_primary":false},"1577234":{"node_type":"multimarker","x":3107.050331679235,"y":2836.7443246823477},"1577235":{"node_type":"midmarker","x":3127.019133346521,"y":2835.6276510628068},"1577236":{"node_type":"multimarker","x":3207.7723588419326,"y":2832.550039943266},"1577237":{"node_type":"metabolite","x":3323.2215616322783,"y":2894.5680489775277,"bigg_id":"cpd00015_c","name":"FAD","label_x":3296.7139932729033,"label_y":2926.7133126494027,"node_is_primary":false},"1577238":{"node_type":"metabolite","x":3435.8521768666533,"y":2882.2755685087777,"bigg_id":"cpd00036_c","name":"Succinate","label_x":3467.1832315541533,"label_y":2873.7919259306527,"node_is_primary":true},"1577239":{"node_type":"metabolite","x":3023.5875284291533,"y":2884.2391915556527,"bigg_id":"cpd00982_c","name":"FADH2","label_x":2969.5875284291533,"label_y":2924.2391915556527,"node_is_primary":false},"1577240":{"node_type":"multimarker","x":3661.3886595783724,"y":3021.7636520308715},"1577241":{"node_type":"midmarker","x":3674.4782377725423,"y":3036.885257193644},"1577242":{"node_type":"multimarker","x":3687.567815966715,"y":3052.006862356414},"1577243":{"node_type":"metabolite","x":3634.824695169856,"y":2909.066007546795,"bigg_id":"cpd00002_c","name":"ATP","label_x":3580.824695169856,"label_y":2920.48568528117,"node_is_primary":false},"1577244":{"node_type":"metabolite","x":3784.047492771141,"y":3081.588955505882,"bigg_id":"cpd00008_c","name":"ADP","label_x":3730.047492771141,"label_y":3061.588955505882,"node_is_primary":false},"1577245":{"node_type":"metabolite","x":3680.7482354533545,"y":3156.8497705123655,"bigg_id":"cpd00009_c","name":"Phosphate","label_x":3626.7482354533545,"label_y":3196.8497705123655,"node_is_primary":false},"1577246":{"node_type":"metabolite","x":3509.9241194926935,"y":2982.3629553657793,"bigg_id":"cpd00010_c","name":"CoA","label_x":3455.9241194926935,"label_y":3022.3629553657793,"node_is_primary":false},"1577247":{"node_type":"metabolite","x":3783.924888768405,"y":3315.8655621335056,"bigg_id":"cpd00078_c","name":"Succinyl-CoA","label_x":3729.924888768405,"label_y":3355.8655621335056,"node_is_primary":true},"1577248":{"node_type":"multimarker","x":1407.93603515625,"y":3924.7611694335938},"1577249":{"node_type":"midmarker","x":1427.93603515625,"y":3924.7611694335938},"1577250":{"node_type":"multimarker","x":1447.93603515625,"y":3924.7611694335938},"1577251":{"node_type":"metabolite","x":1322.93603515625,"y":3868.2907104492188,"bigg_id":"cpd00003_c","name":"NAD","label_x":1268.93603515625,"label_y":3848.2907104492188,"node_is_primary":false},"1577252":{"node_type":"metabolite","x":1536.857666015625,"y":3860.4474487304688,"bigg_id":"cpd00004_c","name":"NADH","label_x":1482.857666015625,"label_y":3840.4474487304688,"node_is_primary":false},"1577253":{"node_type":"metabolite","x":1217.581298828125,"y":3985.2509155273438,"bigg_id":"cpd00010_c","name":"CoA","label_x":1159.67919921875,"label_y":3997.9367065429688,"node_is_primary":false},"1577254":{"node_type":"metabolite","x":1591.46630859375,"y":3991.1041870117188,"bigg_id":"cpd00011_c","name":"CO2","label_x":1605.751708984375,"label_y":4005.7411499023438,"node_is_primary":false},"1577255":{"node_type":"metabolite","x":1717.1473388671875,"y":3930.6434936523438,"bigg_id":"cpd00022_c","name":"Acetyl-CoA","label_x":1657.2943115234375,"label_y":3970.6434936523438,"node_is_primary":true},"1577256":{"node_type":"multimarker","x":2685.5815798223903,"y":3806.0934185409615},"1577257":{"node_type":"midmarker","x":2727.199049880867,"y":3857.2842888180567},"1577258":{"node_type":"multimarker","x":2753.09011009735,"y":3886.6313108158683},"1577259":{"node_type":"metabolite","x":2741.384299716874,"y":3767.967980905676,"bigg_id":"cpd00001_c","name":"H2O","label_x":2757.474631748124,"label_y":3764.877160593176,"node_is_primary":false},"1577260":{"node_type":"metabolite","x":2908.713321719085,"y":3920.979861265272,"bigg_id":"cpd00010_c","name":"CoA","label_x":2933.7133217190844,"label_y":3920.979861265272,"node_is_primary":false},"1577262":{"node_type":"metabolite","x":2780.7013553553916,"y":3796.7376134901533,"bigg_id":"cpd00067_c","name":"H+","label_x":2799.9142459803916,"label_y":3801.2092931776533,"node_is_primary":false},"1577263":{"node_type":"metabolite","x":2967.3780940893944,"y":3993.5351111455384,"bigg_id":"cpd00137_c","name":"Citrate","label_x":2982.3780940893944,"label_y":3993.5351111455384,"node_is_primary":true},"1577273":{"node_type":"multimarker","x":3130.2330745581444,"y":4028.8822791142884},"1577274":{"node_type":"midmarker","x":3150.2330745581444,"y":4028.8822791142884},"1577275":{"node_type":"multimarker","x":3170.2330745581444,"y":4028.8822791142884},"1577276":{"node_type":"metabolite","x":3327.1966976050194,"y":4003.3539588017884,"bigg_id":"cpd00260_c","name":"Isocitrate","label_x":3273.1966976050194,"label_y":4043.3539588017884,"node_is_primary":true},"1577284":{"node_type":"multimarker","x":3460.9949726252553,"y":3938.5552080827474},"1577285":{"node_type":"midmarker","x":3476.839177895727,"y":3926.3502435458468},"1577286":{"node_type":"multimarker","x":3492.6833831662025,"y":3914.1452790089425},"1577287":{"node_type":"metabolite","x":3605.6573704967523,"y":3898.1061202541878,"bigg_id":"cpd00005_c","name":"NADPH","label_x":3630.6573704967523,"label_y":3898.1061202541878,"node_is_primary":false},"1577288":{"node_type":"metabolite","x":3442.476958373354,"y":4053.8031284464887,"bigg_id":"cpd00006_c","name":"NADP","label_x":3457.476958373354,"label_y":4053.8031284464887,"node_is_primary":false},"1577289":{"node_type":"metabolite","x":3511.201397418103,"y":3798.897358645205,"bigg_id":"cpd00067_c","name":"H+","label_x":3466.299541949353,"label_y":3815.171772707705,"node_is_primary":false},"1577290":{"node_type":"metabolite","x":3610.8049809008353,"y":3819.6092527621213,"bigg_id":"cpd03187_c","name":"Oxalosuccinate","label_x":3633.6602055102103,"label_y":3856.9202879183713,"node_is_primary":true},"1577291":{"node_type":"multimarker","x":3719.574017436658,"y":3712.9827496213056},"1577292":{"node_type":"midmarker","x":3730.2957768592064,"y":3696.099507193235},"1577293":{"node_type":"multimarker","x":3741.017536281755,"y":3675.310258905787},"1577294":{"node_type":"metabolite","x":3858.354311664867,"y":3635.379307292309,"bigg_id":"cpd00011_c","name":"CO2","label_x":3873.354311664867,"label_y":3635.379307292309,"node_is_primary":false},"1577295":{"node_type":"metabolite","x":3826.071865165882,"y":3448.769817588244,"bigg_id":"cpd00024_c","name":"2-Oxoglutarate","label_x":3786.268642509632,"label_y":3421.277385947619,"node_is_primary":true},"1577296":{"node_type":"metabolite","x":3710.1198318687334,"y":3823.69607739642,"bigg_id":"cpd00067_c","name":"H+","label_x":3725.1198318687334,"label_y":3823.69607739642,"node_is_primary":false},"1577297":{"node_type":"multimarker","x":1186.287353515625,"y":1661.9887084960938},"1577298":{"node_type":"midmarker","x":1206.287353515625,"y":1661.9887084960938},"1577299":{"node_type":"multimarker","x":1226.287353515625,"y":1661.9887084960938},"1577300":{"node_type":"metabolite","x":1292.963623046875,"y":1726.7595825195312,"bigg_id":"cpd00005_c","name":"NADPH","label_x":1238.963623046875,"label_y":1766.7595825195312,"node_is_primary":false},"1577301":{"node_type":"metabolite","x":1097.36181640625,"y":1726.2866821289062,"bigg_id":"cpd00006_c","name":"NADP","label_x":1043.36181640625,"label_y":1766.2866821289062,"node_is_primary":false},"1577302":{"node_type":"metabolite","x":1309.3245849609375,"y":1597.6907348632812,"bigg_id":"cpd00067_c","name":"H+","label_x":1255.3245849609375,"label_y":1577.6907348632812,"node_is_primary":false},"1577303":{"node_type":"metabolite","x":1434.940673828125,"y":1661.5158081054688,"bigg_id":"cpd00911_c","name":"6-phospho-D-glucono-1-5-lactone","label_x":1380.940673828125,"label_y":1701.5158081054688,"node_is_primary":true},"1577304":{"node_type":"multimarker","x":1589.940673828125,"y":1661.5158081054688},"1577305":{"node_type":"midmarker","x":1609.940673828125,"y":1661.5158081054688},"1577306":{"node_type":"multimarker","x":1629.940673828125,"y":1661.5158081054688},"1577307":{"node_type":"metabolite","x":1504.940673828125,"y":1741.5158081054688,"bigg_id":"cpd00001_c","name":"H2O","label_x":1450.940673828125,"label_y":1781.5158081054688,"node_is_primary":false},"1577308":{"node_type":"metabolite","x":1714.940673828125,"y":1741.5158081054688,"bigg_id":"cpd00067_c","name":"H+","label_x":1660.940673828125,"label_y":1781.5158081054688,"node_is_primary":false},"1577309":{"node_type":"metabolite","x":1784.940673828125,"y":1661.5158081054688,"bigg_id":"cpd00284_c","name":"6-Phospho-D-gluconate","label_x":1715.2386474609375,"label_y":1701.5158081054688,"node_is_primary":true},"1577310":{"node_type":"multimarker","x":1939.940673828125,"y":1661.5158081054688},"1577311":{"node_type":"midmarker","x":1959.940673828125,"y":1661.5158081054688},"1577312":{"node_type":"multimarker","x":1979.940673828125,"y":1661.5158081054688},"1577313":{"node_type":"metabolite","x":2036.3887939453125,"y":1719.5700073242188,"bigg_id":"cpd00005_c","name":"NADPH","label_x":1982.3887939453125,"label_y":1759.5700073242188,"node_is_primary":false},"1577314":{"node_type":"metabolite","x":1854.940673828125,"y":1720.8528442382812,"bigg_id":"cpd00006_c","name":"NADP","label_x":1800.940673828125,"label_y":1760.8528442382812,"node_is_primary":false},"1577315":{"node_type":"metabolite","x":2064.940673828125,"y":1581.5158081054688,"bigg_id":"cpd00011_c","name":"CO2","label_x":2010.940673828125,"label_y":1561.5158081054688,"node_is_primary":false},"1577316":{"node_type":"metabolite","x":2141.488037109375,"y":1663.0056762695312,"bigg_id":"cpd00171_c","name":"D-Ribulose5-phosphate","label_x":2193.4765625,"label_y":1677.4899291992188,"node_is_primary":true},"1577317":{"node_type":"multimarker","x":2332.019089490266,"y":1800.8401457779116},"1577318":{"node_type":"midmarker","x":2319.689468675556,"y":1793.3538591357265},"1577319":{"node_type":"multimarker","x":2307.3598478608446,"y":1777.6064640951051},"1577320":{"node_type":"metabolite","x":2419.076092210527,"y":1867.9784046083698,"bigg_id":"cpd00101_c","name":"ribose-5-phosphate","label_x":2206.839519944902,"label_y":1864.8272815614948,"node_is_primary":true},"1577321":{"node_type":"multimarker","x":2035.8697493978789,"y":1786.4637664550798},"1577322":{"node_type":"midmarker","x":2023.8204066371668,"y":1800.8660398539587},"1577323":{"node_type":"multimarker","x":2009.017401767077,"y":1815.6860378622123},"1577324":{"node_type":"metabolite","x":1922.2422951762396,"y":1869.9631720843786,"bigg_id":"cpd00198_c","name":"D-Xylulose5-phosphate","label_x":1733.9431008403014,"label_y":1914.9712287250036,"node_is_primary":true},"1577325":{"node_type":"multimarker","x":2169.624920335527,"y":2011.4386096864948},"1577326":{"node_type":"midmarker","x":2169.624920335527,"y":1991.4386096864948},"1577327":{"node_type":"multimarker","x":2169.624920335527,"y":2007.2723499208698},"1577328":{"node_type":"metabolite","x":2428.278240648027,"y":2082.606212225557,"bigg_id":"cpd00102_c","name":"Glyceraldehyde3-phosphate","label_x":2469.782391038652,"label_y":2087.0904651552446,"node_is_primary":true},"1577330":{"node_type":"metabolite","x":1932.132244554277,"y":2085.995860663057,"bigg_id":"cpd00238_c","name":"Sedoheptulose7-phosphate","label_x":1957.132244554277,"label_y":2085.995860663057,"node_is_primary":true},"1577331":{"node_type":"multimarker","x":2150.470379319902,"y":2231.841075506807},"1577332":{"node_type":"midmarker","x":2150.470379319902,"y":2251.841075506807},"1577333":{"node_type":"multimarker","x":2150.470379319902,"y":2271.841075506807},"1577334":{"node_type":"metabolite","x":2425.813885179277,"y":2409.8570667177446,"bigg_id":"cpd00072_c","name":"D-fructose-6-phosphate","label_x":2450.813885179277,"label_y":2409.8570667177446,"node_is_primary":true},"1577335":{"node_type":"metabolite","x":1954.668133226152,"y":2406.592540350557,"bigg_id":"cpd00236_c","name":"D-Erythrose4-phosphate","label_x":1864.668133226152,"label_y":2436.592540350557,"node_is_primary":true},"1577345":{"node_type":"multimarker","x":1787.6018885238016,"y":2368.012661679083},"1577346":{"node_type":"midmarker","x":1787.975343513279,"y":2386.169575049997},"1577347":{"node_type":"multimarker","x":1788.3487985027543,"y":2400.647777483409},"1577349":{"node_type":"metabolite","x":1793.0954060440295,"y":2298.080080948753,"bigg_id":"cpd00349_c","name":"Sedoheptulose 1,7-bisphosphate","label_x":1538.8947224502795,"label_y":2306.676150284691,"node_is_primary":true},"1577350":{"node_type":"multimarker","x":1782.263944388108,"y":2180.549061158248},"1577351":{"node_type":"midmarker","x":1781.6144237403091,"y":2200.5385114490427},"1577352":{"node_type":"multimarker","x":1780.9649030925111,"y":2220.5279617398355},"1577353":{"node_type":"metabolite","x":1714.7475124167413,"y":2114.6338162223474,"bigg_id":"cpd00002_c","name":"ATP","label_x":1690.1887965964288,"label_y":2146.7827420035974,"node_is_primary":false},"1577354":{"node_type":"metabolite","x":1712.6404230670616,"y":2255.860605381133,"bigg_id":"cpd00008_c","name":"ADP","label_x":1648.8265802936241,"label_y":2254.642831943633,"node_is_primary":false},"1577356":{"node_type":"multimarker","x":822.3208965521451,"y":2065.691254899295},"1577357":{"node_type":"midmarker","x":820.2686317794294,"y":2029.3122788173805},"1577358":{"node_type":"multimarker","x":818.2163670067125,"y":1988.1291035167155},"1577359":{"node_type":"metabolite","x":762.6987882243914,"y":2127.891061930007,"bigg_id":"cpd00001_c","name":"H2O","label_x":708.6987882243914,"label_y":2107.891061930007,"node_is_primary":false},"1577360":{"node_type":"metabolite","x":762.0360461352466,"y":1930.7334957047556,"bigg_id":"cpd00009_c","name":"Phosphate","label_x":639.3397570727466,"label_y":1905.9627437516306,"node_is_primary":false},"1577361":{"node_type":"metabolite","x":905.5008381889995,"y":1951.6074917808405,"bigg_id":"cpd00067_c","name":"H+","label_x":851.5008381889995,"label_y":1931.6074917808405,"node_is_primary":false},"1577370":{"node_type":"multimarker","x":2148.3804931640625,"y":2758.5477905273438},"1577371":{"node_type":"midmarker","x":2148.3804931640625,"y":2778.5477905273438},"1577372":{"node_type":"multimarker","x":2148.3804931640625,"y":2798.5477905273438},"1577373":{"node_type":"metabolite","x":2068.3804931640625,"y":2673.5477905273438,"bigg_id":"cpd00002_c","name":"ATP","label_x":1978.3804931640625,"label_y":2703.5477905273438,"node_is_primary":false},"1577374":{"node_type":"metabolite","x":2054.2626953125,"y":2890.8024291992188,"bigg_id":"cpd00008_c","name":"ADP","label_x":2079.2626953125,"label_y":2890.8024291992188,"node_is_primary":false},"1577375":{"node_type":"metabolite","x":2150.7335205078125,"y":2981.5870971679688,"bigg_id":"cpd00871_c","name":"D-Ribulose 1,5-bisphosphate","label_x":2096.0277099609375,"label_y":2960.6066284179688,"node_is_primary":true},"1577376":{"node_type":"metabolite","x":1531.681640625,"y":2925.6865234375,"bigg_id":"cpd00001_x","name":"H2O","label_x":1550.2308349609375,"label_y":2926.470703125,"node_is_primary":false},"1577377":{"node_type":"multimarker","x":1425.701416015625,"y":2980.5888671875},"1577378":{"node_type":"midmarker","x":1405.701416015625,"y":2980.5888671875},"1577379":{"node_type":"multimarker","x":1385.701416015625,"y":2980.5888671875},"1577380":{"node_type":"metabolite","x":1651.8782958984375,"y":2937.05908203125,"bigg_id":"cpd00011_x","name":"CO2","label_x":1666.5059814453125,"label_y":2926.07861328125,"node_is_primary":false},"1577381":{"node_type":"metabolite","x":1279.1326904296875,"y":2912.353515625,"bigg_id":"cpd00067_x","name":"H+","label_x":1242.77978515625,"label_y":2906.0791015625,"node_is_primary":false},"1577382":{"node_type":"metabolite","x":1036.583251953125,"y":2980.5888671875,"bigg_id":"cpd00169_x","name":"3-Phosphoglycerate","label_x":794.347412109375,"label_y":2987.25537109375,"node_is_primary":true},"1577383":{"node_type":"metabolite","x":2149.9189453125,"y":2980.981201171875,"bigg_id":"cpd00871_x","name":"D-Ribulose 1,5-bisphosphate","label_x":2095.9189453125,"label_y":2960.981201171875,"node_is_primary":true},"1577384":{"node_type":"multimarker","x":3404.8173322303774,"y":3706.0030258299703},"1577385":{"node_type":"midmarker","x":3417.915846477755,"y":3690.8891605231984},"1577386":{"node_type":"multimarker","x":3431.0143607251325,"y":3675.7752952164246},"1577387":{"node_type":"metabolite","x":3554.0964496579286,"y":3642.956803932685,"bigg_id":"cpd00005_c","name":"NADPH","label_x":3547.7236469235536,"label_y":3678.25099338581,"node_is_primary":false},"1577388":{"node_type":"metabolite","x":3313.0787776831444,"y":3803.9418494267884,"bigg_id":"cpd00006_c","name":"NADP","label_x":3286.9022640112694,"label_y":3851.0006873174134,"node_is_primary":false},"1577389":{"node_type":"metabolite","x":3502.6982881743934,"y":3572.8726524700087,"bigg_id":"cpd00011_c","name":"CO2","label_x":3424.4629366118934,"label_y":3587.1863731731337,"node_is_primary":true},"1577391":{"node_type":"multimarker","x":4197.542568290883,"y":3446.809124228869},"1577392":{"node_type":"midmarker","x":4199.110927665883,"y":3446.809124228869},"1577393":{"node_type":"multimarker","x":4179.110927665883,"y":3446.809124228869},"1577394":{"node_type":"metabolite","x":4268.816982353383,"y":3364.848430869494,"bigg_id":"cpd00001_c","name":"H2O","label_x":4246.189540947133,"label_y":3342.887737510119,"node_is_primary":false},"1577395":{"node_type":"metabolite","x":4082.3462792283826,"y":3366.809124228869,"bigg_id":"cpd00005_c","name":"NADPH","label_x":4028.3462792283826,"label_y":3346.809124228869,"node_is_primary":false},"1577396":{"node_type":"metabolite","x":4268.228603447133,"y":3525.241008994494,"bigg_id":"cpd00006_c","name":"NADP","label_x":4194.835048759633,"label_y":3538.090374228869,"node_is_primary":false},"1577397":{"node_type":"metabolite","x":4001.9532128221326,"y":3503.279583213244,"bigg_id":"cpd00013_c","name":"NH3","label_x":3947.9532128221326,"label_y":3543.279583213244,"node_is_primary":true},"1577398":{"node_type":"metabolite","x":4462.934658134633,"y":3460.142132041369,"bigg_id":"cpd00023_c","name":"L-Glutamate","label_x":4430.267177665883,"label_y":3432.265178916369,"node_is_primary":true},"1577399":{"node_type":"metabolite","x":4084.6990624315076,"y":3524.455608603869,"bigg_id":"cpd00067_c","name":"H+","label_x":4040.5027733690076,"label_y":3531.121868369494,"node_is_primary":false},"1577400":{"node_type":"multimarker","x":4658.808681572133,"y":3845.750530478869},"1577401":{"node_type":"midmarker","x":4658.808681572133,"y":3881.265423056994},"1577402":{"node_type":"multimarker","x":4660.748134697133,"y":3938.648967978869},"1577403":{"node_type":"metabolite","x":4725.083095634633,"y":3743.296428916369,"bigg_id":"cpd00002_c","name":"ATP","label_x":4740.083095634633,"label_y":3743.296428916369,"node_is_primary":false},"1577404":{"node_type":"metabolite","x":4615.671474540883,"y":4027.217815635119,"bigg_id":"cpd00008_c","name":"ADP","label_x":4601.455654228383,"label_y":4060.551311728869,"node_is_primary":false},"1577405":{"node_type":"metabolite","x":4730.965419853383,"y":4018.002483603869,"bigg_id":"cpd00009_c","name":"Phosphate","label_x":4745.965419853383,"label_y":4018.002483603869,"node_is_primary":false},"1577406":{"node_type":"metabolite","x":4598.416591728383,"y":3743.296428916369,"bigg_id":"cpd00013_c","name":"NH3","label_x":4565.279872978383,"label_y":3771.399944541369,"node_is_primary":false},"1577407":{"node_type":"metabolite","x":4665.083583915883,"y":4155.257854697619,"bigg_id":"cpd00053_c","name":"L-Glutamine","label_x":4696.652431572133,"label_y":4157.806682822619,"node_is_primary":true},"1577408":{"node_type":"metabolite","x":4581.161220634633,"y":3962.708538291369,"bigg_id":"cpd00067_c","name":"H+","label_x":4534.298427665883,"label_y":3978.982952353869,"node_is_primary":false},"1577409":{"node_type":"multimarker","x":893.9850090236228,"y":3661.6236797838164},"1577410":{"node_type":"midmarker","x":890.1290372270947,"y":3620.4303092248724},"1577411":{"node_type":"multimarker","x":890.1945742196301,"y":3571.393676947182},"1577412":{"node_type":"metabolite","x":837.7562672746658,"y":3742.8058542477615,"bigg_id":"cpd00001_c","name":"H2O","label_x":783.7562672746658,"label_y":3782.8058542477615,"node_is_primary":false},"1577413":{"node_type":"metabolite","x":965.3424773516547,"y":3723.7227283130446,"bigg_id":"cpd00002_c","name":"ATP","label_x":934.8719573321234,"label_y":3701.7620349536696,"node_is_primary":false},"1577414":{"node_type":"metabolite","x":873.7392665361291,"y":3436.745312011705,"bigg_id":"cpd00009_c","name":"Phosphate","label_x":762.8763514970666,"label_y":3463.01997021483,"node_is_primary":false},"1577415":{"node_type":"metabolite","x":828.9382952379492,"y":3517.341527283369,"bigg_id":"cpd00018_c","name":"AMP","label_x":774.9382952379492,"label_y":3557.341527283369,"node_is_primary":false},"1577417":{"node_type":"metabolite","x":969.9548085750932,"y":3490.4912397623166,"bigg_id":"cpd00067_c","name":"H+","label_x":959.0921376766557,"label_y":3535.1972944498166,"node_is_primary":false},"1577418":{"node_type":"multimarker","x":3108.658798313597,"y":2700.312673986664},"1577419":{"node_type":"midmarker","x":3128.64070651545,"y":2699.462177300811},"1577420":{"node_type":"multimarker","x":3197.6423901079324,"y":2698.6116806149657},"1577422":{"node_type":"metabolite","x":3023.2162884803543,"y":2779.9335309901844,"bigg_id":"cpd00791_c","name":"ProtoporphyrinogenIX","label_x":2953.9023236366043,"label_y":2801.5021345058094,"node_is_primary":false},"1577423":{"node_type":"metabolite","x":3285.8351864848073,"y":2776.3342961433946,"bigg_id":"cpd01476_c","name":"Protoporphyrin","label_x":3208.8742489848073,"label_y":2807.7068547371446,"node_is_primary":false},"1577424":{"node_type":"multimarker","x":3131.3916132678346,"y":3589.3647734719907},"1577425":{"node_type":"midmarker","x":3118.0120873620613,"y":3593.5158920615577},"1577426":{"node_type":"multimarker","x":3088.9460380187866,"y":3603.549334869873},"1577427":{"node_type":"metabolite","x":2882.3130008232665,"y":3585.22990335308,"bigg_id":"cpd00023_c","name":"L-Glutamate","label_x":2907.3130008232665,"label_y":3585.22990335308,"node_is_primary":true},"1577429":{"node_type":"metabolite","x":3304.0040668801967,"y":3455.9494109604257,"bigg_id":"cpd00041_c","name":"L-Aspartate","label_x":3319.0040668801967,"label_y":3455.9494109604257,"node_is_primary":true},"1577430":{"node_type":"multimarker","x":730.7522583007812,"y":3312.8903198242188},"1577431":{"node_type":"midmarker","x":710.7522583007812,"y":3312.8903198242188},"1577432":{"node_type":"multimarker","x":852.1652221679688,"y":3312.8903198242188},"1577433":{"node_type":"metabolite","x":854.968017578125,"y":3367.4000854492188,"bigg_id":"cpd00001_c","name":"H2O","label_x":800.968017578125,"label_y":3407.4000854492188,"node_is_primary":false},"1577434":{"node_type":"metabolite","x":720.1062316894531,"y":3373.2826538085938,"bigg_id":"cpd00009_c","name":"Phosphate","label_x":666.1062316894531,"label_y":3413.2826538085938,"node_is_primary":false},"1577435":{"node_type":"metabolite","x":718.1454772949219,"y":3262.3021850585938,"bigg_id":"cpd00067_c","name":"H+","label_x":664.1454772949219,"label_y":3242.3021850585938,"node_is_primary":false},"1577436":{"node_type":"metabolite","x":858.8896484375,"y":3266.2238159179688,"bigg_id":"cpd00236_c","name":"D-Erythrose4-phosphate","label_x":800.9680786132812,"label_y":3240.3414916992188,"node_is_primary":true},"1577437":{"node_type":"metabolite","x":648.7854309082031,"y":3310.9296264648438,"bigg_id":"cpd02857_c","name":"DAHP","label_x":594.7854309082031,"label_y":3350.9296264648438,"node_is_primary":true},"1577438":{"node_type":"multimarker","x":568.2837829589844,"y":3310.9296264648438},"1577439":{"node_type":"midmarker","x":548.2837829589844,"y":3310.9296264648438},"1577440":{"node_type":"multimarker","x":528.2837829589844,"y":3310.9296264648438},"1577441":{"node_type":"metabolite","x":447.2053680419922,"y":3375.2433471679688,"bigg_id":"cpd00009_c","name":"Phosphate","label_x":393.2053680419922,"label_y":3415.2433471679688,"node_is_primary":false},"1577442":{"node_type":"metabolite","x":445.2445755004883,"y":3252.4982299804688,"bigg_id":"cpd00067_c","name":"H+","label_x":391.2445755004883,"label_y":3232.4982299804688,"node_is_primary":false},"1577443":{"node_type":"metabolite","x":373.2837829589844,"y":3310.9296264648438,"bigg_id":"cpd00699_c","name":"5-Dehydroquinate","label_x":319.2837829589844,"label_y":3350.9296264648438,"node_is_primary":true},"1577444":{"node_type":"multimarker","x":325.8924865722656,"y":3315.0682983398438},"1577445":{"node_type":"midmarker","x":305.8924865722656,"y":3315.0682983398438},"1577446":{"node_type":"multimarker","x":285.8924865722656,"y":3315.0682983398438},"1577447":{"node_type":"metabolite","x":200.89248657226562,"y":3235.0682983398438,"bigg_id":"cpd00001_c","name":"H2O","label_x":146.89248657226562,"label_y":3215.0682983398438,"node_is_primary":false},"1577448":{"node_type":"metabolite","x":197.11322021484375,"y":3315.0682983398438,"bigg_id":"cpd01716_c","name":"3-Dehydroshikimate","label_x":143.11322021484375,"label_y":3355.0682983398438,"node_is_primary":true},"1577449":{"node_type":"multimarker","x":42.11322021484375,"y":3315.0682983398438},"1577450":{"node_type":"midmarker","x":22.11322021484375,"y":3315.0682983398438},"1577451":{"node_type":"multimarker","x":2.11322021484375,"y":3315.0682983398438},"1577452":{"node_type":"metabolite","x":129.07400512695312,"y":3373.4996948242188,"bigg_id":"cpd00005_c","name":"NADPH","label_x":75.07400512695312,"label_y":3413.4996948242188,"node_is_primary":false},"1577453":{"node_type":"metabolite","x":-74.4552001953125,"y":3379.7745971679688,"bigg_id":"cpd00006_c","name":"NADP","label_x":-128.4552001953125,"label_y":3419.7745971679688,"node_is_primary":false},"1577454":{"node_type":"metabolite","x":121.2308349609375,"y":3256.6369018554688,"bigg_id":"cpd00067_c","name":"H+","label_x":67.2308349609375,"label_y":3236.6369018554688,"node_is_primary":false},"1577455":{"node_type":"metabolite","x":-91.39912414550781,"y":3309.5785522460938,"bigg_id":"cpd00383_c","name":"Shikimate","label_x":-145.3991241455078,"label_y":3289.5785522460938,"node_is_primary":true},"1577456":{"node_type":"multimarker","x":-188.4559326171875,"y":3309.5785522460938},"1577457":{"node_type":"midmarker","x":-208.4559326171875,"y":3309.5785522460938},"1577458":{"node_type":"multimarker","x":-228.4559326171875,"y":3309.5785522460938},"1577459":{"node_type":"metabolite","x":-128.2886962890625,"y":3229.5785522460938,"bigg_id":"cpd00002_c","name":"ATP","label_x":-101.9766845703125,"label_y":3235.0431518554688,"node_is_primary":false},"1577460":{"node_type":"metabolite","x":-320.7733154296875,"y":3235.1427612304688,"bigg_id":"cpd00008_c","name":"ADP","label_x":-374.7733154296875,"label_y":3275.1427612304688,"node_is_primary":false},"1577461":{"node_type":"metabolite","x":-368.6513977050781,"y":3307.9315795898438,"bigg_id":"cpd02030_c","name":"Shikimate 3-phosphate","label_x":-459.8690490722656,"label_y":3354.5319213867188,"node_is_primary":true},"1577462":{"node_type":"multimarker","x":-368.6513977050781,"y":3462.9315795898438},"1577463":{"node_type":"midmarker","x":-368.6513977050781,"y":3482.9315795898438},"1577464":{"node_type":"multimarker","x":-368.6513977050781,"y":3502.9315795898438},"1577465":{"node_type":"metabolite","x":-288.6513977050781,"y":3587.9315795898438,"bigg_id":"cpd00009_c","name":"Phosphate","label_x":-273.6513977050781,"label_y":3587.9315795898438,"node_is_primary":false},"1577466":{"node_type":"metabolite","x":-448.6513977050781,"y":3377.9315795898438,"bigg_id":"cpd00061_c","name":"Phosphoenolpyruvate","label_x":-538.6513977050781,"label_y":3407.9315795898438,"node_is_primary":false},"1577467":{"node_type":"metabolite","x":-448.6513977050781,"y":3587.9315795898438,"bigg_id":"cpd00067_c","name":"H+","label_x":-538.6513977050781,"label_y":3617.9315795898438,"node_is_primary":false},"1577468":{"node_type":"metabolite","x":-368.6513977050781,"y":3657.9315795898438,"bigg_id":"cpd00932_c","name":"5-O--1-Carboxyvinyl-3-phosphoshikimate","label_x":-343.6513977050781,"label_y":3657.9315795898438,"node_is_primary":true},"1577469":{"node_type":"multimarker","x":-370.6102600097656,"y":3771.7960815429688},"1577470":{"node_type":"midmarker","x":-370.6102600097656,"y":3791.7960815429688},"1577471":{"node_type":"multimarker","x":-370.6102600097656,"y":3811.7960815429688},"1577472":{"node_type":"metabolite","x":-296.4867248535156,"y":3887.0018920898438,"bigg_id":"cpd00009_c","name":"Phosphate","label_x":-281.4867248535156,"label_y":3887.0018920898438,"node_is_primary":false},"1577473":{"node_type":"metabolite","x":-434.9396057128906,"y":3888.9608764648438,"bigg_id":"cpd00067_c","name":"H+","label_x":-487.7218322753906,"label_y":3907.2079467773438,"node_is_primary":false},"1577474":{"node_type":"metabolite","x":-368.6513977050781,"y":4007.9315795898438,"bigg_id":"cpd00216_c","name":"Chorismate","label_x":-425.9222717285156,"label_y":4051.0258178710938,"node_is_primary":true},"1577475":{"node_type":"multimarker","x":-317.12127685546875,"y":4007.9315795898438},"1577476":{"node_type":"midmarker","x":-297.12127685546875,"y":4007.9315795898438},"1577477":{"node_type":"multimarker","x":-277.12127685546875,"y":4007.9315795898438},"1577478":{"node_type":"metabolite","x":-213.1748046875,"y":4007.9315795898438,"bigg_id":"cpd00219_c","name":"Prephenate","label_x":-298.44573974609375,"label_y":4050.9049682617188,"node_is_primary":true},"1577479":{"node_type":"multimarker","x":-86.91876410980751,"y":3838.4035322590585},"1577480":{"node_type":"midmarker","x":-68.888599423237,"y":3829.748293303657},"1577481":{"node_type":"multimarker","x":-50.85843473666455,"y":3821.093054348253},"1577482":{"node_type":"metabolite","x":26.40781204520283,"y":3741.570198400885,"bigg_id":"cpd00001_c","name":"H2O","label_x":-63.59218795479683,"label_y":3771.570198400885,"node_is_primary":false},"1577483":{"node_type":"metabolite","x":60.39072100287166,"y":3856.4289475340825,"bigg_id":"cpd00011_c","name":"CO2","label_x":83.22601763373103,"label_y":3877.9760666747075,"node_is_primary":true},"1577484":{"node_type":"metabolite","x":-175.30590627741765,"y":3877.391964378304,"bigg_id":"cpd00067_c","name":"H+","label_x":-160.30590627741765,"label_y":3877.391964378304,"node_is_primary":false},"1577485":{"node_type":"metabolite","x":141.7637998362177,"y":3748.1387317407625,"bigg_id":"cpd00143_c","name":"Phenylpyruvate","label_x":39.439825226842686,"label_y":3712.8796985376375,"node_is_primary":true},"1577486":{"node_type":"multimarker","x":270.54306619363956,"y":3748.1387317407625},"1577487":{"node_type":"midmarker","x":250.54306619363956,"y":3748.1387317407625},"1577488":{"node_type":"multimarker","x":230.54306619363956,"y":3748.1387317407625},"1577489":{"node_type":"metabolite","x":203.9285032053583,"y":3802.6741321313875,"bigg_id":"cpd00023_c","name":"L-Glutamate","label_x":149.9285032053583,"label_y":3842.6741321313875,"node_is_primary":false},"1577490":{"node_type":"metabolite","x":357.50189798074894,"y":3816.3858020532625,"bigg_id":"cpd00024_c","name":"2-Oxoglutarate","label_x":303.50189798074894,"label_y":3856.3858020532625,"node_is_primary":false},"1577491":{"node_type":"metabolite","x":380.0162717600458,"y":3748.1387317407625,"bigg_id":"cpd00066_c","name":"L-Phenylalanine","label_x":326.0162717600458,"label_y":3788.1387317407625,"node_is_primary":true},"1577492":{"node_type":"multimarker","x":-49.96002197265625,"y":4127.420104980469},"1577493":{"node_type":"midmarker","x":-29.96002197265625,"y":4127.420104980469},"1577494":{"node_type":"multimarker","x":-9.96002197265625,"y":4127.420104980469},"1577495":{"node_type":"metabolite","x":-146.7130126953125,"y":4183.913757324219,"bigg_id":"cpd00003_c","name":"NAD","label_x":-200.7130126953125,"label_y":4223.913757324219,"node_is_primary":false},"1577496":{"node_type":"metabolite","x":74.52206420898438,"y":4199.896667480469,"bigg_id":"cpd00004_c","name":"NADH","label_x":20.522064208984375,"label_y":4239.896667480469,"node_is_primary":false},"1577497":{"node_type":"metabolite","x":75.03997802734375,"y":4047.4201049804688,"bigg_id":"cpd00011_c","name":"CO2","label_x":32.792938232421875,"label_y":4029.3788452148438,"node_is_primary":false},"1577498":{"node_type":"metabolite","x":169.4433135986328,"y":4138.861511230469,"bigg_id":"cpd00868_c","name":"p-hydroxyphenylpyruvate","label_x":7.7076568603515625,"label_y":4174.943542480469,"node_is_primary":true},"1577499":{"node_type":"multimarker","x":364.4433135986328,"y":4138.861511230469},"1577500":{"node_type":"midmarker","x":344.4433135986328,"y":4138.861511230469},"1577501":{"node_type":"multimarker","x":324.4433135986328,"y":4138.861511230469},"1577502":{"node_type":"metabolite","x":239.4433135986328,"y":4218.861511230469,"bigg_id":"cpd00023_c","name":"L-Glutamate","label_x":185.4433135986328,"label_y":4258.861511230469,"node_is_primary":false},"1577503":{"node_type":"metabolite","x":341.83460998535156,"y":4214.722839355469,"bigg_id":"cpd00024_c","name":"2-Oxoglutarate","label_x":287.83460998535156,"label_y":4254.722839355469,"node_is_primary":false},"1577504":{"node_type":"metabolite","x":473.91651916503906,"y":4138.861511230469,"bigg_id":"cpd00069_c","name":"L-Tyrosine","label_x":419.91651916503906,"label_y":4178.861511230469,"node_is_primary":true},"1577505":{"node_type":"multimarker","x":1031.287353515625,"y":1578.6680908203125},"1577506":{"node_type":"midmarker","x":1031.287353515625,"y":1598.6680908203125},"1577507":{"node_type":"multimarker","x":1031.287353515625,"y":1586.98486328125},"1577508":{"node_type":"metabolite","x":1031.287353515625,"y":1500.582275390625,"bigg_id":"cpd00089_c","name":"D-Glucose 1-phosphate","label_x":1056.287353515625,"label_y":1500.582275390625,"node_is_primary":true},"1577509":{"node_type":"multimarker","x":766.5928344726562,"y":1500.582275390625},"1577510":{"node_type":"midmarker","x":746.5928344726562,"y":1500.582275390625},"1577511":{"node_type":"multimarker","x":726.5928344726562,"y":1500.582275390625},"1577512":{"node_type":"metabolite","x":851.5928344726562,"y":1420.582275390625,"bigg_id":"cpd00002_c","name":"ATP","label_x":797.5928344726562,"label_y":1400.582275390625,"node_is_primary":false},"1577513":{"node_type":"metabolite","x":641.5928344726562,"y":1420.582275390625,"bigg_id":"cpd00012_c","name":"PPi","label_x":587.5928344726562,"label_y":1400.582275390625,"node_is_primary":false},"1577514":{"node_type":"metabolite","x":571.5928344726562,"y":1500.582275390625,"bigg_id":"cpd00387_c","name":"ADP-glucose","label_x":517.5928344726562,"label_y":1540.582275390625,"node_is_primary":true},"1577515":{"node_type":"multimarker","x":416.59283447265625,"y":1500.582275390625},"1577516":{"node_type":"midmarker","x":396.59283447265625,"y":1500.582275390625},"1577517":{"node_type":"multimarker","x":376.59283447265625,"y":1500.582275390625},"1577518":{"node_type":"metabolite","x":501.59283447265625,"y":1420.582275390625,"bigg_id":"cpd00001_c","name":"H2O","label_x":447.59283447265625,"label_y":1400.582275390625,"node_is_primary":false},"1577519":{"node_type":"metabolite","x":291.59283447265625,"y":1420.582275390625,"bigg_id":"cpd00008_c","name":"ADP","label_x":237.59283447265625,"label_y":1400.582275390625,"node_is_primary":false},"1577520":{"node_type":"metabolite","x":221.59283447265625,"y":1500.582275390625,"bigg_id":"cpd00155_c","name":"Glycogen","label_x":167.59283447265625,"label_y":1540.582275390625,"node_is_primary":true},"1577521":{"node_type":"multimarker","x":2569.945476976152,"y":1642.1056018739948},"1577522":{"node_type":"midmarker","x":2589.945476976152,"y":1642.1056018739948},"1577523":{"node_type":"multimarker","x":2609.945476976152,"y":1642.1056018739948},"1577524":{"node_type":"metabolite","x":2439.478924241777,"y":1562.3320423036823,"bigg_id":"cpd00002_c","name":"ATP","label_x":2385.478924241777,"label_y":1602.3320423036823,"node_is_primary":false},"1577525":{"node_type":"metabolite","x":2676.886394944902,"y":1724.2943225771198,"bigg_id":"cpd00018_c","name":"AMP","label_x":2622.886394944902,"label_y":1764.2943225771198,"node_is_primary":false},"1577526":{"node_type":"metabolite","x":2843.667400804277,"y":1651.6582141786823,"bigg_id":"cpd00103_c","name":"PRPP","label_x":2789.667400804277,"label_y":1691.6582141786823,"node_is_primary":true},"1577527":{"node_type":"multimarker","x":3000.624432054277,"y":1747.5451770693073},"1577528":{"node_type":"midmarker","x":3020.624432054277,"y":1747.5451770693073},"1577529":{"node_type":"multimarker","x":3040.624432054277,"y":1747.5451770693073},"1577530":{"node_type":"metabolite","x":2915.624432054277,"y":1827.5451770693073,"bigg_id":"cpd00002_c","name":"ATP","label_x":2861.624432054277,"label_y":1867.5451770693073,"node_is_primary":false},"1577531":{"node_type":"metabolite","x":3125.624432054277,"y":1827.5451770693073,"bigg_id":"cpd00012_c","name":"PPi","label_x":3071.624432054277,"label_y":1867.5451770693073,"node_is_primary":false},"1577532":{"node_type":"metabolite","x":3195.624432054277,"y":1747.5451770693073,"bigg_id":"cpd01775_c","name":"Phosphoribosyl-ATP","label_x":3141.624432054277,"label_y":1787.5451770693073,"node_is_primary":true},"1577533":{"node_type":"multimarker","x":3350.624432054277,"y":1747.5451770693073},"1577534":{"node_type":"midmarker","x":3370.624432054277,"y":1747.5451770693073},"1577535":{"node_type":"multimarker","x":3390.624432054277,"y":1747.5451770693073},"1577536":{"node_type":"metabolite","x":3265.624432054277,"y":1827.5451770693073,"bigg_id":"cpd00001_c","name":"H2O","label_x":3211.624432054277,"label_y":1867.5451770693073,"node_is_primary":false},"1577537":{"node_type":"metabolite","x":3475.624432054277,"y":1827.5451770693073,"bigg_id":"cpd00012_c","name":"PPi","label_x":3421.624432054277,"label_y":1867.5451770693073,"node_is_primary":false},"1577538":{"node_type":"metabolite","x":3545.624432054277,"y":1747.5451770693073,"bigg_id":"cpd01777_c","name":"Phosphoribosyl-AMP","label_x":3491.624432054277,"label_y":1787.5451770693073,"node_is_primary":true},"1577539":{"node_type":"multimarker","x":3700.624432054277,"y":1747.5451770693073},"1577540":{"node_type":"midmarker","x":3720.624432054277,"y":1747.5451770693073},"1577541":{"node_type":"multimarker","x":3740.624432054277,"y":1747.5451770693073},"1577542":{"node_type":"metabolite","x":3615.624432054277,"y":1827.5451770693073,"bigg_id":"cpd00001_c","name":"H2O","label_x":3561.624432054277,"label_y":1867.5451770693073,"node_is_primary":false},"1577543":{"node_type":"metabolite","x":3895.624432054277,"y":1747.5451770693073,"bigg_id":"cpd02979_c","name":"phosphoribosylformiminoaicar-phosphate","label_x":3730.082684007402,"label_y":1783.6314807802448,"node_is_primary":true},"1577544":{"node_type":"multimarker","x":4050.6244320542773,"y":1747.5451770693073},"1577545":{"node_type":"midmarker","x":4070.6244320542773,"y":1747.5451770693073},"1577546":{"node_type":"multimarker","x":4090.6244320542773,"y":1747.5451770693073},"1577547":{"node_type":"metabolite","x":4245.624432054277,"y":1747.5451770693073,"bigg_id":"cpd02991_c","name":"phosphoribulosylformimino-AICAR-phosphate","label_x":4052.6864437730273,"label_y":1724.9253040224323,"node_is_primary":true},"1577548":{"node_type":"multimarker","x":4247.580975023027,"y":2098.2931018739946},"1577549":{"node_type":"midmarker","x":4247.580975023027,"y":2116.336192694307},"1577550":{"node_type":"multimarker","x":4247.580975023027,"y":2195.694835272432},"1577551":{"node_type":"metabolite","x":4337.363201585527,"y":2286.493907538057,"bigg_id":"cpd00023_c","name":"L-Glutamate","label_x":4352.363201585527,"label_y":2286.493907538057,"node_is_primary":false},"1577552":{"node_type":"metabolite","x":4326.093670335527,"y":1938.9797473818073,"bigg_id":"cpd00053_c","name":"L-Glutamine","label_x":4349.592693773027,"label_y":1943.5404163271198,"node_is_primary":false},"1577553":{"node_type":"metabolite","x":4165.623455491777,"y":2282.5897327333696,"bigg_id":"cpd00067_c","name":"H+","label_x":4108.890545335527,"label_y":2298.891612616182,"node_is_primary":false},"1577554":{"node_type":"metabolite","x":4132.587322679277,"y":2211.710216131807,"bigg_id":"cpd02843_c","name":"D-erythro-imidazole-glycerol-phosphate","label_x":3717.7465023667773,"label_y":2214.3140979677446,"node_is_primary":false},"1577555":{"node_type":"metabolite","x":4511.85355803084,"y":2692.128917303682,"bigg_id":"cpd02851_c","name":"AICAR","label_x":4499.69144865584,"label_y":2654.966807928682,"node_is_primary":true},"1577556":{"node_type":"multimarker","x":4520.131634202715,"y":2697.171641913057},"1577557":{"node_type":"midmarker","x":4520.131634202715,"y":2781.716075506807},"1577558":{"node_type":"multimarker","x":4520.131634202715,"y":2700.009532538057},"1577559":{"node_type":"metabolite","x":4461.104290452715,"y":2768.711680975557,"bigg_id":"cpd00087_c","name":"Tetrahydrofolate","label_x":4306.161907640215,"label_y":2745.240977850557,"node_is_primary":false},"1577560":{"node_type":"metabolite","x":4455.07963224959,"y":2732.790294256807,"bigg_id":"cpd00201_c","name":"10-Formyltetrahydrofolate","label_x":4241.85795256209,"label_y":2715.848888006807,"node_is_primary":false},"1577561":{"node_type":"metabolite","x":4522.320599046465,"y":2809.692149725557,"bigg_id":"cpd02884_c","name":"FAICAR","label_x":4561.409466233965,"label_y":2800.574229803682,"node_is_primary":true},"1577562":{"node_type":"multimarker","x":3095.906755119816,"y":1494.0964939034207},"1577563":{"node_type":"midmarker","x":3115.906576573607,"y":1494.181003172745},"1577564":{"node_type":"multimarker","x":3135.906398027396,"y":1494.265512442064},"1577565":{"node_type":"metabolite","x":3017.243653647333,"y":1438.4616279019674,"bigg_id":"cpd00001_c","name":"H2O","label_x":2927.243653647333,"label_y":1468.4616279019674,"node_is_primary":false},"1577566":{"node_type":"metabolite","x":3231.027855970782,"y":1428.3235111387212,"bigg_id":"cpd00012_c","name":"PPi","label_x":3141.027855970782,"label_y":1458.3235111387212,"node_is_primary":false},"1577567":{"node_type":"metabolite","x":3271.336410778626,"y":1569.2816653340003,"bigg_id":"cpd00023_c","name":"L-Glutamate","label_x":3296.336410778626,"label_y":1569.2816653340003,"node_is_primary":false},"1577568":{"node_type":"metabolite","x":3054.7973086329666,"y":1562.0178403900372,"bigg_id":"cpd00053_c","name":"L-Glutamine","label_x":3069.7973086329666,"label_y":1562.0178403900372,"node_is_primary":false},"1577569":{"node_type":"metabolite","x":3406.4704341599554,"y":1482.6509401909013,"bigg_id":"cpd01982_c","name":"5-Phosphoribosylamine","label_x":3274.7048091599554,"label_y":1531.5726931205888,"node_is_primary":true},"1577570":{"node_type":"multimarker","x":3561.4704341599554,"y":1482.6509401909013},"1577571":{"node_type":"midmarker","x":3581.4704341599554,"y":1482.6509401909013},"1577572":{"node_type":"multimarker","x":3664.0903072068304,"y":1482.6509401909013},"1577573":{"node_type":"metabolite","x":3476.4704341599554,"y":1402.6509401909013,"bigg_id":"cpd00002_c","name":"ATP","label_x":3422.4704341599554,"label_y":1382.6509401909013,"node_is_primary":false},"1577574":{"node_type":"metabolite","x":3828.8747310349554,"y":1547.2277224174638,"bigg_id":"cpd00008_c","name":"ADP","label_x":3774.8747310349554,"label_y":1587.2277224174638,"node_is_primary":false},"1577575":{"node_type":"metabolite","x":3758.8747310349554,"y":1398.7371218315263,"bigg_id":"cpd00009_c","name":"Phosphate","label_x":3704.8747310349554,"label_y":1378.7371218315263,"node_is_primary":false},"1577576":{"node_type":"metabolite","x":3476.4704341599554,"y":1562.6509401909013,"bigg_id":"cpd00033_c","name":"Glycine","label_x":3422.4704341599554,"label_y":1602.6509401909013,"node_is_primary":false},"1577577":{"node_type":"metabolite","x":3729.5217036912054,"y":1554.8234255424638,"bigg_id":"cpd00067_c","name":"H+","label_x":3675.5217036912054,"label_y":1594.8234255424638,"node_is_primary":false},"1577578":{"node_type":"metabolite","x":3918.9072017380804,"y":1493.9286501518388,"bigg_id":"cpd02394_c","name":"GAR","label_x":3864.9072017380804,"label_y":1533.9286501518388,"node_is_primary":true},"1577579":{"node_type":"multimarker","x":4073.9072017380804,"y":1493.9286501518388},"1577580":{"node_type":"midmarker","x":4207.40573689433,"y":1493.9286501518388},"1577581":{"node_type":"multimarker","x":4227.40573689433,"y":1493.9286501518388},"1577582":{"node_type":"metabolite","x":4402.42185017558,"y":1417.8423464409013,"bigg_id":"cpd00067_c","name":"H+","label_x":4348.42185017558,"label_y":1397.8423464409013,"node_is_primary":false},"1577583":{"node_type":"metabolite","x":4360.88034626933,"y":1581.9879763237138,"bigg_id":"cpd00087_c","name":"Tetrahydrofolate","label_x":4306.88034626933,"label_y":1621.9879763237138,"node_is_primary":false},"1577584":{"node_type":"metabolite","x":3988.9072017380804,"y":1573.9286501518388,"bigg_id":"cpd00201_c","name":"10-Formyltetrahydrofolate","label_x":3862.5029048630804,"label_y":1619.7993776909013,"node_is_primary":false},"1577585":{"node_type":"metabolite","x":4692.03952595683,"y":1507.3948366752763,"bigg_id":"cpd02678_c","name":"N-Formyl-GAR","label_x":4733.92624470683,"label_y":1519.9985964409013,"node_is_primary":true},"1577586":{"node_type":"multimarker","x":4692.03952595683,"y":1603.6885378471513},"1577587":{"node_type":"midmarker","x":4692.03952595683,"y":1623.6885378471513},"1577588":{"node_type":"multimarker","x":4692.03952595683,"y":1643.6885378471513},"1577589":{"node_type":"metabolite","x":4772.03952595683,"y":1518.6885378471513,"bigg_id":"cpd00001_c","name":"H2O","label_x":4787.03952595683,"label_y":1518.6885378471513,"node_is_primary":false},"1577590":{"node_type":"metabolite","x":4612.03952595683,"y":1518.6885378471513,"bigg_id":"cpd00002_c","name":"ATP","label_x":4565.09079548808,"label_y":1507.5941774955888,"node_is_primary":false},"1577591":{"node_type":"metabolite","x":4623.54977986308,"y":1759.5509646049638,"bigg_id":"cpd00008_c","name":"ADP","label_x":4648.54977986308,"label_y":1759.5509646049638,"node_is_primary":false},"1577592":{"node_type":"metabolite","x":4852.03952595683,"y":1708.6885378471513,"bigg_id":"cpd00009_c","name":"Phosphate","label_x":4867.03952595683,"label_y":1708.6885378471513,"node_is_primary":false},"1577593":{"node_type":"metabolite","x":4772.03952595683,"y":1728.6885378471513,"bigg_id":"cpd00023_c","name":"L-Glutamate","label_x":4787.03952595683,"label_y":1728.6885378471513,"node_is_primary":false},"1577594":{"node_type":"metabolite","x":4532.03952595683,"y":1538.6885378471513,"bigg_id":"cpd00053_c","name":"L-Glutamine","label_x":4483.13376423808,"label_y":1590.2141726127763,"node_is_primary":false},"1577595":{"node_type":"metabolite","x":4551.37644001933,"y":1732.6023562065263,"bigg_id":"cpd00067_c","name":"H+","label_x":4502.47116658183,"label_y":1735.2061159721513,"node_is_primary":false},"1577596":{"node_type":"metabolite","x":4694.45993611308,"y":1802.6185915580888,"bigg_id":"cpd02826_c","name":"5'-Phosphoribosylformylglycinamidine","label_x":4727.74216267558,"label_y":1801.3084108940263,"node_is_primary":true},"1577597":{"node_type":"multimarker","x":4694.45993611308,"y":1881.3004763237138},"1577598":{"node_type":"midmarker","x":4694.45993611308,"y":1901.3004763237138},"1577599":{"node_type":"multimarker","x":4694.45993611308,"y":1899.7749636284013},"1577600":{"node_type":"metabolite","x":4641.85593220683,"y":1821.7399294487138,"bigg_id":"cpd00002_c","name":"ATP","label_x":4551.85593220683,"label_y":1851.7399294487138,"node_is_primary":false},"1577601":{"node_type":"metabolite","x":4620.09860798808,"y":2044.990173589339,"bigg_id":"cpd00008_c","name":"ADP","label_x":4558.99606892558,"label_y":2029.335144292464,"node_is_primary":false},"1577602":{"node_type":"metabolite","x":4770.54636189433,"y":1974.9904177299638,"bigg_id":"cpd00009_c","name":"Phosphate","label_x":4785.54636189433,"label_y":1974.9904177299638,"node_is_primary":false},"1577603":{"node_type":"metabolite","x":4610.54636189433,"y":1974.9904177299638,"bigg_id":"cpd00067_c","name":"H+","label_x":4577.29587361308,"label_y":1965.8529665580888,"node_is_primary":false},"1577604":{"node_type":"metabolite","x":4702.75095173808,"y":2084.144226323714,"bigg_id":"cpd02140_c","name":"Aminoimidazole ribotide","label_x":4736.03366658183,"label_y":2073.0498659721516,"node_is_primary":true},"1577605":{"node_type":"multimarker","x":4704.70749470683,"y":2178.4812624565266},"1577606":{"node_type":"midmarker","x":4704.70749470683,"y":2155.4299929252766},"1577607":{"node_type":"multimarker","x":4704.70749470683,"y":2175.4299929252766},"1577608":{"node_type":"metabolite","x":4784.70749470683,"y":2093.4812624565266,"bigg_id":"cpd00002_c","name":"ATP","label_x":4799.70749470683,"label_y":2093.4812624565266,"node_is_primary":false},"1577609":{"node_type":"metabolite","x":4626.43259236308,"y":2214.7495730034016,"bigg_id":"cpd00008_c","name":"ADP","label_x":4565.33054158183,"label_y":2191.2671511284016,"node_is_primary":false},"1577610":{"node_type":"metabolite","x":4784.70749470683,"y":2226.938171636214,"bigg_id":"cpd00009_c","name":"Phosphate","label_x":4799.70749470683,"label_y":2226.938171636214,"node_is_primary":false},"1577611":{"node_type":"metabolite","x":4624.70749470683,"y":2248.463562261214,"bigg_id":"cpd00067_c","name":"H+","label_x":4534.70749470683,"label_y":2278.463562261214,"node_is_primary":false},"1577612":{"node_type":"metabolite","x":4624.70749470683,"y":2093.4812624565266,"bigg_id":"cpd00242_c","name":"Bicarbonate","label_x":4546.44870564433,"label_y":2078.4732058159016,"node_is_primary":false},"1577613":{"node_type":"metabolite","x":4709.08444783183,"y":2293.040222417464,"bigg_id":"cpd02893_c","name":"5'-Phosphoribosyl-4-carboxy-5-aminoimidazole","label_x":4728.66940876933,"label_y":2295.643982183089,"node_is_primary":true},"1577614":{"node_type":"multimarker","x":4711.04050251933,"y":2368.669128667464},"1577615":{"node_type":"midmarker","x":4711.04050251933,"y":2388.669128667464},"1577616":{"node_type":"multimarker","x":4711.04001423808,"y":2365.639587651839},"1577617":{"node_type":"metabolite","x":4789.08444783183,"y":2311.051697026839,"bigg_id":"cpd00002_c","name":"ATP","label_x":4804.08444783183,"label_y":2311.051697026839,"node_is_primary":false},"1577618":{"node_type":"metabolite","x":4791.04001423808,"y":2450.639587651839,"bigg_id":"cpd00008_c","name":"ADP","label_x":4806.04001423808,"label_y":2450.639587651839,"node_is_primary":false},"1577619":{"node_type":"metabolite","x":4631.04001423808,"y":2450.639587651839,"bigg_id":"cpd00009_c","name":"Phosphate","label_x":4560.59860798808,"label_y":2420.006531011214,"node_is_primary":false},"1577620":{"node_type":"metabolite","x":4629.08444783183,"y":2311.051697026839,"bigg_id":"cpd00041_c","name":"L-Aspartate","label_x":4539.08444783183,"label_y":2341.051697026839,"node_is_primary":false},"1577621":{"node_type":"metabolite","x":4615.58444783183,"y":2497.139831792464,"bigg_id":"cpd00067_c","name":"H+","label_x":4590.12888142558,"label_y":2474.330505620589,"node_is_primary":false},"1577622":{"node_type":"metabolite","x":4711.04001423808,"y":2530.419128667464,"bigg_id":"cpd02921_c","name":"SAICAR","label_x":4736.04001423808,"label_y":2530.419128667464,"node_is_primary":true},"1577623":{"node_type":"multimarker","x":4715.178808183393,"y":2534.047058354964},"1577624":{"node_type":"midmarker","x":4715.178808183393,"y":2554.047058354964},"1577625":{"node_type":"multimarker","x":4715.178808183393,"y":2574.047058354964},"1577626":{"node_type":"metabolite","x":4795.562108964643,"y":2674.694275151839,"bigg_id":"cpd00106_c","name":"Fumarate","label_x":4817.047948808393,"label_y":2667.532165776839,"node_is_primary":false},"1577628":{"node_type":"multimarker","x":4519.417278733965,"y":2909.159679022432},"1577629":{"node_type":"midmarker","x":4521.373333421465,"y":2887.203868475557},"1577630":{"node_type":"multimarker","x":4521.373333421465,"y":2867.203868475557},"1577631":{"node_type":"metabolite","x":4458.976360765215,"y":2982.424571600557,"bigg_id":"cpd00001_c","name":"H2O","label_x":4368.976360765215,"label_y":3012.424571600557,"node_is_primary":false},"1577632":{"node_type":"metabolite","x":4521.373333421465,"y":3062.203868475557,"bigg_id":"cpd00114_c","name":"IMP","label_x":4546.373333421465,"label_y":3062.203868475557,"node_is_primary":true},"1577633":{"node_type":"multimarker","x":4597.736126390215,"y":3062.203868475557},"1577634":{"node_type":"midmarker","x":4617.736126390215,"y":3062.203868475557},"1577635":{"node_type":"multimarker","x":4637.736126390215,"y":3062.203868475557},"1577636":{"node_type":"metabolite","x":4545.846477952715,"y":2982.203868475557,"bigg_id":"cpd00001_c","name":"H2O","label_x":4491.846477952715,"label_y":2962.203868475557,"node_is_primary":false},"1577637":{"node_type":"metabolite","x":4545.846477952715,"y":3122.674327459932,"bigg_id":"cpd00003_c","name":"NAD","label_x":4491.846477952715,"label_y":3162.674327459932,"node_is_primary":false},"1577638":{"node_type":"metabolite","x":4702.899212327715,"y":3134.463389959932,"bigg_id":"cpd00004_c","name":"NADH","label_x":4648.899212327715,"label_y":3174.463389959932,"node_is_primary":true},"1577639":{"node_type":"metabolite","x":4722.736126390215,"y":2982.203868475557,"bigg_id":"cpd00067_c","name":"H+","label_x":4668.736126390215,"label_y":2962.203868475557,"node_is_primary":false},"1577640":{"node_type":"metabolite","x":4760.112591233965,"y":3062.132335272432,"bigg_id":"cpd00497_c","name":"XMP","label_x":4706.112591233965,"label_y":3102.132335272432,"node_is_primary":true},"1577641":{"node_type":"multimarker","x":4844.753216233965,"y":3062.132335272432},"1577642":{"node_type":"midmarker","x":4864.753216233965,"y":3062.132335272432},"1577643":{"node_type":"multimarker","x":4895.629681077715,"y":3064.085216131807},"1577644":{"node_type":"metabolite","x":4768.030559983965,"y":2982.132335272432,"bigg_id":"cpd00002_c","name":"ATP","label_x":4714.030559983965,"label_y":2962.132335272432,"node_is_primary":false},"1577645":{"node_type":"metabolite","x":4980.629681077715,"y":2984.085216131807,"bigg_id":"cpd00012_c","name":"PPi","label_x":4957.876751390215,"label_y":2964.085216131807,"node_is_primary":false},"1577646":{"node_type":"metabolite","x":4768.030559983965,"y":3142.132335272432,"bigg_id":"cpd00013_c","name":"NH3","label_x":4714.030559983965,"label_y":3182.132335272432,"node_is_primary":false},"1577647":{"node_type":"metabolite","x":4919.781048265215,"y":3144.156749334932,"bigg_id":"cpd00018_c","name":"AMP","label_x":4865.781048265215,"label_y":3184.156749334932,"node_is_primary":false},"1577648":{"node_type":"metabolite","x":4994.300579515215,"y":3151.896983709932,"bigg_id":"cpd00067_c","name":"H+","label_x":4959.829876390215,"label_y":3186.038096991182,"node_is_primary":false},"1577649":{"node_type":"metabolite","x":5083.666302171465,"y":3063.942149725557,"bigg_id":"cpd00126_c","name":"GMP","label_x":5029.666302171465,"label_y":3103.942149725557,"node_is_primary":true},"1577650":{"node_type":"multimarker","x":5155.890423265215,"y":3063.942149725557},"1577651":{"node_type":"midmarker","x":5175.890423265215,"y":3063.942149725557},"1577652":{"node_type":"multimarker","x":5195.890423265215,"y":3063.942149725557},"1577653":{"node_type":"metabolite","x":5070.890423265215,"y":3143.942149725557,"bigg_id":"cpd00002_c","name":"ATP","label_x":5016.890423265215,"label_y":3183.942149725557,"node_is_primary":false},"1577654":{"node_type":"metabolite","x":5268.865520921465,"y":3142.060802069307,"bigg_id":"cpd00008_c","name":"ADP","label_x":5214.865520921465,"label_y":3182.060802069307,"node_is_primary":false},"1577655":{"node_type":"metabolite","x":5281.625774827715,"y":3061.452159491182,"bigg_id":"cpd00031_c","name":"GDP","label_x":5227.625774827715,"label_y":3101.452159491182,"node_is_primary":true},"1577656":{"node_type":"multimarker","x":5353.849895921465,"y":3057.313243475557},"1577657":{"node_type":"midmarker","x":5373.849895921465,"y":3057.313243475557},"1577658":{"node_type":"multimarker","x":5393.849895921465,"y":3057.313243475557},"1577659":{"node_type":"metabolite","x":5301.960247483965,"y":3118.016612616182,"bigg_id":"cpd00002_c","name":"ATP","label_x":5247.960247483965,"label_y":3130.675059881807,"node_is_primary":false},"1577660":{"node_type":"metabolite","x":5464.872845140215,"y":3125.667003241182,"bigg_id":"cpd00008_c","name":"ADP","label_x":5473.367962327715,"label_y":3144.184337225557,"node_is_primary":false},"1577661":{"node_type":"metabolite","x":5555.015423265215,"y":3063.100596991182,"bigg_id":"cpd00038_c","name":"GTP","label_x":5526.404095140215,"label_y":3112.865489569307,"node_is_primary":true},"1577662":{"node_type":"multimarker","x":1043.1314697265625,"y":4015.2841186523438},"1577663":{"node_type":"midmarker","x":1043.1314697265625,"y":4035.2841186523438},"1577664":{"node_type":"multimarker","x":1043.1314697265625,"y":4055.2841186523438},"1577665":{"node_type":"metabolite","x":963.1314697265625,"y":4140.284118652344,"bigg_id":"cpd00011_c","name":"CO2","label_x":910.2007446289062,"label_y":4168.332946777344,"node_is_primary":false},"1577666":{"node_type":"metabolite","x":963.1314697265625,"y":3971.6718139648438,"bigg_id":"cpd00067_c","name":"H+","label_x":914.1027221679688,"label_y":3970.4557495117188,"node_is_primary":false},"1577667":{"node_type":"metabolite","x":1043.1314697265625,"y":4177.173767089844,"bigg_id":"cpd00668_c","name":"2-Acetolactate","label_x":1068.1314697265625,"label_y":4177.173767089844,"node_is_primary":true},"1577668":{"node_type":"multimarker","x":1043.1314697265625,"y":4278.369567871094},"1577669":{"node_type":"midmarker","x":1043.1314697265625,"y":4298.369567871094},"1577670":{"node_type":"multimarker","x":1043.1314697265625,"y":4318.369567871094},"1577671":{"node_type":"metabolite","x":1119.2293701171875,"y":4207.026794433594,"bigg_id":"cpd00005_c","name":"NADPH","label_x":1134.2293701171875,"label_y":4207.026794433594,"node_is_primary":false},"1577672":{"node_type":"metabolite","x":1125.073974609375,"y":4369.965759277344,"bigg_id":"cpd00006_c","name":"NADP","label_x":1150.073974609375,"label_y":4369.965759277344,"node_is_primary":false},"1577673":{"node_type":"metabolite","x":984.5925903320312,"y":4210.928649902344,"bigg_id":"cpd00067_c","name":"H+","label_x":937.5148315429688,"label_y":4207.761657714844,"node_is_primary":false},"1577674":{"node_type":"metabolite","x":1045.073974609375,"y":4403.663024902344,"bigg_id":"cpd02498_c","name":"2,3-Dihydroxy-isovalerate","label_x":1076.0367431640625,"label_y":4406.349060058594,"node_is_primary":true},"1577675":{"node_type":"multimarker","x":1872.1473388671875,"y":3930.6434936523438},"1577676":{"node_type":"midmarker","x":1892.1473388671875,"y":3930.6434936523438},"1577677":{"node_type":"multimarker","x":1912.1473388671875,"y":3930.6434936523438},"1577678":{"node_type":"metabolite","x":1830.069580078125,"y":3856.4967651367188,"bigg_id":"cpd00009_c","name":"Phosphate","label_x":1856.0611572265625,"label_y":3861.8598022460938,"node_is_primary":false},"1577679":{"node_type":"metabolite","x":1913.0174560546875,"y":3975.5167846679688,"bigg_id":"cpd00010_c","name":"CoA","label_x":1880.478759765625,"label_y":4005.7619018554688,"node_is_primary":false},"1577680":{"node_type":"metabolite","x":1740.322998046875,"y":3862.3663940429688,"bigg_id":"cpd00067_c","name":"H+","label_x":1723.392333984375,"label_y":3845.7868041992188,"node_is_primary":false},"1577681":{"node_type":"metabolite","x":2086.89404296875,"y":3934.5536499023438,"bigg_id":"cpd00196_c","name":"Acetylphosphate","label_x":2118.738525390625,"label_y":3935.5336303710938,"node_is_primary":true},"1577682":{"node_type":"multimarker","x":2086.89404296875,"y":4033.9540405273438},"1577683":{"node_type":"midmarker","x":2086.89404296875,"y":4037.3661499023438},"1577684":{"node_type":"multimarker","x":2086.89404296875,"y":4017.3661499023438},"1577685":{"node_type":"metabolite","x":2162.9832763671875,"y":4136.275817871094,"bigg_id":"cpd00002_c","name":"ATP","label_x":2187.9832763671875,"label_y":4136.275817871094,"node_is_primary":false},"1577686":{"node_type":"metabolite","x":2032.2572021484375,"y":3963.5824584960938,"bigg_id":"cpd00008_c","name":"ADP","label_x":1979.326416015625,"label_y":3985.7785034179688,"node_is_primary":false},"1577687":{"node_type":"metabolite","x":2092.7554931640625,"y":4196.994079589844,"bigg_id":"cpd00029_c","name":"Acetate","label_x":2082.3922119140625,"label_y":4261.377868652344,"node_is_primary":true},"1577688":{"node_type":"metabolite","x":2196.142333984375,"y":4081.8851928710938,"bigg_id":"cpd00067_c","name":"H+","label_x":2211.4971923828125,"label_y":4080.6691284179688,"node_is_primary":false},"1577689":{"node_type":"multimarker","x":1919.3380521190968,"y":4073.145478345848},"1577690":{"node_type":"midmarker","x":1901.4661011610801,"y":4064.168097382878},"1577691":{"node_type":"multimarker","x":1883.5941502030653,"y":4055.1907164199106},"1577692":{"node_type":"metabolite","x":2035.4740415184788,"y":4212.052776270528,"bigg_id":"cpd00002_c","name":"ATP","label_x":2014.6412778466035,"label_y":4252.052776270528,"node_is_primary":false},"1577693":{"node_type":"metabolite","x":1931.7016585581641,"y":4168.577901028275,"bigg_id":"cpd00010_c","name":"CoA","label_x":1869.8975814097264,"label_y":4191.5000201689,"node_is_primary":false},"1577694":{"node_type":"metabolite","x":1799.0429216936843,"y":4080.7206960812364,"bigg_id":"cpd00012_c","name":"PPi","label_x":1745.0429216936843,"label_y":4120.720696081234,"node_is_primary":false},"1577695":{"node_type":"metabolite","x":1769.4094547489951,"y":4025.540498573355,"bigg_id":"cpd00018_c","name":"AMP","label_x":1723.2135318974326,"label_y":4056.26681693273,"node_is_primary":false},"1577697":{"node_type":"metabolite","x":1983.980574281026,"y":4185.397887458303,"bigg_id":"cpd00067_c","name":"H+","label_x":1965.098738343526,"label_y":4216.123961677053,"node_is_primary":false},"1577714":{"node_type":"multimarker","x":2445.8244018554688,"y":4073.4247436523438},"1577715":{"node_type":"midmarker","x":2445.8244018554688,"y":4053.4247436523438},"1577716":{"node_type":"multimarker","x":2445.8244018554688,"y":4033.4247436523438},"1577717":{"node_type":"metabolite","x":2371.6427612304688,"y":3994.9691772460938,"bigg_id":"cpd00023_c","name":"L-Glutamate","label_x":2281.6427612304688,"label_y":4024.9691772460938,"node_is_primary":false},"1577718":{"node_type":"metabolite","x":2376.0082397460938,"y":4127.578552246094,"bigg_id":"cpd00024_c","name":"2-Oxoglutarate","label_x":2253.6181030273438,"label_y":4102.367370605469,"node_is_primary":false},"1577719":{"node_type":"metabolite","x":2445.3375854492188,"y":4247.634704589844,"bigg_id":"cpd00041_c","name":"L-Aspartate","label_x":2479.4555053710938,"label_y":4291.210388183594,"node_is_primary":true},"1577720":{"node_type":"multimarker","x":4356.270595634633,"y":3659.746624228869},"1577721":{"node_type":"midmarker","x":4356.270595634633,"y":3679.746624228869},"1577722":{"node_type":"multimarker","x":4356.270595634633,"y":3699.746624228869},"1577723":{"node_type":"metabolite","x":4293.724697197133,"y":3778.928753135119,"bigg_id":"cpd00011_c","name":"CO2","label_x":4203.724697197133,"label_y":3808.928753135119,"node_is_primary":false},"1577724":{"node_type":"metabolite","x":4295.664150322133,"y":3588.322063681994,"bigg_id":"cpd00067_c","name":"H+","label_x":4283.237880790883,"label_y":3569.838421103869,"node_is_primary":false},"1577725":{"node_type":"metabolite","x":4356.270595634633,"y":3854.746624228869,"bigg_id":"cpd00281_c","name":"GABA","label_x":4381.270595634633,"label_y":3854.746624228869,"node_is_primary":true},"1577726":{"node_type":"metabolite","x":4443.296875,"y":4084.127685546875,"bigg_id":"cpd00001_c","name":"H2O","label_x":4459.458834632338,"label_y":4107.39262096074,"node_is_primary":false},"1577727":{"node_type":"multimarker","x":4356.0263671875,"y":4000.8837890625},"1577728":{"node_type":"midmarker","x":4356.0263671875,"y":3980.8837890625},"1577729":{"node_type":"multimarker","x":4356.0263671875,"y":3960.8837890625},"1577730":{"node_type":"metabolite","x":4276.0263671875,"y":4085.8837890625,"bigg_id":"cpd00003_c","name":"NAD","label_x":4186.0263671875,"label_y":4115.8837890625,"node_is_primary":false},"1577731":{"node_type":"metabolite","x":4437.47900390625,"y":3906.7294921875,"bigg_id":"cpd00004_c","name":"NADH","label_x":4462.47900390625,"label_y":3906.7294921875,"node_is_primary":false},"1577732":{"node_type":"metabolite","x":4281.84423828125,"y":3899.156005859375,"bigg_id":"cpd00067_c","name":"H+","label_x":4238.38818359375,"label_y":3919.45947265625,"node_is_primary":false},"1577734":{"node_type":"metabolite","x":4352.634765625,"y":4132.428466796875,"bigg_id":"cpd00434_c","name":"4-Aminobutanal","label_x":4381.21044921875,"label_y":4138.246337890625,"node_is_primary":true},"1577735":{"node_type":"multimarker","x":2445.3375854492188,"y":4352.969177246094},"1577736":{"node_type":"midmarker","x":2445.3375854492188,"y":4372.969177246094},"1577737":{"node_type":"multimarker","x":2445.3375854492188,"y":4392.969177246094},"1577738":{"node_type":"metabolite","x":2500.1259155273438,"y":4316.453063964844,"bigg_id":"cpd00002_c","name":"ATP","label_x":2515.1259155273438,"label_y":4320.331481933594,"node_is_primary":false},"1577739":{"node_type":"metabolite","x":2525.3375854492188,"y":4477.969177246094,"bigg_id":"cpd00012_c","name":"PPi","label_x":2540.3375854492188,"label_y":4477.969177246094,"node_is_primary":false},"1577740":{"node_type":"metabolite","x":2348.3703002929688,"y":4458.759704589844,"bigg_id":"cpd00018_c","name":"AMP","label_x":2334.5834350585938,"label_y":4441.305603027344,"node_is_primary":false},"1577741":{"node_type":"metabolite","x":2365.3375854492188,"y":4267.969177246094,"bigg_id":"cpd00274_c","name":"Citrulline","label_x":2275.3375854492188,"label_y":4297.969177246094,"node_is_primary":false},"1577742":{"node_type":"metabolite","x":2442.9115600585938,"y":4532.270935058594,"bigg_id":"cpd02152_c","name":"L-Argininosuccinate","label_x":2352.9115600585938,"label_y":4568.088806152344,"node_is_primary":true},"1577743":{"node_type":"multimarker","x":2597.9115600585938,"y":4532.270935058594},"1577744":{"node_type":"midmarker","x":2617.9115600585938,"y":4532.270935058594},"1577745":{"node_type":"multimarker","x":2630.1542358398438,"y":4532.270935058594},"1577746":{"node_type":"metabolite","x":2792.9115600585938,"y":4532.270935058594,"bigg_id":"cpd00051_c","name":"L-Arginine","label_x":2752.4872436523438,"label_y":4512.151306152344,"node_is_primary":true},"1577747":{"node_type":"metabolite","x":2688.0033569335938,"y":4587.059997558594,"bigg_id":"cpd00106_c","name":"Fumarate","label_x":2634.0033569335938,"label_y":4627.059997558594,"node_is_primary":false},"1577748":{"node_type":"multimarker","x":2611.0774651376632,"y":4083.5714713954358},"1577749":{"node_type":"midmarker","x":2625.21159423874,"y":4069.421333779351},"1577750":{"node_type":"multimarker","x":2639.3457233398167,"y":4055.2711961632676},"1577751":{"node_type":"metabolite","x":2500.2247370875048,"y":4118.202336734487,"bigg_id":"cpd00001_c","name":"H2O","label_x":2469.4969538843798,"label_y":4156.382756656362,"node_is_primary":false},"1577752":{"node_type":"metabolite","x":2590.1538653599287,"y":4190.5492953243465,"bigg_id":"cpd00007_c","name":"O2","label_x":2611.7883868443037,"label_y":4201.4594515743465,"node_is_primary":false},"1577753":{"node_type":"metabolite","x":2739.7822625706763,"y":4060.775305828105,"bigg_id":"cpd00013_c","name":"NH3","label_x":2757.5378778050513,"label_y":4077.622962078105,"node_is_primary":false},"1577754":{"node_type":"metabolite","x":2693.957240452475,"y":3983.7921862929625,"bigg_id":"cpd00025_c","name":"H2O2","label_x":2702.0160783431,"label_y":4012.1561999648366,"node_is_primary":false},"1577755":{"node_type":"metabolite","x":2646.0998234825274,"y":3722.5829714354886,"bigg_id":"cpd00032_c","name":"Oxaloacetate","label_x":2659.9770207481524,"label_y":3685.0092409667386,"node_is_primary":true},"1577756":{"node_type":"multimarker","x":4888.716884697133,"y":3462.081341025744},"1577757":{"node_type":"midmarker","x":4868.716884697133,"y":3462.081341025744},"1577758":{"node_type":"multimarker","x":4848.716884697133,"y":3462.081341025744},"1577759":{"node_type":"metabolite","x":4983.413662040883,"y":3380.142132041369,"bigg_id":"cpd00001_c","name":"H2O","label_x":4970.140224540883,"label_y":3360.142132041369,"node_is_primary":false},"1577760":{"node_type":"metabolite","x":4773.413662040883,"y":3380.142132041369,"bigg_id":"cpd00005_c","name":"NADPH","label_x":4719.413662040883,"label_y":3360.142132041369,"node_is_primary":false},"1577761":{"node_type":"metabolite","x":4975.839931572133,"y":3533.837200400744,"bigg_id":"cpd00006_c","name":"NADP","label_x":4921.839931572133,"label_y":3573.837200400744,"node_is_primary":false},"1577762":{"node_type":"metabolite","x":4742.383876884633,"y":3522.688030478869,"bigg_id":"cpd00067_c","name":"H+","label_x":4694.201747978383,"label_y":3537.476604697619,"node_is_primary":false},"1577763":{"node_type":"metabolite","x":5062.926845634633,"y":3472.264934775744,"bigg_id":"cpd02431_c","name":"1-Pyrroline-5-carboxylate","label_x":5008.926845634633,"label_y":3512.264934775744,"node_is_primary":true},"1577764":{"node_type":"multimarker","x":3061.9015502929688,"y":4245.695251464844},"1577765":{"node_type":"midmarker","x":3081.9015502929688,"y":4245.695251464844},"1577766":{"node_type":"multimarker","x":3101.9015502929688,"y":4245.695251464844},"1577767":{"node_type":"metabolite","x":2955.5687866210938,"y":4187.028259277344,"bigg_id":"cpd00002_c","name":"ATP","label_x":2965.5670776367188,"label_y":4192.239685058594,"node_is_primary":false},"1577768":{"node_type":"metabolite","x":3198.5377807617188,"y":4179.270935058594,"bigg_id":"cpd00012_c","name":"PPi","label_x":3144.5377807617188,"label_y":4159.270935058594,"node_is_primary":false},"1577769":{"node_type":"metabolite","x":3186.9015502929688,"y":4325.695251464844,"bigg_id":"cpd00018_c","name":"AMP","label_x":3132.9015502929688,"label_y":4365.695251464844,"node_is_primary":false},"1577770":{"node_type":"metabolite","x":2947.8114624023438,"y":4292.726501464844,"bigg_id":"cpd00067_c","name":"H+","label_x":2893.8114624023438,"label_y":4332.726501464844,"node_is_primary":false},"1577771":{"node_type":"metabolite","x":2981.3869018554688,"y":4341.696716308594,"bigg_id":"cpd11908_c","name":"tRNA(Asn)","label_x":2927.3869018554688,"label_y":4381.696716308594,"node_is_primary":false},"1577772":{"node_type":"metabolite","x":3256.9015502929688,"y":4245.695251464844,"bigg_id":"cpd12829_c","name":"Asp-tRNA(Asn)","label_x":3202.9015502929688,"label_y":4285.695251464844,"node_is_primary":true},"1577773":{"node_type":"multimarker","x":3451.9015502929688,"y":4245.695251464844},"1577774":{"node_type":"midmarker","x":3431.9015502929688,"y":4245.695251464844},"1577775":{"node_type":"multimarker","x":3411.9015502929688,"y":4245.695251464844},"1577776":{"node_type":"metabolite","x":3326.9015502929688,"y":4165.695251464844,"bigg_id":"cpd00002_c","name":"ATP","label_x":3272.9015502929688,"label_y":4145.695251464844,"node_is_primary":false},"1577777":{"node_type":"metabolite","x":3536.9015502929688,"y":4165.695251464844,"bigg_id":"cpd00008_c","name":"ADP","label_x":3482.9015502929688,"label_y":4145.695251464844,"node_is_primary":false},"1577778":{"node_type":"metabolite","x":3585.3851928710938,"y":4314.059020996094,"bigg_id":"cpd00009_c","name":"Phosphate","label_x":3607.0197143554688,"label_y":4332.726501464844,"node_is_primary":false},"1577779":{"node_type":"metabolite","x":3542.1129760742188,"y":4331.999938964844,"bigg_id":"cpd00023_c","name":"L-Glutamate","label_x":3488.1129760742188,"label_y":4371.999938964844,"node_is_primary":false},"1577780":{"node_type":"metabolite","x":3326.9015502929688,"y":4325.695251464844,"bigg_id":"cpd00053_c","name":"L-Glutamine","label_x":3272.9015502929688,"label_y":4365.695251464844,"node_is_primary":false},"1577781":{"node_type":"metabolite","x":3653.4454956054688,"y":4245.695251464844,"bigg_id":"cpd12313_c","name":"L-Asparaginyl-tRNA(Asn)","label_x":3599.4454956054688,"label_y":4285.695251464844,"node_is_primary":true},"1577797":{"node_type":"multimarker","x":3495.6987747868457,"y":3131.920638110939},"1577798":{"node_type":"midmarker","x":3478.9805487850927,"y":3120.9433470355248},"1577799":{"node_type":"multimarker","x":3462.2623227833396,"y":3109.9660559601148},"1577801":{"node_type":"metabolite","x":3529.2082511584426,"y":3230.00127000256,"bigg_id":"cpd00142_c","name":"Acetoacetate","label_x":3385.9985343615676,"label_y":3233.273486799435,"node_is_primary":false},"1577802":{"node_type":"metabolite","x":3363.725368144762,"y":3119.919882156917,"bigg_id":"cpd00279_c","name":"Acetoacetyl-CoA","label_x":3232.151393535387,"label_y":3101.739706375667,"node_is_primary":false},"1577803":{"node_type":"multimarker","x":1045.073974609375,"y":4446.915466308594},"1577804":{"node_type":"midmarker","x":1045.073974609375,"y":4466.915466308594},"1577805":{"node_type":"multimarker","x":1045.073974609375,"y":4486.915466308594},"1577806":{"node_type":"metabolite","x":989.90673828125,"y":4551.221618652344,"bigg_id":"cpd00001_c","name":"H2O","label_x":899.90673828125,"label_y":4581.221618652344,"node_is_primary":false},"1577807":{"node_type":"metabolite","x":1045.073974609375,"y":4592.249938964844,"bigg_id":"cpd00123_c","name":"3-Methyl-2-oxobutanoate","label_x":1070.073974609375,"label_y":4592.249938964844,"node_is_primary":true},"1577809":{"node_type":"multimarker","x":4162.78173828125,"y":3182.4423828125},"1577810":{"node_type":"midmarker","x":4182.78173828125,"y":3182.4423828125},"1577811":{"node_type":"multimarker","x":4202.78173828125,"y":3182.4423828125},"1577813":{"node_type":"metabolite","x":4314.87841796875,"y":3133.41064453125,"bigg_id":"cpd00199_c","name":"4-Oxobutanoate","label_x":4293.13623046875,"label_y":3169.539794921875,"node_is_primary":false},"1577814":{"node_type":"metabolite","x":4067.459228515625,"y":3252.11962890625,"bigg_id":"cpd00281_c","name":"GABA","label_x":4013.459228515625,"label_y":3292.11962890625,"node_is_primary":false},"1577815":{"node_type":"multimarker","x":3922.4632608510283,"y":2869.3724923369027},"1577816":{"node_type":"midmarker","x":3902.4632608510283,"y":2869.3724923369027},"1577817":{"node_type":"multimarker","x":3882.4632608510283,"y":2869.3724923369027},"1577818":{"node_type":"metabolite","x":3999.7213174916533,"y":2798.4047188994027,"bigg_id":"cpd00001_c","name":"H2O","label_x":3945.7213174916533,"label_y":2778.4047188994027,"node_is_primary":false},"1577819":{"node_type":"metabolite","x":3791.0116006947783,"y":2806.1466622587777,"bigg_id":"cpd00005_c","name":"NADPH","label_x":3737.0116006947783,"label_y":2786.1466622587777,"node_is_primary":false},"1577820":{"node_type":"metabolite","x":4069.7213174916533,"y":2870.6627755400277,"bigg_id":"cpd00006_c","name":"NADP","label_x":4086.6886026479033,"label_y":2892.5985665556527,"node_is_primary":false},"1577821":{"node_type":"metabolite","x":3767.7860147572783,"y":2908.0822091337777,"bigg_id":"cpd00067_c","name":"H+","label_x":3712.4957315541533,"label_y":2920.9857735869027,"node_is_primary":false}},"text_labels":{"1":{"x":103.2120189666748,"y":1571.833740234375,"text":"Glycogen"},"3":{"x":4379.08203125,"y":3077.3583984375,"text":"IMP"},"5":{"x":5475.14306640625,"y":3016.175537109375,"text":"GTP"},"7":{"x":3021.7568359375,"y":3251.66455078125,"text":"TCA cycle"},"9":{"x":1207.2047119140625,"y":2057.9794921875,"text":"Pentose Phosphate Pathway"},"10":{"x":2191.718017578125,"y":4260.189453125,"text":"Aspartate"},"11":{"x":2728.916259765625,"y":4594.513671875,"text":"Arginine"},"12":{"x":3441.969482421875,"y":2859.93603515625,"text":"Succinate"},"13":{"x":690.3075561523438,"y":2293.4576416015625,"text":"Glycolysis"},"15":{"x":3688.5931396484375,"y":1654.1805419921875,"text":"Purine Metabolism"},"16":{"x":800.7073669433594,"y":3952.275634765625,"text":"Pyruvate"},"18":{"x":1061.995849609375,"y":3290.3447265625,"text":"PEP"},"19":{"x":2641.33984375,"y":3193.087158203125,"text":"Malate"},"20":{"x":2583.27587890625,"y":2899.86328125,"text":"Fumarate"},"21":{"x":3608.107421875,"y":3422.440673828125,"text":"2-oxoglutarate"},"22":{"x":4360.03759765625,"y":3439.859619140625,"text":"Glutamate"},"23":{"x":4589.39111328125,"y":4220.822265625,"text":"Glutamine"},"24":{"x":449.20367431640625,"y":4214.52294921875,"text":"Tyrosine"},"25":{"x":333.3173522949219,"y":3709.58984375,"text":"Phenylalanine"},"27":{"x":365.23292541503906,"y":1875.0374755859375,"text":"EARLY"},"28":{"x":362.48475646972656,"y":1941.274658203125,"text":"LIGHT"}},"canvas":{"x":-484.9780045032501,"y":1345.1780975341796,"width":6094.075367784499,"height":3376.61565246582}}]
