# Supplementary material for: A diurnal flux balance model of Synechocystis sp. PCC 6803 metabolism
Source: PLoS Comput Biol. 2019 Jan 24;15(1):e1006692. doi: 10.1371/journal.pcbi.1006692 (PMC6364703; doi:10.1371/journal.pcbi.1006692)
Supplement: S2 File — (ZIP) [file pcbi.1006692.s010.zip]

Archive with 1 entries (1 files):
- S2 File.xml
