# Supplementary material for: A diurnal flux balance model of Synechocystis sp. PCC 6803 metabolism
Source: PLoS Comput Biol. 2019 Jan 24;15(1):e1006692. doi: 10.1371/journal.pcbi.1006692 (PMC6364703; doi:10.1371/journal.pcbi.1006692)
Supplement: S2 File — (ZIP) [file pcbi.1006692.s010.zip › S2 File.xml]

<?xml version="1.0" encoding="UTF-8"?>
<sbml xmlns="http://www.sbml.org/sbml/level2" xmlns:html="http://www.w3.org/1999/xhtml" xmlns:jigcell="http://www.sbml.org/2001/ns/jigcell" xmlns:math="http://www.w3.org/1998/Math/MathML" xmlns:rdf="http://www.w3.org/1999/02/22-rdf-syntax-ns#" xmlns:sbml="http://www.sbml.org/sbml/level2" xmlns:xlink="http://www.w3.org/1999/xlink" level="2" version="1">
  <model>
    <listOfUnitDefinitions>
      <unitDefinition id="mmol_per_gDW_per_hr">
        <listOfUnits>
          <unit kind="mole" scale="-3" />
          <unit kind="gram" exponent="-1" />
          <unit kind="second" exponent="-1" multiplier="2.7777E-4" />
        </listOfUnits>
      </unitDefinition>
    </listOfUnitDefinitions>
    <listOfCompartments>
      <compartment id="c_tpm1" name="Cytosol, TPM1" />
      <compartment id="c_tpm2" name="Cytosol, TPM2" />
      <compartment id="c_tpm3" name="Cytosol, TPM3" />
      <compartment id="c_tpm4" name="Cytosol, TPM4" />
      <compartment id="c_tpm5" name="Cytosol, TPM5" />
      <compartment id="c_tpm6" name="Cytosol, TPM6" />
      <compartment id="c_tpm7" name="Cytosol, TPM7" />
      <compartment id="c_tpm8" name="Cytosol, TPM8" />
      <compartment id="c_tpm9" name="Cytosol, TPM9" />
      <compartment id="c_tpm10" name="Cytosol, TPM10" />
      <compartment id="c_tpm11" name="Cytosol, TPM11" />
      <compartment id="c_tpm12" name="Cytosol, TPM12" />
      <compartment id="l_tpm1" name="Lumen, TPM1" />
      <compartment id="l_tpm2" name="Lumen, TPM2" />
      <compartment id="l_tpm3" name="Lumen, TPM3" />
      <compartment id="l_tpm4" name="Lumen, TPM4" />
      <compartment id="l_tpm5" name="Lumen, TPM5" />
      <compartment id="l_tpm6" name="Lumen, TPM6" />
      <compartment id="l_tpm7" name="Lumen, TPM7" />
      <compartment id="l_tpm8" name="Lumen, TPM8" />
      <compartment id="l_tpm9" name="Lumen, TPM9" />
      <compartment id="l_tpm10" name="Lumen, TPM10" />
      <compartment id="l_tpm11" name="Lumen, TPM11" />
      <compartment id="l_tpm12" name="Lumen, TPM12" />
      <compartment id="p_tpm1" name="Plastid, TPM1" />
      <compartment id="p_tpm2" name="Plastid, TPM2" />
      <compartment id="p_tpm3" name="Plastid, TPM3" />
      <compartment id="p_tpm4" name="Plastid, TPM4" />
      <compartment id="p_tpm5" name="Plastid, TPM5" />
      <compartment id="p_tpm6" name="Plastid, TPM6" />
      <compartment id="p_tpm7" name="Plastid, TPM7" />
      <compartment id="p_tpm8" name="Plastid, TPM8" />
      <compartment id="p_tpm9" name="Plastid, TPM9" />
      <compartment id="p_tpm10" name="Plastid, TPM10" />
      <compartment id="p_tpm11" name="Plastid, TPM11" />
      <compartment id="p_tpm12" name="Plastid, TPM12" />
      <compartment id="ca_tpm1" name="Carboxysome, TPM1" />
      <compartment id="ca_tpm2" name="Carboxysome, TPM2" />
      <compartment id="ca_tpm3" name="Carboxysome, TPM3" />
      <compartment id="ca_tpm4" name="Carboxysome, TPM4" />
      <compartment id="ca_tpm5" name="Carboxysome, TPM5" />
      <compartment id="ca_tpm6" name="Carboxysome, TPM6" />
      <compartment id="ca_tpm7" name="Carboxysome, TPM7" />
      <compartment id="ca_tpm8" name="Carboxysome, TPM8" />
      <compartment id="ca_tpm9" name="Carboxysome, TPM9" />
      <compartment id="ca_tpm10" name="Carboxysome, TPM10" />
      <compartment id="ca_tpm11" name="Carboxysome, TPM11" />
      <compartment id="ca_tpm12" name="Carboxysome, TPM12" />
      <compartment id="e_tpm1" name="Extracellular space, TPM1" />
      <compartment id="e_tpm2" name="Extracellular space, TPM2" />
      <compartment id="e_tpm3" name="Extracellular space, TPM3" />
      <compartment id="e_tpm4" name="Extracellular space, TPM4" />
      <compartment id="e_tpm5" name="Extracellular space, TPM5" />
      <compartment id="e_tpm6" name="Extracellular space, TPM6" />
      <compartment id="e_tpm7" name="Extracellular space, TPM7" />
      <compartment id="e_tpm8" name="Extracellular space, TPM8" />
      <compartment id="e_tpm9" name="Extracellular space, TPM9" />
      <compartment id="e_tpm10" name="Extracellular space, TPM10" />
      <compartment id="e_tpm11" name="Extracellular space, TPM11" />
      <compartment id="e_tpm12" name="Extracellular space, TPM12" />
    </listOfCompartments>
    <listOfSpecies>
      <species id="cpd00008_c_tpm1" name="ADP_c" compartment="c_tpm1" boundaryCondition="false">
      </species>
      <species id="cpd00008_c_tpm2" name="ADP_c" compartment="c_tpm2" boundaryCondition="false">
      </species>
      <species id="cpd00008_c_tpm3" name="ADP_c" compartment="c_tpm3" boundaryCondition="false">
      </species>
      <species id="cpd00008_c_tpm4" name="ADP_c" compartment="c_tpm4" boundaryCondition="false">
      </species>
      <species id="cpd00008_c_tpm5" name="ADP_c" compartment="c_tpm5" boundaryCondition="false">
      </species>
      <species id="cpd00008_c_tpm6" name="ADP_c" compartment="c_tpm6" boundaryCondition="false">
      </species>
      <species id="cpd00008_c_tpm7" name="ADP_c" compartment="c_tpm7" boundaryCondition="false">
      </species>
      <species id="cpd00008_c_tpm8" name="ADP_c" compartment="c_tpm8" boundaryCondition="false">
      </species>
      <species id="cpd00008_c_tpm9" name="ADP_c" compartment="c_tpm9" boundaryCondition="false">
      </species>
      <species id="cpd00008_c_tpm10" name="ADP_c" compartment="c_tpm10" boundaryCondition="false">
      </species>
      <species id="cpd00008_c_tpm11" name="ADP_c" compartment="c_tpm11" boundaryCondition="false">
      </species>
      <species id="cpd00008_c_tpm12" name="ADP_c" compartment="c_tpm12" boundaryCondition="false">
      </species>
      <species id="cpd00067_c_tpm1" name="H+_c" compartment="c_tpm1" boundaryCondition="false">
      </species>
      <species id="cpd00067_c_tpm2" name="H+_c" compartment="c_tpm2" boundaryCondition="false">
      </species>
      <species id="cpd00067_c_tpm3" name="H+_c" compartment="c_tpm3" boundaryCondition="false">
      </species>
      <species id="cpd00067_c_tpm4" name="H+_c" compartment="c_tpm4" boundaryCondition="false">
      </species>
      <species id="cpd00067_c_tpm5" name="H+_c" compartment="c_tpm5" boundaryCondition="false">
      </species>
      <species id="cpd00067_c_tpm6" name="H+_c" compartment="c_tpm6" boundaryCondition="false">
      </species>
      <species id="cpd00067_c_tpm7" name="H+_c" compartment="c_tpm7" boundaryCondition="false">
      </species>
      <species id="cpd00067_c_tpm8" name="H+_c" compartment="c_tpm8" boundaryCondition="false">
      </species>
      <species id="cpd00067_c_tpm9" name="H+_c" compartment="c_tpm9" boundaryCondition="false">
      </species>
      <species id="cpd00067_c_tpm10" name="H+_c" compartment="c_tpm10" boundaryCondition="false">
      </species>
      <species id="cpd00067_c_tpm11" name="H+_c" compartment="c_tpm11" boundaryCondition="false">
      </species>
      <species id="cpd00067_c_tpm12" name="H+_c" compartment="c_tpm12" boundaryCondition="false">
      </species>
      <species id="cpd00009_c_tpm1" name="Phosphate_c" compartment="c_tpm1" boundaryCondition="false">
      </species>
      <species id="cpd00009_c_tpm2" name="Phosphate_c" compartment="c_tpm2" boundaryCondition="false">
      </species>
      <species id="cpd00009_c_tpm3" name="Phosphate_c" compartment="c_tpm3" boundaryCondition="false">
      </species>
      <species id="cpd00009_c_tpm4" name="Phosphate_c" compartment="c_tpm4" boundaryCondition="false">
      </species>
      <species id="cpd00009_c_tpm5" name="Phosphate_c" compartment="c_tpm5" boundaryCondition="false">
      </species>
      <species id="cpd00009_c_tpm6" name="Phosphate_c" compartment="c_tpm6" boundaryCondition="false">
      </species>
      <species id="cpd00009_c_tpm7" name="Phosphate_c" compartment="c_tpm7" boundaryCondition="false">
      </species>
      <species id="cpd00009_c_tpm8" name="Phosphate_c" compartment="c_tpm8" boundaryCondition="false">
      </species>
      <species id="cpd00009_c_tpm9" name="Phosphate_c" compartment="c_tpm9" boundaryCondition="false">
      </species>
      <species id="cpd00009_c_tpm10" name="Phosphate_c" compartment="c_tpm10" boundaryCondition="false">
      </species>
      <species id="cpd00009_c_tpm11" name="Phosphate_c" compartment="c_tpm11" boundaryCondition="false">
      </species>
      <species id="cpd00009_c_tpm12" name="Phosphate_c" compartment="c_tpm12" boundaryCondition="false">
      </species>
      <species id="cpd00209_c_tpm1" name="Nitrate_c" compartment="c_tpm1" boundaryCondition="false">
      </species>
      <species id="cpd00209_c_tpm2" name="Nitrate_c" compartment="c_tpm2" boundaryCondition="false">
      </species>
      <species id="cpd00209_c_tpm3" name="Nitrate_c" compartment="c_tpm3" boundaryCondition="false">
      </species>
      <species id="cpd00209_c_tpm4" name="Nitrate_c" compartment="c_tpm4" boundaryCondition="false">
      </species>
      <species id="cpd00209_c_tpm5" name="Nitrate_c" compartment="c_tpm5" boundaryCondition="false">
      </species>
      <species id="cpd00209_c_tpm6" name="Nitrate_c" compartment="c_tpm6" boundaryCondition="false">
      </species>
      <species id="cpd00209_c_tpm7" name="Nitrate_c" compartment="c_tpm7" boundaryCondition="false">
      </species>
      <species id="cpd00209_c_tpm8" name="Nitrate_c" compartment="c_tpm8" boundaryCondition="false">
      </species>
      <species id="cpd00209_c_tpm9" name="Nitrate_c" compartment="c_tpm9" boundaryCondition="false">
      </species>
      <species id="cpd00209_c_tpm10" name="Nitrate_c" compartment="c_tpm10" boundaryCondition="false">
      </species>
      <species id="cpd00209_c_tpm11" name="Nitrate_c" compartment="c_tpm11" boundaryCondition="false">
      </species>
      <species id="cpd00209_c_tpm12" name="Nitrate_c" compartment="c_tpm12" boundaryCondition="false">
      </species>
      <species id="cpd00002_c_tpm1" name="ATP_c" compartment="c_tpm1" boundaryCondition="false">
      </species>
      <species id="cpd00002_c_tpm2" name="ATP_c" compartment="c_tpm2" boundaryCondition="false">
      </species>
      <species id="cpd00002_c_tpm3" name="ATP_c" compartment="c_tpm3" boundaryCondition="false">
      </species>
      <species id="cpd00002_c_tpm4" name="ATP_c" compartment="c_tpm4" boundaryCondition="false">
      </species>
      <species id="cpd00002_c_tpm5" name="ATP_c" compartment="c_tpm5" boundaryCondition="false">
      </species>
      <species id="cpd00002_c_tpm6" name="ATP_c" compartment="c_tpm6" boundaryCondition="false">
      </species>
      <species id="cpd00002_c_tpm7" name="ATP_c" compartment="c_tpm7" boundaryCondition="false">
      </species>
      <species id="cpd00002_c_tpm8" name="ATP_c" compartment="c_tpm8" boundaryCondition="false">
      </species>
      <species id="cpd00002_c_tpm9" name="ATP_c" compartment="c_tpm9" boundaryCondition="false">
      </species>
      <species id="cpd00002_c_tpm10" name="ATP_c" compartment="c_tpm10" boundaryCondition="false">
      </species>
      <species id="cpd00002_c_tpm11" name="ATP_c" compartment="c_tpm11" boundaryCondition="false">
      </species>
      <species id="cpd00002_c_tpm12" name="ATP_c" compartment="c_tpm12" boundaryCondition="false">
      </species>
      <species id="cpd00001_c_tpm1" name="H2O_c" compartment="c_tpm1" boundaryCondition="false">
      </species>
      <species id="cpd00001_c_tpm2" name="H2O_c" compartment="c_tpm2" boundaryCondition="false">
      </species>
      <species id="cpd00001_c_tpm3" name="H2O_c" compartment="c_tpm3" boundaryCondition="false">
      </species>
      <species id="cpd00001_c_tpm4" name="H2O_c" compartment="c_tpm4" boundaryCondition="false">
      </species>
      <species id="cpd00001_c_tpm5" name="H2O_c" compartment="c_tpm5" boundaryCondition="false">
      </species>
      <species id="cpd00001_c_tpm6" name="H2O_c" compartment="c_tpm6" boundaryCondition="false">
      </species>
      <species id="cpd00001_c_tpm7" name="H2O_c" compartment="c_tpm7" boundaryCondition="false">
      </species>
      <species id="cpd00001_c_tpm8" name="H2O_c" compartment="c_tpm8" boundaryCondition="false">
      </species>
      <species id="cpd00001_c_tpm9" name="H2O_c" compartment="c_tpm9" boundaryCondition="false">
      </species>
      <species id="cpd00001_c_tpm10" name="H2O_c" compartment="c_tpm10" boundaryCondition="false">
      </species>
      <species id="cpd00001_c_tpm11" name="H2O_c" compartment="c_tpm11" boundaryCondition="false">
      </species>
      <species id="cpd00001_c_tpm12" name="H2O_c" compartment="c_tpm12" boundaryCondition="false">
      </species>
      <species id="cpd00209_p_tpm1" name="Nitrate_p" compartment="p_tpm1" boundaryCondition="false">
      </species>
      <species id="cpd00209_p_tpm2" name="Nitrate_p" compartment="p_tpm2" boundaryCondition="false">
      </species>
      <species id="cpd00209_p_tpm3" name="Nitrate_p" compartment="p_tpm3" boundaryCondition="false">
      </species>
      <species id="cpd00209_p_tpm4" name="Nitrate_p" compartment="p_tpm4" boundaryCondition="false">
      </species>
      <species id="cpd00209_p_tpm5" name="Nitrate_p" compartment="p_tpm5" boundaryCondition="false">
      </species>
      <species id="cpd00209_p_tpm6" name="Nitrate_p" compartment="p_tpm6" boundaryCondition="false">
      </species>
      <species id="cpd00209_p_tpm7" name="Nitrate_p" compartment="p_tpm7" boundaryCondition="false">
      </species>
      <species id="cpd00209_p_tpm8" name="Nitrate_p" compartment="p_tpm8" boundaryCondition="false">
      </species>
      <species id="cpd00209_p_tpm9" name="Nitrate_p" compartment="p_tpm9" boundaryCondition="false">
      </species>
      <species id="cpd00209_p_tpm10" name="Nitrate_p" compartment="p_tpm10" boundaryCondition="false">
      </species>
      <species id="cpd00209_p_tpm11" name="Nitrate_p" compartment="p_tpm11" boundaryCondition="false">
      </species>
      <species id="cpd00209_p_tpm12" name="Nitrate_p" compartment="p_tpm12" boundaryCondition="false">
      </species>
      <species id="cpd00011_c_tpm1" name="CO2_c" compartment="c_tpm1" boundaryCondition="false">
      </species>
      <species id="cpd00011_c_tpm2" name="CO2_c" compartment="c_tpm2" boundaryCondition="false">
      </species>
      <species id="cpd00011_c_tpm3" name="CO2_c" compartment="c_tpm3" boundaryCondition="false">
      </species>
      <species id="cpd00011_c_tpm4" name="CO2_c" compartment="c_tpm4" boundaryCondition="false">
      </species>
      <species id="cpd00011_c_tpm5" name="CO2_c" compartment="c_tpm5" boundaryCondition="false">
      </species>
      <species id="cpd00011_c_tpm6" name="CO2_c" compartment="c_tpm6" boundaryCondition="false">
      </species>
      <species id="cpd00011_c_tpm7" name="CO2_c" compartment="c_tpm7" boundaryCondition="false">
      </species>
      <species id="cpd00011_c_tpm8" name="CO2_c" compartment="c_tpm8" boundaryCondition="false">
      </species>
      <species id="cpd00011_c_tpm9" name="CO2_c" compartment="c_tpm9" boundaryCondition="false">
      </species>
      <species id="cpd00011_c_tpm10" name="CO2_c" compartment="c_tpm10" boundaryCondition="false">
      </species>
      <species id="cpd00011_c_tpm11" name="CO2_c" compartment="c_tpm11" boundaryCondition="false">
      </species>
      <species id="cpd00011_c_tpm12" name="CO2_c" compartment="c_tpm12" boundaryCondition="false">
      </species>
      <species id="cpd00060_c_tpm1" name="L-Methionine_c" compartment="c_tpm1" boundaryCondition="false">
      </species>
      <species id="cpd00060_c_tpm2" name="L-Methionine_c" compartment="c_tpm2" boundaryCondition="false">
      </species>
      <species id="cpd00060_c_tpm3" name="L-Methionine_c" compartment="c_tpm3" boundaryCondition="false">
      </species>
      <species id="cpd00060_c_tpm4" name="L-Methionine_c" compartment="c_tpm4" boundaryCondition="false">
      </species>
      <species id="cpd00060_c_tpm5" name="L-Methionine_c" compartment="c_tpm5" boundaryCondition="false">
      </species>
      <species id="cpd00060_c_tpm6" name="L-Methionine_c" compartment="c_tpm6" boundaryCondition="false">
      </species>
      <species id="cpd00060_c_tpm7" name="L-Methionine_c" compartment="c_tpm7" boundaryCondition="false">
      </species>
      <species id="cpd00060_c_tpm8" name="L-Methionine_c" compartment="c_tpm8" boundaryCondition="false">
      </species>
      <species id="cpd00060_c_tpm9" name="L-Methionine_c" compartment="c_tpm9" boundaryCondition="false">
      </species>
      <species id="cpd00060_c_tpm10" name="L-Methionine_c" compartment="c_tpm10" boundaryCondition="false">
      </species>
      <species id="cpd00060_c_tpm11" name="L-Methionine_c" compartment="c_tpm11" boundaryCondition="false">
      </species>
      <species id="cpd00060_c_tpm12" name="L-Methionine_c" compartment="c_tpm12" boundaryCondition="false">
      </species>
      <species id="cpd00791_c_tpm1" name="ProtoporphyrinogenIX_c" compartment="c_tpm1" boundaryCondition="false">
      </species>
      <species id="cpd00791_c_tpm2" name="ProtoporphyrinogenIX_c" compartment="c_tpm2" boundaryCondition="false">
      </species>
      <species id="cpd00791_c_tpm3" name="ProtoporphyrinogenIX_c" compartment="c_tpm3" boundaryCondition="false">
      </species>
      <species id="cpd00791_c_tpm4" name="ProtoporphyrinogenIX_c" compartment="c_tpm4" boundaryCondition="false">
      </species>
      <species id="cpd00791_c_tpm5" name="ProtoporphyrinogenIX_c" compartment="c_tpm5" boundaryCondition="false">
      </species>
      <species id="cpd00791_c_tpm6" name="ProtoporphyrinogenIX_c" compartment="c_tpm6" boundaryCondition="false">
      </species>
      <species id="cpd00791_c_tpm7" name="ProtoporphyrinogenIX_c" compartment="c_tpm7" boundaryCondition="false">
      </species>
      <species id="cpd00791_c_tpm8" name="ProtoporphyrinogenIX_c" compartment="c_tpm8" boundaryCondition="false">
      </species>
      <species id="cpd00791_c_tpm9" name="ProtoporphyrinogenIX_c" compartment="c_tpm9" boundaryCondition="false">
      </species>
      <species id="cpd00791_c_tpm10" name="ProtoporphyrinogenIX_c" compartment="c_tpm10" boundaryCondition="false">
      </species>
      <species id="cpd00791_c_tpm11" name="ProtoporphyrinogenIX_c" compartment="c_tpm11" boundaryCondition="false">
      </species>
      <species id="cpd00791_c_tpm12" name="ProtoporphyrinogenIX_c" compartment="c_tpm12" boundaryCondition="false">
      </species>
      <species id="cpd03091_c_tpm1" name="5'-Deoxyadenosine_c" compartment="c_tpm1" boundaryCondition="false">
      </species>
      <species id="cpd03091_c_tpm2" name="5'-Deoxyadenosine_c" compartment="c_tpm2" boundaryCondition="false">
      </species>
      <species id="cpd03091_c_tpm3" name="5'-Deoxyadenosine_c" compartment="c_tpm3" boundaryCondition="false">
      </species>
      <species id="cpd03091_c_tpm4" name="5'-Deoxyadenosine_c" compartment="c_tpm4" boundaryCondition="false">
      </species>
      <species id="cpd03091_c_tpm5" name="5'-Deoxyadenosine_c" compartment="c_tpm5" boundaryCondition="false">
      </species>
      <species id="cpd03091_c_tpm6" name="5'-Deoxyadenosine_c" compartment="c_tpm6" boundaryCondition="false">
      </species>
      <species id="cpd03091_c_tpm7" name="5'-Deoxyadenosine_c" compartment="c_tpm7" boundaryCondition="false">
      </species>
      <species id="cpd03091_c_tpm8" name="5'-Deoxyadenosine_c" compartment="c_tpm8" boundaryCondition="false">
      </species>
      <species id="cpd03091_c_tpm9" name="5'-Deoxyadenosine_c" compartment="c_tpm9" boundaryCondition="false">
      </species>
      <species id="cpd03091_c_tpm10" name="5'-Deoxyadenosine_c" compartment="c_tpm10" boundaryCondition="false">
      </species>
      <species id="cpd03091_c_tpm11" name="5'-Deoxyadenosine_c" compartment="c_tpm11" boundaryCondition="false">
      </species>
      <species id="cpd03091_c_tpm12" name="5'-Deoxyadenosine_c" compartment="c_tpm12" boundaryCondition="false">
      </species>
      <species id="cpd00017_c_tpm1" name="S-Adenosyl-L-methionine_c" compartment="c_tpm1" boundaryCondition="false">
      </species>
      <species id="cpd00017_c_tpm2" name="S-Adenosyl-L-methionine_c" compartment="c_tpm2" boundaryCondition="false">
      </species>
      <species id="cpd00017_c_tpm3" name="S-Adenosyl-L-methionine_c" compartment="c_tpm3" boundaryCondition="false">
      </species>
      <species id="cpd00017_c_tpm4" name="S-Adenosyl-L-methionine_c" compartment="c_tpm4" boundaryCondition="false">
      </species>
      <species id="cpd00017_c_tpm5" name="S-Adenosyl-L-methionine_c" compartment="c_tpm5" boundaryCondition="false">
      </species>
      <species id="cpd00017_c_tpm6" name="S-Adenosyl-L-methionine_c" compartment="c_tpm6" boundaryCondition="false">
      </species>
      <species id="cpd00017_c_tpm7" name="S-Adenosyl-L-methionine_c" compartment="c_tpm7" boundaryCondition="false">
      </species>
      <species id="cpd00017_c_tpm8" name="S-Adenosyl-L-methionine_c" compartment="c_tpm8" boundaryCondition="false">
      </species>
      <species id="cpd00017_c_tpm9" name="S-Adenosyl-L-methionine_c" compartment="c_tpm9" boundaryCondition="false">
      </species>
      <species id="cpd00017_c_tpm10" name="S-Adenosyl-L-methionine_c" compartment="c_tpm10" boundaryCondition="false">
      </species>
      <species id="cpd00017_c_tpm11" name="S-Adenosyl-L-methionine_c" compartment="c_tpm11" boundaryCondition="false">
      </species>
      <species id="cpd00017_c_tpm12" name="S-Adenosyl-L-methionine_c" compartment="c_tpm12" boundaryCondition="false">
      </species>
      <species id="cpd02083_c_tpm1" name="Coproporphyrinogen III_c" compartment="c_tpm1" boundaryCondition="false">
      </species>
      <species id="cpd02083_c_tpm2" name="Coproporphyrinogen III_c" compartment="c_tpm2" boundaryCondition="false">
      </species>
      <species id="cpd02083_c_tpm3" name="Coproporphyrinogen III_c" compartment="c_tpm3" boundaryCondition="false">
      </species>
      <species id="cpd02083_c_tpm4" name="Coproporphyrinogen III_c" compartment="c_tpm4" boundaryCondition="false">
      </species>
      <species id="cpd02083_c_tpm5" name="Coproporphyrinogen III_c" compartment="c_tpm5" boundaryCondition="false">
      </species>
      <species id="cpd02083_c_tpm6" name="Coproporphyrinogen III_c" compartment="c_tpm6" boundaryCondition="false">
      </species>
      <species id="cpd02083_c_tpm7" name="Coproporphyrinogen III_c" compartment="c_tpm7" boundaryCondition="false">
      </species>
      <species id="cpd02083_c_tpm8" name="Coproporphyrinogen III_c" compartment="c_tpm8" boundaryCondition="false">
      </species>
      <species id="cpd02083_c_tpm9" name="Coproporphyrinogen III_c" compartment="c_tpm9" boundaryCondition="false">
      </species>
      <species id="cpd02083_c_tpm10" name="Coproporphyrinogen III_c" compartment="c_tpm10" boundaryCondition="false">
      </species>
      <species id="cpd02083_c_tpm11" name="Coproporphyrinogen III_c" compartment="c_tpm11" boundaryCondition="false">
      </species>
      <species id="cpd02083_c_tpm12" name="Coproporphyrinogen III_c" compartment="c_tpm12" boundaryCondition="false">
      </species>
      <species id="cpd00152_c_tpm1" name="Agmatine_c" compartment="c_tpm1" boundaryCondition="false">
      </species>
      <species id="cpd00152_c_tpm2" name="Agmatine_c" compartment="c_tpm2" boundaryCondition="false">
      </species>
      <species id="cpd00152_c_tpm3" name="Agmatine_c" compartment="c_tpm3" boundaryCondition="false">
      </species>
      <species id="cpd00152_c_tpm4" name="Agmatine_c" compartment="c_tpm4" boundaryCondition="false">
      </species>
      <species id="cpd00152_c_tpm5" name="Agmatine_c" compartment="c_tpm5" boundaryCondition="false">
      </species>
      <species id="cpd00152_c_tpm6" name="Agmatine_c" compartment="c_tpm6" boundaryCondition="false">
      </species>
      <species id="cpd00152_c_tpm7" name="Agmatine_c" compartment="c_tpm7" boundaryCondition="false">
      </species>
      <species id="cpd00152_c_tpm8" name="Agmatine_c" compartment="c_tpm8" boundaryCondition="false">
      </species>
      <species id="cpd00152_c_tpm9" name="Agmatine_c" compartment="c_tpm9" boundaryCondition="false">
      </species>
      <species id="cpd00152_c_tpm10" name="Agmatine_c" compartment="c_tpm10" boundaryCondition="false">
      </species>
      <species id="cpd00152_c_tpm11" name="Agmatine_c" compartment="c_tpm11" boundaryCondition="false">
      </species>
      <species id="cpd00152_c_tpm12" name="Agmatine_c" compartment="c_tpm12" boundaryCondition="false">
      </species>
      <species id="cpd00051_c_tpm1" name="L-Arginine_c" compartment="c_tpm1" boundaryCondition="false">
      </species>
      <species id="cpd00051_c_tpm2" name="L-Arginine_c" compartment="c_tpm2" boundaryCondition="false">
      </species>
      <species id="cpd00051_c_tpm3" name="L-Arginine_c" compartment="c_tpm3" boundaryCondition="false">
      </species>
      <species id="cpd00051_c_tpm4" name="L-Arginine_c" compartment="c_tpm4" boundaryCondition="false">
      </species>
      <species id="cpd00051_c_tpm5" name="L-Arginine_c" compartment="c_tpm5" boundaryCondition="false">
      </species>
      <species id="cpd00051_c_tpm6" name="L-Arginine_c" compartment="c_tpm6" boundaryCondition="false">
      </species>
      <species id="cpd00051_c_tpm7" name="L-Arginine_c" compartment="c_tpm7" boundaryCondition="false">
      </species>
      <species id="cpd00051_c_tpm8" name="L-Arginine_c" compartment="c_tpm8" boundaryCondition="false">
      </species>
      <species id="cpd00051_c_tpm9" name="L-Arginine_c" compartment="c_tpm9" boundaryCondition="false">
      </species>
      <species id="cpd00051_c_tpm10" name="L-Arginine_c" compartment="c_tpm10" boundaryCondition="false">
      </species>
      <species id="cpd00051_c_tpm11" name="L-Arginine_c" compartment="c_tpm11" boundaryCondition="false">
      </species>
      <species id="cpd00051_c_tpm12" name="L-Arginine_c" compartment="c_tpm12" boundaryCondition="false">
      </species>
      <species id="cpd00051_p_tpm1" name="L-Arginine_p" compartment="p_tpm1" boundaryCondition="false">
      </species>
      <species id="cpd00051_p_tpm2" name="L-Arginine_p" compartment="p_tpm2" boundaryCondition="false">
      </species>
      <species id="cpd00051_p_tpm3" name="L-Arginine_p" compartment="p_tpm3" boundaryCondition="false">
      </species>
      <species id="cpd00051_p_tpm4" name="L-Arginine_p" compartment="p_tpm4" boundaryCondition="false">
      </species>
      <species id="cpd00051_p_tpm5" name="L-Arginine_p" compartment="p_tpm5" boundaryCondition="false">
      </species>
      <species id="cpd00051_p_tpm6" name="L-Arginine_p" compartment="p_tpm6" boundaryCondition="false">
      </species>
      <species id="cpd00051_p_tpm7" name="L-Arginine_p" compartment="p_tpm7" boundaryCondition="false">
      </species>
      <species id="cpd00051_p_tpm8" name="L-Arginine_p" compartment="p_tpm8" boundaryCondition="false">
      </species>
      <species id="cpd00051_p_tpm9" name="L-Arginine_p" compartment="p_tpm9" boundaryCondition="false">
      </species>
      <species id="cpd00051_p_tpm10" name="L-Arginine_p" compartment="p_tpm10" boundaryCondition="false">
      </species>
      <species id="cpd00051_p_tpm11" name="L-Arginine_p" compartment="p_tpm11" boundaryCondition="false">
      </species>
      <species id="cpd00051_p_tpm12" name="L-Arginine_p" compartment="p_tpm12" boundaryCondition="false">
      </species>
      <species id="cpd00039_c_tpm1" name="L-Lysine_c" compartment="c_tpm1" boundaryCondition="false">
      </species>
      <species id="cpd00039_c_tpm2" name="L-Lysine_c" compartment="c_tpm2" boundaryCondition="false">
      </species>
      <species id="cpd00039_c_tpm3" name="L-Lysine_c" compartment="c_tpm3" boundaryCondition="false">
      </species>
      <species id="cpd00039_c_tpm4" name="L-Lysine_c" compartment="c_tpm4" boundaryCondition="false">
      </species>
      <species id="cpd00039_c_tpm5" name="L-Lysine_c" compartment="c_tpm5" boundaryCondition="false">
      </species>
      <species id="cpd00039_c_tpm6" name="L-Lysine_c" compartment="c_tpm6" boundaryCondition="false">
      </species>
      <species id="cpd00039_c_tpm7" name="L-Lysine_c" compartment="c_tpm7" boundaryCondition="false">
      </species>
      <species id="cpd00039_c_tpm8" name="L-Lysine_c" compartment="c_tpm8" boundaryCondition="false">
      </species>
      <species id="cpd00039_c_tpm9" name="L-Lysine_c" compartment="c_tpm9" boundaryCondition="false">
      </species>
      <species id="cpd00039_c_tpm10" name="L-Lysine_c" compartment="c_tpm10" boundaryCondition="false">
      </species>
      <species id="cpd00039_c_tpm11" name="L-Lysine_c" compartment="c_tpm11" boundaryCondition="false">
      </species>
      <species id="cpd00039_c_tpm12" name="L-Lysine_c" compartment="c_tpm12" boundaryCondition="false">
      </species>
      <species id="cpd00039_p_tpm1" name="L-Lysine_p" compartment="p_tpm1" boundaryCondition="false">
      </species>
      <species id="cpd00039_p_tpm2" name="L-Lysine_p" compartment="p_tpm2" boundaryCondition="false">
      </species>
      <species id="cpd00039_p_tpm3" name="L-Lysine_p" compartment="p_tpm3" boundaryCondition="false">
      </species>
      <species id="cpd00039_p_tpm4" name="L-Lysine_p" compartment="p_tpm4" boundaryCondition="false">
      </species>
      <species id="cpd00039_p_tpm5" name="L-Lysine_p" compartment="p_tpm5" boundaryCondition="false">
      </species>
      <species id="cpd00039_p_tpm6" name="L-Lysine_p" compartment="p_tpm6" boundaryCondition="false">
      </species>
      <species id="cpd00039_p_tpm7" name="L-Lysine_p" compartment="p_tpm7" boundaryCondition="false">
      </species>
      <species id="cpd00039_p_tpm8" name="L-Lysine_p" compartment="p_tpm8" boundaryCondition="false">
      </species>
      <species id="cpd00039_p_tpm9" name="L-Lysine_p" compartment="p_tpm9" boundaryCondition="false">
      </species>
      <species id="cpd00039_p_tpm10" name="L-Lysine_p" compartment="p_tpm10" boundaryCondition="false">
      </species>
      <species id="cpd00039_p_tpm11" name="L-Lysine_p" compartment="p_tpm11" boundaryCondition="false">
      </species>
      <species id="cpd00039_p_tpm12" name="L-Lysine_p" compartment="p_tpm12" boundaryCondition="false">
      </species>
      <species id="cpd00091_c_tpm1" name="UMP_c" compartment="c_tpm1" boundaryCondition="false">
      </species>
      <species id="cpd00091_c_tpm2" name="UMP_c" compartment="c_tpm2" boundaryCondition="false">
      </species>
      <species id="cpd00091_c_tpm3" name="UMP_c" compartment="c_tpm3" boundaryCondition="false">
      </species>
      <species id="cpd00091_c_tpm4" name="UMP_c" compartment="c_tpm4" boundaryCondition="false">
      </species>
      <species id="cpd00091_c_tpm5" name="UMP_c" compartment="c_tpm5" boundaryCondition="false">
      </species>
      <species id="cpd00091_c_tpm6" name="UMP_c" compartment="c_tpm6" boundaryCondition="false">
      </species>
      <species id="cpd00091_c_tpm7" name="UMP_c" compartment="c_tpm7" boundaryCondition="false">
      </species>
      <species id="cpd00091_c_tpm8" name="UMP_c" compartment="c_tpm8" boundaryCondition="false">
      </species>
      <species id="cpd00091_c_tpm9" name="UMP_c" compartment="c_tpm9" boundaryCondition="false">
      </species>
      <species id="cpd00091_c_tpm10" name="UMP_c" compartment="c_tpm10" boundaryCondition="false">
      </species>
      <species id="cpd00091_c_tpm11" name="UMP_c" compartment="c_tpm11" boundaryCondition="false">
      </species>
      <species id="cpd00091_c_tpm12" name="UMP_c" compartment="c_tpm12" boundaryCondition="false">
      </species>
      <species id="cpd03494_c_tpm1" name="Undecaprenyl-diphospho-N-acetylmuramoyl-L-alanyl-D-glutamyl-meso-2-6-diaminopimeloyl-D-alanyl-D-alanine_c" compartment="c_tpm1" boundaryCondition="false">
      </species>
      <species id="cpd03494_c_tpm2" name="Undecaprenyl-diphospho-N-acetylmuramoyl-L-alanyl-D-glutamyl-meso-2-6-diaminopimeloyl-D-alanyl-D-alanine_c" compartment="c_tpm2" boundaryCondition="false">
      </species>
      <species id="cpd03494_c_tpm3" name="Undecaprenyl-diphospho-N-acetylmuramoyl-L-alanyl-D-glutamyl-meso-2-6-diaminopimeloyl-D-alanyl-D-alanine_c" compartment="c_tpm3" boundaryCondition="false">
      </species>
      <species id="cpd03494_c_tpm4" name="Undecaprenyl-diphospho-N-acetylmuramoyl-L-alanyl-D-glutamyl-meso-2-6-diaminopimeloyl-D-alanyl-D-alanine_c" compartment="c_tpm4" boundaryCondition="false">
      </species>
      <species id="cpd03494_c_tpm5" name="Undecaprenyl-diphospho-N-acetylmuramoyl-L-alanyl-D-glutamyl-meso-2-6-diaminopimeloyl-D-alanyl-D-alanine_c" compartment="c_tpm5" boundaryCondition="false">
      </species>
      <species id="cpd03494_c_tpm6" name="Undecaprenyl-diphospho-N-acetylmuramoyl-L-alanyl-D-glutamyl-meso-2-6-diaminopimeloyl-D-alanyl-D-alanine_c" compartment="c_tpm6" boundaryCondition="false">
      </species>
      <species id="cpd03494_c_tpm7" name="Undecaprenyl-diphospho-N-acetylmuramoyl-L-alanyl-D-glutamyl-meso-2-6-diaminopimeloyl-D-alanyl-D-alanine_c" compartment="c_tpm7" boundaryCondition="false">
      </species>
      <species id="cpd03494_c_tpm8" name="Undecaprenyl-diphospho-N-acetylmuramoyl-L-alanyl-D-glutamyl-meso-2-6-diaminopimeloyl-D-alanyl-D-alanine_c" compartment="c_tpm8" boundaryCondition="false">
      </species>
      <species id="cpd03494_c_tpm9" name="Undecaprenyl-diphospho-N-acetylmuramoyl-L-alanyl-D-glutamyl-meso-2-6-diaminopimeloyl-D-alanyl-D-alanine_c" compartment="c_tpm9" boundaryCondition="false">
      </species>
      <species id="cpd03494_c_tpm10" name="Undecaprenyl-diphospho-N-acetylmuramoyl-L-alanyl-D-glutamyl-meso-2-6-diaminopimeloyl-D-alanyl-D-alanine_c" compartment="c_tpm10" boundaryCondition="false">
      </species>
      <species id="cpd03494_c_tpm11" name="Undecaprenyl-diphospho-N-acetylmuramoyl-L-alanyl-D-glutamyl-meso-2-6-diaminopimeloyl-D-alanyl-D-alanine_c" compartment="c_tpm11" boundaryCondition="false">
      </species>
      <species id="cpd03494_c_tpm12" name="Undecaprenyl-diphospho-N-acetylmuramoyl-L-alanyl-D-glutamyl-meso-2-6-diaminopimeloyl-D-alanyl-D-alanine_c" compartment="c_tpm12" boundaryCondition="false">
      </species>
      <species id="cpd00286_c_tpm1" name="Undecaprenyl phosphate_c" compartment="c_tpm1" boundaryCondition="false">
      </species>
      <species id="cpd00286_c_tpm2" name="Undecaprenyl phosphate_c" compartment="c_tpm2" boundaryCondition="false">
      </species>
      <species id="cpd00286_c_tpm3" name="Undecaprenyl phosphate_c" compartment="c_tpm3" boundaryCondition="false">
      </species>
      <species id="cpd00286_c_tpm4" name="Undecaprenyl phosphate_c" compartment="c_tpm4" boundaryCondition="false">
      </species>
      <species id="cpd00286_c_tpm5" name="Undecaprenyl phosphate_c" compartment="c_tpm5" boundaryCondition="false">
      </species>
      <species id="cpd00286_c_tpm6" name="Undecaprenyl phosphate_c" compartment="c_tpm6" boundaryCondition="false">
      </species>
      <species id="cpd00286_c_tpm7" name="Undecaprenyl phosphate_c" compartment="c_tpm7" boundaryCondition="false">
      </species>
      <species id="cpd00286_c_tpm8" name="Undecaprenyl phosphate_c" compartment="c_tpm8" boundaryCondition="false">
      </species>
      <species id="cpd00286_c_tpm9" name="Undecaprenyl phosphate_c" compartment="c_tpm9" boundaryCondition="false">
      </species>
      <species id="cpd00286_c_tpm10" name="Undecaprenyl phosphate_c" compartment="c_tpm10" boundaryCondition="false">
      </species>
      <species id="cpd00286_c_tpm11" name="Undecaprenyl phosphate_c" compartment="c_tpm11" boundaryCondition="false">
      </species>
      <species id="cpd00286_c_tpm12" name="Undecaprenyl phosphate_c" compartment="c_tpm12" boundaryCondition="false">
      </species>
      <species id="cpd02968_c_tpm1" name="UDP-N-acetylmuramoyl-L-alanyl-D-glutamyl-6-carboxy-L-lysyl-D-alanyl- D-alanine_c" compartment="c_tpm1" boundaryCondition="false">
      </species>
      <species id="cpd02968_c_tpm2" name="UDP-N-acetylmuramoyl-L-alanyl-D-glutamyl-6-carboxy-L-lysyl-D-alanyl- D-alanine_c" compartment="c_tpm2" boundaryCondition="false">
      </species>
      <species id="cpd02968_c_tpm3" name="UDP-N-acetylmuramoyl-L-alanyl-D-glutamyl-6-carboxy-L-lysyl-D-alanyl- D-alanine_c" compartment="c_tpm3" boundaryCondition="false">
      </species>
      <species id="cpd02968_c_tpm4" name="UDP-N-acetylmuramoyl-L-alanyl-D-glutamyl-6-carboxy-L-lysyl-D-alanyl- D-alanine_c" compartment="c_tpm4" boundaryCondition="false">
      </species>
      <species id="cpd02968_c_tpm5" name="UDP-N-acetylmuramoyl-L-alanyl-D-glutamyl-6-carboxy-L-lysyl-D-alanyl- D-alanine_c" compartment="c_tpm5" boundaryCondition="false">
      </species>
      <species id="cpd02968_c_tpm6" name="UDP-N-acetylmuramoyl-L-alanyl-D-glutamyl-6-carboxy-L-lysyl-D-alanyl- D-alanine_c" compartment="c_tpm6" boundaryCondition="false">
      </species>
      <species id="cpd02968_c_tpm7" name="UDP-N-acetylmuramoyl-L-alanyl-D-glutamyl-6-carboxy-L-lysyl-D-alanyl- D-alanine_c" compartment="c_tpm7" boundaryCondition="false">
      </species>
      <species id="cpd02968_c_tpm8" name="UDP-N-acetylmuramoyl-L-alanyl-D-glutamyl-6-carboxy-L-lysyl-D-alanyl- D-alanine_c" compartment="c_tpm8" boundaryCondition="false">
      </species>
      <species id="cpd02968_c_tpm9" name="UDP-N-acetylmuramoyl-L-alanyl-D-glutamyl-6-carboxy-L-lysyl-D-alanyl- D-alanine_c" compartment="c_tpm9" boundaryCondition="false">
      </species>
      <species id="cpd02968_c_tpm10" name="UDP-N-acetylmuramoyl-L-alanyl-D-glutamyl-6-carboxy-L-lysyl-D-alanyl- D-alanine_c" compartment="c_tpm10" boundaryCondition="false">
      </species>
      <species id="cpd02968_c_tpm11" name="UDP-N-acetylmuramoyl-L-alanyl-D-glutamyl-6-carboxy-L-lysyl-D-alanyl- D-alanine_c" compartment="c_tpm11" boundaryCondition="false">
      </species>
      <species id="cpd02968_c_tpm12" name="UDP-N-acetylmuramoyl-L-alanyl-D-glutamyl-6-carboxy-L-lysyl-D-alanyl- D-alanine_c" compartment="c_tpm12" boundaryCondition="false">
      </species>
      <species id="cpd00201_c_tpm1" name="10-Formyltetrahydrofolate_c" compartment="c_tpm1" boundaryCondition="false">
      </species>
      <species id="cpd00201_c_tpm2" name="10-Formyltetrahydrofolate_c" compartment="c_tpm2" boundaryCondition="false">
      </species>
      <species id="cpd00201_c_tpm3" name="10-Formyltetrahydrofolate_c" compartment="c_tpm3" boundaryCondition="false">
      </species>
      <species id="cpd00201_c_tpm4" name="10-Formyltetrahydrofolate_c" compartment="c_tpm4" boundaryCondition="false">
      </species>
      <species id="cpd00201_c_tpm5" name="10-Formyltetrahydrofolate_c" compartment="c_tpm5" boundaryCondition="false">
      </species>
      <species id="cpd00201_c_tpm6" name="10-Formyltetrahydrofolate_c" compartment="c_tpm6" boundaryCondition="false">
      </species>
      <species id="cpd00201_c_tpm7" name="10-Formyltetrahydrofolate_c" compartment="c_tpm7" boundaryCondition="false">
      </species>
      <species id="cpd00201_c_tpm8" name="10-Formyltetrahydrofolate_c" compartment="c_tpm8" boundaryCondition="false">
      </species>
      <species id="cpd00201_c_tpm9" name="10-Formyltetrahydrofolate_c" compartment="c_tpm9" boundaryCondition="false">
      </species>
      <species id="cpd00201_c_tpm10" name="10-Formyltetrahydrofolate_c" compartment="c_tpm10" boundaryCondition="false">
      </species>
      <species id="cpd00201_c_tpm11" name="10-Formyltetrahydrofolate_c" compartment="c_tpm11" boundaryCondition="false">
      </species>
      <species id="cpd00201_c_tpm12" name="10-Formyltetrahydrofolate_c" compartment="c_tpm12" boundaryCondition="false">
      </species>
      <species id="cpd00347_c_tpm1" name="5-10-Methenyltetrahydrofolate_c" compartment="c_tpm1" boundaryCondition="false">
      </species>
      <species id="cpd00347_c_tpm2" name="5-10-Methenyltetrahydrofolate_c" compartment="c_tpm2" boundaryCondition="false">
      </species>
      <species id="cpd00347_c_tpm3" name="5-10-Methenyltetrahydrofolate_c" compartment="c_tpm3" boundaryCondition="false">
      </species>
      <species id="cpd00347_c_tpm4" name="5-10-Methenyltetrahydrofolate_c" compartment="c_tpm4" boundaryCondition="false">
      </species>
      <species id="cpd00347_c_tpm5" name="5-10-Methenyltetrahydrofolate_c" compartment="c_tpm5" boundaryCondition="false">
      </species>
      <species id="cpd00347_c_tpm6" name="5-10-Methenyltetrahydrofolate_c" compartment="c_tpm6" boundaryCondition="false">
      </species>
      <species id="cpd00347_c_tpm7" name="5-10-Methenyltetrahydrofolate_c" compartment="c_tpm7" boundaryCondition="false">
      </species>
      <species id="cpd00347_c_tpm8" name="5-10-Methenyltetrahydrofolate_c" compartment="c_tpm8" boundaryCondition="false">
      </species>
      <species id="cpd00347_c_tpm9" name="5-10-Methenyltetrahydrofolate_c" compartment="c_tpm9" boundaryCondition="false">
      </species>
      <species id="cpd00347_c_tpm10" name="5-10-Methenyltetrahydrofolate_c" compartment="c_tpm10" boundaryCondition="false">
      </species>
      <species id="cpd00347_c_tpm11" name="5-10-Methenyltetrahydrofolate_c" compartment="c_tpm11" boundaryCondition="false">
      </species>
      <species id="cpd00347_c_tpm12" name="5-10-Methenyltetrahydrofolate_c" compartment="c_tpm12" boundaryCondition="false">
      </species>
      <species id="cpd00027_c_tpm1" name="D-Glucose_c" compartment="c_tpm1" boundaryCondition="false">
      </species>
      <species id="cpd00027_c_tpm2" name="D-Glucose_c" compartment="c_tpm2" boundaryCondition="false">
      </species>
      <species id="cpd00027_c_tpm3" name="D-Glucose_c" compartment="c_tpm3" boundaryCondition="false">
      </species>
      <species id="cpd00027_c_tpm4" name="D-Glucose_c" compartment="c_tpm4" boundaryCondition="false">
      </species>
      <species id="cpd00027_c_tpm5" name="D-Glucose_c" compartment="c_tpm5" boundaryCondition="false">
      </species>
      <species id="cpd00027_c_tpm6" name="D-Glucose_c" compartment="c_tpm6" boundaryCondition="false">
      </species>
      <species id="cpd00027_c_tpm7" name="D-Glucose_c" compartment="c_tpm7" boundaryCondition="false">
      </species>
      <species id="cpd00027_c_tpm8" name="D-Glucose_c" compartment="c_tpm8" boundaryCondition="false">
      </species>
      <species id="cpd00027_c_tpm9" name="D-Glucose_c" compartment="c_tpm9" boundaryCondition="false">
      </species>
      <species id="cpd00027_c_tpm10" name="D-Glucose_c" compartment="c_tpm10" boundaryCondition="false">
      </species>
      <species id="cpd00027_c_tpm11" name="D-Glucose_c" compartment="c_tpm11" boundaryCondition="false">
      </species>
      <species id="cpd00027_c_tpm12" name="D-Glucose_c" compartment="c_tpm12" boundaryCondition="false">
      </species>
      <species id="cpd01399_c_tpm1" name="Maltotetraose_c" compartment="c_tpm1" boundaryCondition="false">
      </species>
      <species id="cpd01399_c_tpm2" name="Maltotetraose_c" compartment="c_tpm2" boundaryCondition="false">
      </species>
      <species id="cpd01399_c_tpm3" name="Maltotetraose_c" compartment="c_tpm3" boundaryCondition="false">
      </species>
      <species id="cpd01399_c_tpm4" name="Maltotetraose_c" compartment="c_tpm4" boundaryCondition="false">
      </species>
      <species id="cpd01399_c_tpm5" name="Maltotetraose_c" compartment="c_tpm5" boundaryCondition="false">
      </species>
      <species id="cpd01399_c_tpm6" name="Maltotetraose_c" compartment="c_tpm6" boundaryCondition="false">
      </species>
      <species id="cpd01399_c_tpm7" name="Maltotetraose_c" compartment="c_tpm7" boundaryCondition="false">
      </species>
      <species id="cpd01399_c_tpm8" name="Maltotetraose_c" compartment="c_tpm8" boundaryCondition="false">
      </species>
      <species id="cpd01399_c_tpm9" name="Maltotetraose_c" compartment="c_tpm9" boundaryCondition="false">
      </species>
      <species id="cpd01399_c_tpm10" name="Maltotetraose_c" compartment="c_tpm10" boundaryCondition="false">
      </species>
      <species id="cpd01399_c_tpm11" name="Maltotetraose_c" compartment="c_tpm11" boundaryCondition="false">
      </species>
      <species id="cpd01399_c_tpm12" name="Maltotetraose_c" compartment="c_tpm12" boundaryCondition="false">
      </species>
      <species id="cpd15495_c_tpm1" name="Maltopentaose_c" compartment="c_tpm1" boundaryCondition="false">
      </species>
      <species id="cpd15495_c_tpm2" name="Maltopentaose_c" compartment="c_tpm2" boundaryCondition="false">
      </species>
      <species id="cpd15495_c_tpm3" name="Maltopentaose_c" compartment="c_tpm3" boundaryCondition="false">
      </species>
      <species id="cpd15495_c_tpm4" name="Maltopentaose_c" compartment="c_tpm4" boundaryCondition="false">
      </species>
      <species id="cpd15495_c_tpm5" name="Maltopentaose_c" compartment="c_tpm5" boundaryCondition="false">
      </species>
      <species id="cpd15495_c_tpm6" name="Maltopentaose_c" compartment="c_tpm6" boundaryCondition="false">
      </species>
      <species id="cpd15495_c_tpm7" name="Maltopentaose_c" compartment="c_tpm7" boundaryCondition="false">
      </species>
      <species id="cpd15495_c_tpm8" name="Maltopentaose_c" compartment="c_tpm8" boundaryCondition="false">
      </species>
      <species id="cpd15495_c_tpm9" name="Maltopentaose_c" compartment="c_tpm9" boundaryCondition="false">
      </species>
      <species id="cpd15495_c_tpm10" name="Maltopentaose_c" compartment="c_tpm10" boundaryCondition="false">
      </species>
      <species id="cpd15495_c_tpm11" name="Maltopentaose_c" compartment="c_tpm11" boundaryCondition="false">
      </species>
      <species id="cpd15495_c_tpm12" name="Maltopentaose_c" compartment="c_tpm12" boundaryCondition="false">
      </species>
      <species id="cpd00006_c_tpm1" name="NADP_c" compartment="c_tpm1" boundaryCondition="false">
      </species>
      <species id="cpd00006_c_tpm2" name="NADP_c" compartment="c_tpm2" boundaryCondition="false">
      </species>
      <species id="cpd00006_c_tpm3" name="NADP_c" compartment="c_tpm3" boundaryCondition="false">
      </species>
      <species id="cpd00006_c_tpm4" name="NADP_c" compartment="c_tpm4" boundaryCondition="false">
      </species>
      <species id="cpd00006_c_tpm5" name="NADP_c" compartment="c_tpm5" boundaryCondition="false">
      </species>
      <species id="cpd00006_c_tpm6" name="NADP_c" compartment="c_tpm6" boundaryCondition="false">
      </species>
      <species id="cpd00006_c_tpm7" name="NADP_c" compartment="c_tpm7" boundaryCondition="false">
      </species>
      <species id="cpd00006_c_tpm8" name="NADP_c" compartment="c_tpm8" boundaryCondition="false">
      </species>
      <species id="cpd00006_c_tpm9" name="NADP_c" compartment="c_tpm9" boundaryCondition="false">
      </species>
      <species id="cpd00006_c_tpm10" name="NADP_c" compartment="c_tpm10" boundaryCondition="false">
      </species>
      <species id="cpd00006_c_tpm11" name="NADP_c" compartment="c_tpm11" boundaryCondition="false">
      </species>
      <species id="cpd00006_c_tpm12" name="NADP_c" compartment="c_tpm12" boundaryCondition="false">
      </species>
      <species id="cpd05498_c_tpm1" name="beta-Cryptoxanthin_c" compartment="c_tpm1" boundaryCondition="false">
      </species>
      <species id="cpd05498_c_tpm2" name="beta-Cryptoxanthin_c" compartment="c_tpm2" boundaryCondition="false">
      </species>
      <species id="cpd05498_c_tpm3" name="beta-Cryptoxanthin_c" compartment="c_tpm3" boundaryCondition="false">
      </species>
      <species id="cpd05498_c_tpm4" name="beta-Cryptoxanthin_c" compartment="c_tpm4" boundaryCondition="false">
      </species>
      <species id="cpd05498_c_tpm5" name="beta-Cryptoxanthin_c" compartment="c_tpm5" boundaryCondition="false">
      </species>
      <species id="cpd05498_c_tpm6" name="beta-Cryptoxanthin_c" compartment="c_tpm6" boundaryCondition="false">
      </species>
      <species id="cpd05498_c_tpm7" name="beta-Cryptoxanthin_c" compartment="c_tpm7" boundaryCondition="false">
      </species>
      <species id="cpd05498_c_tpm8" name="beta-Cryptoxanthin_c" compartment="c_tpm8" boundaryCondition="false">
      </species>
      <species id="cpd05498_c_tpm9" name="beta-Cryptoxanthin_c" compartment="c_tpm9" boundaryCondition="false">
      </species>
      <species id="cpd05498_c_tpm10" name="beta-Cryptoxanthin_c" compartment="c_tpm10" boundaryCondition="false">
      </species>
      <species id="cpd05498_c_tpm11" name="beta-Cryptoxanthin_c" compartment="c_tpm11" boundaryCondition="false">
      </species>
      <species id="cpd05498_c_tpm12" name="beta-Cryptoxanthin_c" compartment="c_tpm12" boundaryCondition="false">
      </species>
      <species id="cpd00007_c_tpm1" name="O2_c" compartment="c_tpm1" boundaryCondition="false">
      </species>
      <species id="cpd00007_c_tpm2" name="O2_c" compartment="c_tpm2" boundaryCondition="false">
      </species>
      <species id="cpd00007_c_tpm3" name="O2_c" compartment="c_tpm3" boundaryCondition="false">
      </species>
      <species id="cpd00007_c_tpm4" name="O2_c" compartment="c_tpm4" boundaryCondition="false">
      </species>
      <species id="cpd00007_c_tpm5" name="O2_c" compartment="c_tpm5" boundaryCondition="false">
      </species>
      <species id="cpd00007_c_tpm6" name="O2_c" compartment="c_tpm6" boundaryCondition="false">
      </species>
      <species id="cpd00007_c_tpm7" name="O2_c" compartment="c_tpm7" boundaryCondition="false">
      </species>
      <species id="cpd00007_c_tpm8" name="O2_c" compartment="c_tpm8" boundaryCondition="false">
      </species>
      <species id="cpd00007_c_tpm9" name="O2_c" compartment="c_tpm9" boundaryCondition="false">
      </species>
      <species id="cpd00007_c_tpm10" name="O2_c" compartment="c_tpm10" boundaryCondition="false">
      </species>
      <species id="cpd00007_c_tpm11" name="O2_c" compartment="c_tpm11" boundaryCondition="false">
      </species>
      <species id="cpd00007_c_tpm12" name="O2_c" compartment="c_tpm12" boundaryCondition="false">
      </species>
      <species id="cpd00005_c_tpm1" name="NADPH_c" compartment="c_tpm1" boundaryCondition="false">
      </species>
      <species id="cpd00005_c_tpm2" name="NADPH_c" compartment="c_tpm2" boundaryCondition="false">
      </species>
      <species id="cpd00005_c_tpm3" name="NADPH_c" compartment="c_tpm3" boundaryCondition="false">
      </species>
      <species id="cpd00005_c_tpm4" name="NADPH_c" compartment="c_tpm4" boundaryCondition="false">
      </species>
      <species id="cpd00005_c_tpm5" name="NADPH_c" compartment="c_tpm5" boundaryCondition="false">
      </species>
      <species id="cpd00005_c_tpm6" name="NADPH_c" compartment="c_tpm6" boundaryCondition="false">
      </species>
      <species id="cpd00005_c_tpm7" name="NADPH_c" compartment="c_tpm7" boundaryCondition="false">
      </species>
      <species id="cpd00005_c_tpm8" name="NADPH_c" compartment="c_tpm8" boundaryCondition="false">
      </species>
      <species id="cpd00005_c_tpm9" name="NADPH_c" compartment="c_tpm9" boundaryCondition="false">
      </species>
      <species id="cpd00005_c_tpm10" name="NADPH_c" compartment="c_tpm10" boundaryCondition="false">
      </species>
      <species id="cpd00005_c_tpm11" name="NADPH_c" compartment="c_tpm11" boundaryCondition="false">
      </species>
      <species id="cpd00005_c_tpm12" name="NADPH_c" compartment="c_tpm12" boundaryCondition="false">
      </species>
      <species id="cpd01420_c_tpm1" name="beta-Carotene_c" compartment="c_tpm1" boundaryCondition="false">
      </species>
      <species id="cpd01420_c_tpm2" name="beta-Carotene_c" compartment="c_tpm2" boundaryCondition="false">
      </species>
      <species id="cpd01420_c_tpm3" name="beta-Carotene_c" compartment="c_tpm3" boundaryCondition="false">
      </species>
      <species id="cpd01420_c_tpm4" name="beta-Carotene_c" compartment="c_tpm4" boundaryCondition="false">
      </species>
      <species id="cpd01420_c_tpm5" name="beta-Carotene_c" compartment="c_tpm5" boundaryCondition="false">
      </species>
      <species id="cpd01420_c_tpm6" name="beta-Carotene_c" compartment="c_tpm6" boundaryCondition="false">
      </species>
      <species id="cpd01420_c_tpm7" name="beta-Carotene_c" compartment="c_tpm7" boundaryCondition="false">
      </species>
      <species id="cpd01420_c_tpm8" name="beta-Carotene_c" compartment="c_tpm8" boundaryCondition="false">
      </species>
      <species id="cpd01420_c_tpm9" name="beta-Carotene_c" compartment="c_tpm9" boundaryCondition="false">
      </species>
      <species id="cpd01420_c_tpm10" name="beta-Carotene_c" compartment="c_tpm10" boundaryCondition="false">
      </species>
      <species id="cpd01420_c_tpm11" name="beta-Carotene_c" compartment="c_tpm11" boundaryCondition="false">
      </species>
      <species id="cpd01420_c_tpm12" name="beta-Carotene_c" compartment="c_tpm12" boundaryCondition="false">
      </species>
      <species id="cpd03637_c_tpm1" name="Zeaxanthin_c" compartment="c_tpm1" boundaryCondition="false">
      </species>
      <species id="cpd03637_c_tpm2" name="Zeaxanthin_c" compartment="c_tpm2" boundaryCondition="false">
      </species>
      <species id="cpd03637_c_tpm3" name="Zeaxanthin_c" compartment="c_tpm3" boundaryCondition="false">
      </species>
      <species id="cpd03637_c_tpm4" name="Zeaxanthin_c" compartment="c_tpm4" boundaryCondition="false">
      </species>
      <species id="cpd03637_c_tpm5" name="Zeaxanthin_c" compartment="c_tpm5" boundaryCondition="false">
      </species>
      <species id="cpd03637_c_tpm6" name="Zeaxanthin_c" compartment="c_tpm6" boundaryCondition="false">
      </species>
      <species id="cpd03637_c_tpm7" name="Zeaxanthin_c" compartment="c_tpm7" boundaryCondition="false">
      </species>
      <species id="cpd03637_c_tpm8" name="Zeaxanthin_c" compartment="c_tpm8" boundaryCondition="false">
      </species>
      <species id="cpd03637_c_tpm9" name="Zeaxanthin_c" compartment="c_tpm9" boundaryCondition="false">
      </species>
      <species id="cpd03637_c_tpm10" name="Zeaxanthin_c" compartment="c_tpm10" boundaryCondition="false">
      </species>
      <species id="cpd03637_c_tpm11" name="Zeaxanthin_c" compartment="c_tpm11" boundaryCondition="false">
      </species>
      <species id="cpd03637_c_tpm12" name="Zeaxanthin_c" compartment="c_tpm12" boundaryCondition="false">
      </species>
      <species id="cpd00023_c_tpm1" name="L-Glutamate_c" compartment="c_tpm1" boundaryCondition="false">
      </species>
      <species id="cpd00023_c_tpm2" name="L-Glutamate_c" compartment="c_tpm2" boundaryCondition="false">
      </species>
      <species id="cpd00023_c_tpm3" name="L-Glutamate_c" compartment="c_tpm3" boundaryCondition="false">
      </species>
      <species id="cpd00023_c_tpm4" name="L-Glutamate_c" compartment="c_tpm4" boundaryCondition="false">
      </species>
      <species id="cpd00023_c_tpm5" name="L-Glutamate_c" compartment="c_tpm5" boundaryCondition="false">
      </species>
      <species id="cpd00023_c_tpm6" name="L-Glutamate_c" compartment="c_tpm6" boundaryCondition="false">
      </species>
      <species id="cpd00023_c_tpm7" name="L-Glutamate_c" compartment="c_tpm7" boundaryCondition="false">
      </species>
      <species id="cpd00023_c_tpm8" name="L-Glutamate_c" compartment="c_tpm8" boundaryCondition="false">
      </species>
      <species id="cpd00023_c_tpm9" name="L-Glutamate_c" compartment="c_tpm9" boundaryCondition="false">
      </species>
      <species id="cpd00023_c_tpm10" name="L-Glutamate_c" compartment="c_tpm10" boundaryCondition="false">
      </species>
      <species id="cpd00023_c_tpm11" name="L-Glutamate_c" compartment="c_tpm11" boundaryCondition="false">
      </species>
      <species id="cpd00023_c_tpm12" name="L-Glutamate_c" compartment="c_tpm12" boundaryCondition="false">
      </species>
      <species id="cpd03913_c_tpm1" name="Hydrogenobyrinate diamide_c" compartment="c_tpm1" boundaryCondition="false">
      </species>
      <species id="cpd03913_c_tpm2" name="Hydrogenobyrinate diamide_c" compartment="c_tpm2" boundaryCondition="false">
      </species>
      <species id="cpd03913_c_tpm3" name="Hydrogenobyrinate diamide_c" compartment="c_tpm3" boundaryCondition="false">
      </species>
      <species id="cpd03913_c_tpm4" name="Hydrogenobyrinate diamide_c" compartment="c_tpm4" boundaryCondition="false">
      </species>
      <species id="cpd03913_c_tpm5" name="Hydrogenobyrinate diamide_c" compartment="c_tpm5" boundaryCondition="false">
      </species>
      <species id="cpd03913_c_tpm6" name="Hydrogenobyrinate diamide_c" compartment="c_tpm6" boundaryCondition="false">
      </species>
      <species id="cpd03913_c_tpm7" name="Hydrogenobyrinate diamide_c" compartment="c_tpm7" boundaryCondition="false">
      </species>
      <species id="cpd03913_c_tpm8" name="Hydrogenobyrinate diamide_c" compartment="c_tpm8" boundaryCondition="false">
      </species>
      <species id="cpd03913_c_tpm9" name="Hydrogenobyrinate diamide_c" compartment="c_tpm9" boundaryCondition="false">
      </species>
      <species id="cpd03913_c_tpm10" name="Hydrogenobyrinate diamide_c" compartment="c_tpm10" boundaryCondition="false">
      </species>
      <species id="cpd03913_c_tpm11" name="Hydrogenobyrinate diamide_c" compartment="c_tpm11" boundaryCondition="false">
      </species>
      <species id="cpd03913_c_tpm12" name="Hydrogenobyrinate diamide_c" compartment="c_tpm12" boundaryCondition="false">
      </species>
      <species id="cpd00053_c_tpm1" name="L-Glutamine_c" compartment="c_tpm1" boundaryCondition="false">
      </species>
      <species id="cpd00053_c_tpm2" name="L-Glutamine_c" compartment="c_tpm2" boundaryCondition="false">
      </species>
      <species id="cpd00053_c_tpm3" name="L-Glutamine_c" compartment="c_tpm3" boundaryCondition="false">
      </species>
      <species id="cpd00053_c_tpm4" name="L-Glutamine_c" compartment="c_tpm4" boundaryCondition="false">
      </species>
      <species id="cpd00053_c_tpm5" name="L-Glutamine_c" compartment="c_tpm5" boundaryCondition="false">
      </species>
      <species id="cpd00053_c_tpm6" name="L-Glutamine_c" compartment="c_tpm6" boundaryCondition="false">
      </species>
      <species id="cpd00053_c_tpm7" name="L-Glutamine_c" compartment="c_tpm7" boundaryCondition="false">
      </species>
      <species id="cpd00053_c_tpm8" name="L-Glutamine_c" compartment="c_tpm8" boundaryCondition="false">
      </species>
      <species id="cpd00053_c_tpm9" name="L-Glutamine_c" compartment="c_tpm9" boundaryCondition="false">
      </species>
      <species id="cpd00053_c_tpm10" name="L-Glutamine_c" compartment="c_tpm10" boundaryCondition="false">
      </species>
      <species id="cpd00053_c_tpm11" name="L-Glutamine_c" compartment="c_tpm11" boundaryCondition="false">
      </species>
      <species id="cpd00053_c_tpm12" name="L-Glutamine_c" compartment="c_tpm12" boundaryCondition="false">
      </species>
      <species id="cpd03832_c_tpm1" name="Hydrogenobyrinate_c" compartment="c_tpm1" boundaryCondition="false">
      </species>
      <species id="cpd03832_c_tpm2" name="Hydrogenobyrinate_c" compartment="c_tpm2" boundaryCondition="false">
      </species>
      <species id="cpd03832_c_tpm3" name="Hydrogenobyrinate_c" compartment="c_tpm3" boundaryCondition="false">
      </species>
      <species id="cpd03832_c_tpm4" name="Hydrogenobyrinate_c" compartment="c_tpm4" boundaryCondition="false">
      </species>
      <species id="cpd03832_c_tpm5" name="Hydrogenobyrinate_c" compartment="c_tpm5" boundaryCondition="false">
      </species>
      <species id="cpd03832_c_tpm6" name="Hydrogenobyrinate_c" compartment="c_tpm6" boundaryCondition="false">
      </species>
      <species id="cpd03832_c_tpm7" name="Hydrogenobyrinate_c" compartment="c_tpm7" boundaryCondition="false">
      </species>
      <species id="cpd03832_c_tpm8" name="Hydrogenobyrinate_c" compartment="c_tpm8" boundaryCondition="false">
      </species>
      <species id="cpd03832_c_tpm9" name="Hydrogenobyrinate_c" compartment="c_tpm9" boundaryCondition="false">
      </species>
      <species id="cpd03832_c_tpm10" name="Hydrogenobyrinate_c" compartment="c_tpm10" boundaryCondition="false">
      </species>
      <species id="cpd03832_c_tpm11" name="Hydrogenobyrinate_c" compartment="c_tpm11" boundaryCondition="false">
      </species>
      <species id="cpd03832_c_tpm12" name="Hydrogenobyrinate_c" compartment="c_tpm12" boundaryCondition="false">
      </species>
      <species id="cpd00067_p_tpm1" name="H+_p" compartment="p_tpm1" boundaryCondition="false">
      </species>
      <species id="cpd00067_p_tpm2" name="H+_p" compartment="p_tpm2" boundaryCondition="false">
      </species>
      <species id="cpd00067_p_tpm3" name="H+_p" compartment="p_tpm3" boundaryCondition="false">
      </species>
      <species id="cpd00067_p_tpm4" name="H+_p" compartment="p_tpm4" boundaryCondition="false">
      </species>
      <species id="cpd00067_p_tpm5" name="H+_p" compartment="p_tpm5" boundaryCondition="false">
      </species>
      <species id="cpd00067_p_tpm6" name="H+_p" compartment="p_tpm6" boundaryCondition="false">
      </species>
      <species id="cpd00067_p_tpm7" name="H+_p" compartment="p_tpm7" boundaryCondition="false">
      </species>
      <species id="cpd00067_p_tpm8" name="H+_p" compartment="p_tpm8" boundaryCondition="false">
      </species>
      <species id="cpd00067_p_tpm9" name="H+_p" compartment="p_tpm9" boundaryCondition="false">
      </species>
      <species id="cpd00067_p_tpm10" name="H+_p" compartment="p_tpm10" boundaryCondition="false">
      </species>
      <species id="cpd00067_p_tpm11" name="H+_p" compartment="p_tpm11" boundaryCondition="false">
      </species>
      <species id="cpd00067_p_tpm12" name="H+_p" compartment="p_tpm12" boundaryCondition="false">
      </species>
      <species id="cpd16503_p_tpm1" name="Plastoquinol-9_p" compartment="p_tpm1" boundaryCondition="false">
      </species>
      <species id="cpd16503_p_tpm2" name="Plastoquinol-9_p" compartment="p_tpm2" boundaryCondition="false">
      </species>
      <species id="cpd16503_p_tpm3" name="Plastoquinol-9_p" compartment="p_tpm3" boundaryCondition="false">
      </species>
      <species id="cpd16503_p_tpm4" name="Plastoquinol-9_p" compartment="p_tpm4" boundaryCondition="false">
      </species>
      <species id="cpd16503_p_tpm5" name="Plastoquinol-9_p" compartment="p_tpm5" boundaryCondition="false">
      </species>
      <species id="cpd16503_p_tpm6" name="Plastoquinol-9_p" compartment="p_tpm6" boundaryCondition="false">
      </species>
      <species id="cpd16503_p_tpm7" name="Plastoquinol-9_p" compartment="p_tpm7" boundaryCondition="false">
      </species>
      <species id="cpd16503_p_tpm8" name="Plastoquinol-9_p" compartment="p_tpm8" boundaryCondition="false">
      </species>
      <species id="cpd16503_p_tpm9" name="Plastoquinol-9_p" compartment="p_tpm9" boundaryCondition="false">
      </species>
      <species id="cpd16503_p_tpm10" name="Plastoquinol-9_p" compartment="p_tpm10" boundaryCondition="false">
      </species>
      <species id="cpd16503_p_tpm11" name="Plastoquinol-9_p" compartment="p_tpm11" boundaryCondition="false">
      </species>
      <species id="cpd16503_p_tpm12" name="Plastoquinol-9_p" compartment="p_tpm12" boundaryCondition="false">
      </species>
      <species id="cpd07274_p_tpm1" name="Plastoquinone 9_p" compartment="p_tpm1" boundaryCondition="false">
      </species>
      <species id="cpd07274_p_tpm2" name="Plastoquinone 9_p" compartment="p_tpm2" boundaryCondition="false">
      </species>
      <species id="cpd07274_p_tpm3" name="Plastoquinone 9_p" compartment="p_tpm3" boundaryCondition="false">
      </species>
      <species id="cpd07274_p_tpm4" name="Plastoquinone 9_p" compartment="p_tpm4" boundaryCondition="false">
      </species>
      <species id="cpd07274_p_tpm5" name="Plastoquinone 9_p" compartment="p_tpm5" boundaryCondition="false">
      </species>
      <species id="cpd07274_p_tpm6" name="Plastoquinone 9_p" compartment="p_tpm6" boundaryCondition="false">
      </species>
      <species id="cpd07274_p_tpm7" name="Plastoquinone 9_p" compartment="p_tpm7" boundaryCondition="false">
      </species>
      <species id="cpd07274_p_tpm8" name="Plastoquinone 9_p" compartment="p_tpm8" boundaryCondition="false">
      </species>
      <species id="cpd07274_p_tpm9" name="Plastoquinone 9_p" compartment="p_tpm9" boundaryCondition="false">
      </species>
      <species id="cpd07274_p_tpm10" name="Plastoquinone 9_p" compartment="p_tpm10" boundaryCondition="false">
      </species>
      <species id="cpd07274_p_tpm11" name="Plastoquinone 9_p" compartment="p_tpm11" boundaryCondition="false">
      </species>
      <species id="cpd07274_p_tpm12" name="Plastoquinone 9_p" compartment="p_tpm12" boundaryCondition="false">
      </species>
      <species id="cpd00067_l_tpm1" name="H+_l" compartment="l_tpm1" boundaryCondition="false">
      </species>
      <species id="cpd00067_l_tpm2" name="H+_l" compartment="l_tpm2" boundaryCondition="false">
      </species>
      <species id="cpd00067_l_tpm3" name="H+_l" compartment="l_tpm3" boundaryCondition="false">
      </species>
      <species id="cpd00067_l_tpm4" name="H+_l" compartment="l_tpm4" boundaryCondition="false">
      </species>
      <species id="cpd00067_l_tpm5" name="H+_l" compartment="l_tpm5" boundaryCondition="false">
      </species>
      <species id="cpd00067_l_tpm6" name="H+_l" compartment="l_tpm6" boundaryCondition="false">
      </species>
      <species id="cpd00067_l_tpm7" name="H+_l" compartment="l_tpm7" boundaryCondition="false">
      </species>
      <species id="cpd00067_l_tpm8" name="H+_l" compartment="l_tpm8" boundaryCondition="false">
      </species>
      <species id="cpd00067_l_tpm9" name="H+_l" compartment="l_tpm9" boundaryCondition="false">
      </species>
      <species id="cpd00067_l_tpm10" name="H+_l" compartment="l_tpm10" boundaryCondition="false">
      </species>
      <species id="cpd00067_l_tpm11" name="H+_l" compartment="l_tpm11" boundaryCondition="false">
      </species>
      <species id="cpd00067_l_tpm12" name="H+_l" compartment="l_tpm12" boundaryCondition="false">
      </species>
      <species id="cpd16503_l_tpm1" name="Plastoquinol-9_l" compartment="l_tpm1" boundaryCondition="false">
      </species>
      <species id="cpd16503_l_tpm2" name="Plastoquinol-9_l" compartment="l_tpm2" boundaryCondition="false">
      </species>
      <species id="cpd16503_l_tpm3" name="Plastoquinol-9_l" compartment="l_tpm3" boundaryCondition="false">
      </species>
      <species id="cpd16503_l_tpm4" name="Plastoquinol-9_l" compartment="l_tpm4" boundaryCondition="false">
      </species>
      <species id="cpd16503_l_tpm5" name="Plastoquinol-9_l" compartment="l_tpm5" boundaryCondition="false">
      </species>
      <species id="cpd16503_l_tpm6" name="Plastoquinol-9_l" compartment="l_tpm6" boundaryCondition="false">
      </species>
      <species id="cpd16503_l_tpm7" name="Plastoquinol-9_l" compartment="l_tpm7" boundaryCondition="false">
      </species>
      <species id="cpd16503_l_tpm8" name="Plastoquinol-9_l" compartment="l_tpm8" boundaryCondition="false">
      </species>
      <species id="cpd16503_l_tpm9" name="Plastoquinol-9_l" compartment="l_tpm9" boundaryCondition="false">
      </species>
      <species id="cpd16503_l_tpm10" name="Plastoquinol-9_l" compartment="l_tpm10" boundaryCondition="false">
      </species>
      <species id="cpd16503_l_tpm11" name="Plastoquinol-9_l" compartment="l_tpm11" boundaryCondition="false">
      </species>
      <species id="cpd16503_l_tpm12" name="Plastoquinol-9_l" compartment="l_tpm12" boundaryCondition="false">
      </species>
      <species id="cpd07274_l_tpm1" name="Plastoquinone 9_l" compartment="l_tpm1" boundaryCondition="false">
      </species>
      <species id="cpd07274_l_tpm2" name="Plastoquinone 9_l" compartment="l_tpm2" boundaryCondition="false">
      </species>
      <species id="cpd07274_l_tpm3" name="Plastoquinone 9_l" compartment="l_tpm3" boundaryCondition="false">
      </species>
      <species id="cpd07274_l_tpm4" name="Plastoquinone 9_l" compartment="l_tpm4" boundaryCondition="false">
      </species>
      <species id="cpd07274_l_tpm5" name="Plastoquinone 9_l" compartment="l_tpm5" boundaryCondition="false">
      </species>
      <species id="cpd07274_l_tpm6" name="Plastoquinone 9_l" compartment="l_tpm6" boundaryCondition="false">
      </species>
      <species id="cpd07274_l_tpm7" name="Plastoquinone 9_l" compartment="l_tpm7" boundaryCondition="false">
      </species>
      <species id="cpd07274_l_tpm8" name="Plastoquinone 9_l" compartment="l_tpm8" boundaryCondition="false">
      </species>
      <species id="cpd07274_l_tpm9" name="Plastoquinone 9_l" compartment="l_tpm9" boundaryCondition="false">
      </species>
      <species id="cpd07274_l_tpm10" name="Plastoquinone 9_l" compartment="l_tpm10" boundaryCondition="false">
      </species>
      <species id="cpd07274_l_tpm11" name="Plastoquinone 9_l" compartment="l_tpm11" boundaryCondition="false">
      </species>
      <species id="cpd07274_l_tpm12" name="Plastoquinone 9_l" compartment="l_tpm12" boundaryCondition="false">
      </species>
      <species id="cpd00003_c_tpm1" name="NAD_c" compartment="c_tpm1" boundaryCondition="false">
      </species>
      <species id="cpd00003_c_tpm2" name="NAD_c" compartment="c_tpm2" boundaryCondition="false">
      </species>
      <species id="cpd00003_c_tpm3" name="NAD_c" compartment="c_tpm3" boundaryCondition="false">
      </species>
      <species id="cpd00003_c_tpm4" name="NAD_c" compartment="c_tpm4" boundaryCondition="false">
      </species>
      <species id="cpd00003_c_tpm5" name="NAD_c" compartment="c_tpm5" boundaryCondition="false">
      </species>
      <species id="cpd00003_c_tpm6" name="NAD_c" compartment="c_tpm6" boundaryCondition="false">
      </species>
      <species id="cpd00003_c_tpm7" name="NAD_c" compartment="c_tpm7" boundaryCondition="false">
      </species>
      <species id="cpd00003_c_tpm8" name="NAD_c" compartment="c_tpm8" boundaryCondition="false">
      </species>
      <species id="cpd00003_c_tpm9" name="NAD_c" compartment="c_tpm9" boundaryCondition="false">
      </species>
      <species id="cpd00003_c_tpm10" name="NAD_c" compartment="c_tpm10" boundaryCondition="false">
      </species>
      <species id="cpd00003_c_tpm11" name="NAD_c" compartment="c_tpm11" boundaryCondition="false">
      </species>
      <species id="cpd00003_c_tpm12" name="NAD_c" compartment="c_tpm12" boundaryCondition="false">
      </species>
      <species id="cpd00004_c_tpm1" name="NADH_c" compartment="c_tpm1" boundaryCondition="false">
      </species>
      <species id="cpd00004_c_tpm2" name="NADH_c" compartment="c_tpm2" boundaryCondition="false">
      </species>
      <species id="cpd00004_c_tpm3" name="NADH_c" compartment="c_tpm3" boundaryCondition="false">
      </species>
      <species id="cpd00004_c_tpm4" name="NADH_c" compartment="c_tpm4" boundaryCondition="false">
      </species>
      <species id="cpd00004_c_tpm5" name="NADH_c" compartment="c_tpm5" boundaryCondition="false">
      </species>
      <species id="cpd00004_c_tpm6" name="NADH_c" compartment="c_tpm6" boundaryCondition="false">
      </species>
      <species id="cpd00004_c_tpm7" name="NADH_c" compartment="c_tpm7" boundaryCondition="false">
      </species>
      <species id="cpd00004_c_tpm8" name="NADH_c" compartment="c_tpm8" boundaryCondition="false">
      </species>
      <species id="cpd00004_c_tpm9" name="NADH_c" compartment="c_tpm9" boundaryCondition="false">
      </species>
      <species id="cpd00004_c_tpm10" name="NADH_c" compartment="c_tpm10" boundaryCondition="false">
      </species>
      <species id="cpd00004_c_tpm11" name="NADH_c" compartment="c_tpm11" boundaryCondition="false">
      </species>
      <species id="cpd00004_c_tpm12" name="NADH_c" compartment="c_tpm12" boundaryCondition="false">
      </species>
      <species id="cpd00025_c_tpm1" name="H2O2_c" compartment="c_tpm1" boundaryCondition="false">
      </species>
      <species id="cpd00025_c_tpm2" name="H2O2_c" compartment="c_tpm2" boundaryCondition="false">
      </species>
      <species id="cpd00025_c_tpm3" name="H2O2_c" compartment="c_tpm3" boundaryCondition="false">
      </species>
      <species id="cpd00025_c_tpm4" name="H2O2_c" compartment="c_tpm4" boundaryCondition="false">
      </species>
      <species id="cpd00025_c_tpm5" name="H2O2_c" compartment="c_tpm5" boundaryCondition="false">
      </species>
      <species id="cpd00025_c_tpm6" name="H2O2_c" compartment="c_tpm6" boundaryCondition="false">
      </species>
      <species id="cpd00025_c_tpm7" name="H2O2_c" compartment="c_tpm7" boundaryCondition="false">
      </species>
      <species id="cpd00025_c_tpm8" name="H2O2_c" compartment="c_tpm8" boundaryCondition="false">
      </species>
      <species id="cpd00025_c_tpm9" name="H2O2_c" compartment="c_tpm9" boundaryCondition="false">
      </species>
      <species id="cpd00025_c_tpm10" name="H2O2_c" compartment="c_tpm10" boundaryCondition="false">
      </species>
      <species id="cpd00025_c_tpm11" name="H2O2_c" compartment="c_tpm11" boundaryCondition="false">
      </species>
      <species id="cpd00025_c_tpm12" name="H2O2_c" compartment="c_tpm12" boundaryCondition="false">
      </species>
      <species id="cpd00040_c_tpm1" name="Glyoxalate_c" compartment="c_tpm1" boundaryCondition="false">
      </species>
      <species id="cpd00040_c_tpm2" name="Glyoxalate_c" compartment="c_tpm2" boundaryCondition="false">
      </species>
      <species id="cpd00040_c_tpm3" name="Glyoxalate_c" compartment="c_tpm3" boundaryCondition="false">
      </species>
      <species id="cpd00040_c_tpm4" name="Glyoxalate_c" compartment="c_tpm4" boundaryCondition="false">
      </species>
      <species id="cpd00040_c_tpm5" name="Glyoxalate_c" compartment="c_tpm5" boundaryCondition="false">
      </species>
      <species id="cpd00040_c_tpm6" name="Glyoxalate_c" compartment="c_tpm6" boundaryCondition="false">
      </species>
      <species id="cpd00040_c_tpm7" name="Glyoxalate_c" compartment="c_tpm7" boundaryCondition="false">
      </species>
      <species id="cpd00040_c_tpm8" name="Glyoxalate_c" compartment="c_tpm8" boundaryCondition="false">
      </species>
      <species id="cpd00040_c_tpm9" name="Glyoxalate_c" compartment="c_tpm9" boundaryCondition="false">
      </species>
      <species id="cpd00040_c_tpm10" name="Glyoxalate_c" compartment="c_tpm10" boundaryCondition="false">
      </species>
      <species id="cpd00040_c_tpm11" name="Glyoxalate_c" compartment="c_tpm11" boundaryCondition="false">
      </species>
      <species id="cpd00040_c_tpm12" name="Glyoxalate_c" compartment="c_tpm12" boundaryCondition="false">
      </species>
      <species id="cpd00139_c_tpm1" name="Glycolate_c" compartment="c_tpm1" boundaryCondition="false">
      </species>
      <species id="cpd00139_c_tpm2" name="Glycolate_c" compartment="c_tpm2" boundaryCondition="false">
      </species>
      <species id="cpd00139_c_tpm3" name="Glycolate_c" compartment="c_tpm3" boundaryCondition="false">
      </species>
      <species id="cpd00139_c_tpm4" name="Glycolate_c" compartment="c_tpm4" boundaryCondition="false">
      </species>
      <species id="cpd00139_c_tpm5" name="Glycolate_c" compartment="c_tpm5" boundaryCondition="false">
      </species>
      <species id="cpd00139_c_tpm6" name="Glycolate_c" compartment="c_tpm6" boundaryCondition="false">
      </species>
      <species id="cpd00139_c_tpm7" name="Glycolate_c" compartment="c_tpm7" boundaryCondition="false">
      </species>
      <species id="cpd00139_c_tpm8" name="Glycolate_c" compartment="c_tpm8" boundaryCondition="false">
      </species>
      <species id="cpd00139_c_tpm9" name="Glycolate_c" compartment="c_tpm9" boundaryCondition="false">
      </species>
      <species id="cpd00139_c_tpm10" name="Glycolate_c" compartment="c_tpm10" boundaryCondition="false">
      </species>
      <species id="cpd00139_c_tpm11" name="Glycolate_c" compartment="c_tpm11" boundaryCondition="false">
      </species>
      <species id="cpd00139_c_tpm12" name="Glycolate_c" compartment="c_tpm12" boundaryCondition="false">
      </species>
      <species id="cpd03049_c_tpm1" name="2-Hydroxyethyl-ThPP_c" compartment="c_tpm1" boundaryCondition="false">
      </species>
      <species id="cpd03049_c_tpm2" name="2-Hydroxyethyl-ThPP_c" compartment="c_tpm2" boundaryCondition="false">
      </species>
      <species id="cpd03049_c_tpm3" name="2-Hydroxyethyl-ThPP_c" compartment="c_tpm3" boundaryCondition="false">
      </species>
      <species id="cpd03049_c_tpm4" name="2-Hydroxyethyl-ThPP_c" compartment="c_tpm4" boundaryCondition="false">
      </species>
      <species id="cpd03049_c_tpm5" name="2-Hydroxyethyl-ThPP_c" compartment="c_tpm5" boundaryCondition="false">
      </species>
      <species id="cpd03049_c_tpm6" name="2-Hydroxyethyl-ThPP_c" compartment="c_tpm6" boundaryCondition="false">
      </species>
      <species id="cpd03049_c_tpm7" name="2-Hydroxyethyl-ThPP_c" compartment="c_tpm7" boundaryCondition="false">
      </species>
      <species id="cpd03049_c_tpm8" name="2-Hydroxyethyl-ThPP_c" compartment="c_tpm8" boundaryCondition="false">
      </species>
      <species id="cpd03049_c_tpm9" name="2-Hydroxyethyl-ThPP_c" compartment="c_tpm9" boundaryCondition="false">
      </species>
      <species id="cpd03049_c_tpm10" name="2-Hydroxyethyl-ThPP_c" compartment="c_tpm10" boundaryCondition="false">
      </species>
      <species id="cpd03049_c_tpm11" name="2-Hydroxyethyl-ThPP_c" compartment="c_tpm11" boundaryCondition="false">
      </species>
      <species id="cpd03049_c_tpm12" name="2-Hydroxyethyl-ThPP_c" compartment="c_tpm12" boundaryCondition="false">
      </species>
      <species id="cpd00020_c_tpm1" name="Pyruvate_c" compartment="c_tpm1" boundaryCondition="false">
      </species>
      <species id="cpd00020_c_tpm2" name="Pyruvate_c" compartment="c_tpm2" boundaryCondition="false">
      </species>
      <species id="cpd00020_c_tpm3" name="Pyruvate_c" compartment="c_tpm3" boundaryCondition="false">
      </species>
      <species id="cpd00020_c_tpm4" name="Pyruvate_c" compartment="c_tpm4" boundaryCondition="false">
      </species>
      <species id="cpd00020_c_tpm5" name="Pyruvate_c" compartment="c_tpm5" boundaryCondition="false">
      </species>
      <species id="cpd00020_c_tpm6" name="Pyruvate_c" compartment="c_tpm6" boundaryCondition="false">
      </species>
      <species id="cpd00020_c_tpm7" name="Pyruvate_c" compartment="c_tpm7" boundaryCondition="false">
      </species>
      <species id="cpd00020_c_tpm8" name="Pyruvate_c" compartment="c_tpm8" boundaryCondition="false">
      </species>
      <species id="cpd00020_c_tpm9" name="Pyruvate_c" compartment="c_tpm9" boundaryCondition="false">
      </species>
      <species id="cpd00020_c_tpm10" name="Pyruvate_c" compartment="c_tpm10" boundaryCondition="false">
      </species>
      <species id="cpd00020_c_tpm11" name="Pyruvate_c" compartment="c_tpm11" boundaryCondition="false">
      </species>
      <species id="cpd00020_c_tpm12" name="Pyruvate_c" compartment="c_tpm12" boundaryCondition="false">
      </species>
      <species id="cpd00056_c_tpm1" name="TPP_c" compartment="c_tpm1" boundaryCondition="false">
      </species>
      <species id="cpd00056_c_tpm2" name="TPP_c" compartment="c_tpm2" boundaryCondition="false">
      </species>
      <species id="cpd00056_c_tpm3" name="TPP_c" compartment="c_tpm3" boundaryCondition="false">
      </species>
      <species id="cpd00056_c_tpm4" name="TPP_c" compartment="c_tpm4" boundaryCondition="false">
      </species>
      <species id="cpd00056_c_tpm5" name="TPP_c" compartment="c_tpm5" boundaryCondition="false">
      </species>
      <species id="cpd00056_c_tpm6" name="TPP_c" compartment="c_tpm6" boundaryCondition="false">
      </species>
      <species id="cpd00056_c_tpm7" name="TPP_c" compartment="c_tpm7" boundaryCondition="false">
      </species>
      <species id="cpd00056_c_tpm8" name="TPP_c" compartment="c_tpm8" boundaryCondition="false">
      </species>
      <species id="cpd00056_c_tpm9" name="TPP_c" compartment="c_tpm9" boundaryCondition="false">
      </species>
      <species id="cpd00056_c_tpm10" name="TPP_c" compartment="c_tpm10" boundaryCondition="false">
      </species>
      <species id="cpd00056_c_tpm11" name="TPP_c" compartment="c_tpm11" boundaryCondition="false">
      </species>
      <species id="cpd00056_c_tpm12" name="TPP_c" compartment="c_tpm12" boundaryCondition="false">
      </species>
      <species id="cpd00007_l_tpm1" name="O2_l" compartment="l_tpm1" boundaryCondition="false">
      </species>
      <species id="cpd00007_l_tpm2" name="O2_l" compartment="l_tpm2" boundaryCondition="false">
      </species>
      <species id="cpd00007_l_tpm3" name="O2_l" compartment="l_tpm3" boundaryCondition="false">
      </species>
      <species id="cpd00007_l_tpm4" name="O2_l" compartment="l_tpm4" boundaryCondition="false">
      </species>
      <species id="cpd00007_l_tpm5" name="O2_l" compartment="l_tpm5" boundaryCondition="false">
      </species>
      <species id="cpd00007_l_tpm6" name="O2_l" compartment="l_tpm6" boundaryCondition="false">
      </species>
      <species id="cpd00007_l_tpm7" name="O2_l" compartment="l_tpm7" boundaryCondition="false">
      </species>
      <species id="cpd00007_l_tpm8" name="O2_l" compartment="l_tpm8" boundaryCondition="false">
      </species>
      <species id="cpd00007_l_tpm9" name="O2_l" compartment="l_tpm9" boundaryCondition="false">
      </species>
      <species id="cpd00007_l_tpm10" name="O2_l" compartment="l_tpm10" boundaryCondition="false">
      </species>
      <species id="cpd00007_l_tpm11" name="O2_l" compartment="l_tpm11" boundaryCondition="false">
      </species>
      <species id="cpd00007_l_tpm12" name="O2_l" compartment="l_tpm12" boundaryCondition="false">
      </species>
      <species id="cpd00001_l_tpm1" name="H2O_l" compartment="l_tpm1" boundaryCondition="false">
      </species>
      <species id="cpd00001_l_tpm2" name="H2O_l" compartment="l_tpm2" boundaryCondition="false">
      </species>
      <species id="cpd00001_l_tpm3" name="H2O_l" compartment="l_tpm3" boundaryCondition="false">
      </species>
      <species id="cpd00001_l_tpm4" name="H2O_l" compartment="l_tpm4" boundaryCondition="false">
      </species>
      <species id="cpd00001_l_tpm5" name="H2O_l" compartment="l_tpm5" boundaryCondition="false">
      </species>
      <species id="cpd00001_l_tpm6" name="H2O_l" compartment="l_tpm6" boundaryCondition="false">
      </species>
      <species id="cpd00001_l_tpm7" name="H2O_l" compartment="l_tpm7" boundaryCondition="false">
      </species>
      <species id="cpd00001_l_tpm8" name="H2O_l" compartment="l_tpm8" boundaryCondition="false">
      </species>
      <species id="cpd00001_l_tpm9" name="H2O_l" compartment="l_tpm9" boundaryCondition="false">
      </species>
      <species id="cpd00001_l_tpm10" name="H2O_l" compartment="l_tpm10" boundaryCondition="false">
      </species>
      <species id="cpd00001_l_tpm11" name="H2O_l" compartment="l_tpm11" boundaryCondition="false">
      </species>
      <species id="cpd00001_l_tpm12" name="H2O_l" compartment="l_tpm12" boundaryCondition="false">
      </species>
      <species id="hvphoton2_c_tpm1" name="Photosystem 2 photon_c" compartment="c_tpm1" boundaryCondition="false">
      </species>
      <species id="hvphoton2_c_tpm2" name="Photosystem 2 photon_c" compartment="c_tpm2" boundaryCondition="false">
      </species>
      <species id="hvphoton2_c_tpm3" name="Photosystem 2 photon_c" compartment="c_tpm3" boundaryCondition="false">
      </species>
      <species id="hvphoton2_c_tpm4" name="Photosystem 2 photon_c" compartment="c_tpm4" boundaryCondition="false">
      </species>
      <species id="hvphoton2_c_tpm5" name="Photosystem 2 photon_c" compartment="c_tpm5" boundaryCondition="false">
      </species>
      <species id="hvphoton2_c_tpm6" name="Photosystem 2 photon_c" compartment="c_tpm6" boundaryCondition="false">
      </species>
      <species id="hvphoton2_c_tpm7" name="Photosystem 2 photon_c" compartment="c_tpm7" boundaryCondition="false">
      </species>
      <species id="hvphoton2_c_tpm8" name="Photosystem 2 photon_c" compartment="c_tpm8" boundaryCondition="false">
      </species>
      <species id="hvphoton2_c_tpm9" name="Photosystem 2 photon_c" compartment="c_tpm9" boundaryCondition="false">
      </species>
      <species id="hvphoton2_c_tpm10" name="Photosystem 2 photon_c" compartment="c_tpm10" boundaryCondition="false">
      </species>
      <species id="hvphoton2_c_tpm11" name="Photosystem 2 photon_c" compartment="c_tpm11" boundaryCondition="false">
      </species>
      <species id="hvphoton2_c_tpm12" name="Photosystem 2 photon_c" compartment="c_tpm12" boundaryCondition="false">
      </species>
      <species id="cpd00093_c_tpm1" name="Anthranilate_c" compartment="c_tpm1" boundaryCondition="false">
      </species>
      <species id="cpd00093_c_tpm2" name="Anthranilate_c" compartment="c_tpm2" boundaryCondition="false">
      </species>
      <species id="cpd00093_c_tpm3" name="Anthranilate_c" compartment="c_tpm3" boundaryCondition="false">
      </species>
      <species id="cpd00093_c_tpm4" name="Anthranilate_c" compartment="c_tpm4" boundaryCondition="false">
      </species>
      <species id="cpd00093_c_tpm5" name="Anthranilate_c" compartment="c_tpm5" boundaryCondition="false">
      </species>
      <species id="cpd00093_c_tpm6" name="Anthranilate_c" compartment="c_tpm6" boundaryCondition="false">
      </species>
      <species id="cpd00093_c_tpm7" name="Anthranilate_c" compartment="c_tpm7" boundaryCondition="false">
      </species>
      <species id="cpd00093_c_tpm8" name="Anthranilate_c" compartment="c_tpm8" boundaryCondition="false">
      </species>
      <species id="cpd00093_c_tpm9" name="Anthranilate_c" compartment="c_tpm9" boundaryCondition="false">
      </species>
      <species id="cpd00093_c_tpm10" name="Anthranilate_c" compartment="c_tpm10" boundaryCondition="false">
      </species>
      <species id="cpd00093_c_tpm11" name="Anthranilate_c" compartment="c_tpm11" boundaryCondition="false">
      </species>
      <species id="cpd00093_c_tpm12" name="Anthranilate_c" compartment="c_tpm12" boundaryCondition="false">
      </species>
      <species id="cpd00013_c_tpm1" name="NH3_c" compartment="c_tpm1" boundaryCondition="false">
      </species>
      <species id="cpd00013_c_tpm2" name="NH3_c" compartment="c_tpm2" boundaryCondition="false">
      </species>
      <species id="cpd00013_c_tpm3" name="NH3_c" compartment="c_tpm3" boundaryCondition="false">
      </species>
      <species id="cpd00013_c_tpm4" name="NH3_c" compartment="c_tpm4" boundaryCondition="false">
      </species>
      <species id="cpd00013_c_tpm5" name="NH3_c" compartment="c_tpm5" boundaryCondition="false">
      </species>
      <species id="cpd00013_c_tpm6" name="NH3_c" compartment="c_tpm6" boundaryCondition="false">
      </species>
      <species id="cpd00013_c_tpm7" name="NH3_c" compartment="c_tpm7" boundaryCondition="false">
      </species>
      <species id="cpd00013_c_tpm8" name="NH3_c" compartment="c_tpm8" boundaryCondition="false">
      </species>
      <species id="cpd00013_c_tpm9" name="NH3_c" compartment="c_tpm9" boundaryCondition="false">
      </species>
      <species id="cpd00013_c_tpm10" name="NH3_c" compartment="c_tpm10" boundaryCondition="false">
      </species>
      <species id="cpd00013_c_tpm11" name="NH3_c" compartment="c_tpm11" boundaryCondition="false">
      </species>
      <species id="cpd00013_c_tpm12" name="NH3_c" compartment="c_tpm12" boundaryCondition="false">
      </species>
      <species id="cpd00216_c_tpm1" name="Chorismate_c" compartment="c_tpm1" boundaryCondition="false">
      </species>
      <species id="cpd00216_c_tpm2" name="Chorismate_c" compartment="c_tpm2" boundaryCondition="false">
      </species>
      <species id="cpd00216_c_tpm3" name="Chorismate_c" compartment="c_tpm3" boundaryCondition="false">
      </species>
      <species id="cpd00216_c_tpm4" name="Chorismate_c" compartment="c_tpm4" boundaryCondition="false">
      </species>
      <species id="cpd00216_c_tpm5" name="Chorismate_c" compartment="c_tpm5" boundaryCondition="false">
      </species>
      <species id="cpd00216_c_tpm6" name="Chorismate_c" compartment="c_tpm6" boundaryCondition="false">
      </species>
      <species id="cpd00216_c_tpm7" name="Chorismate_c" compartment="c_tpm7" boundaryCondition="false">
      </species>
      <species id="cpd00216_c_tpm8" name="Chorismate_c" compartment="c_tpm8" boundaryCondition="false">
      </species>
      <species id="cpd00216_c_tpm9" name="Chorismate_c" compartment="c_tpm9" boundaryCondition="false">
      </species>
      <species id="cpd00216_c_tpm10" name="Chorismate_c" compartment="c_tpm10" boundaryCondition="false">
      </species>
      <species id="cpd00216_c_tpm11" name="Chorismate_c" compartment="c_tpm11" boundaryCondition="false">
      </species>
      <species id="cpd00216_c_tpm12" name="Chorismate_c" compartment="c_tpm12" boundaryCondition="false">
      </species>
      <species id="cpd01449_c_tpm1" name="Chlorophyllide_c" compartment="c_tpm1" boundaryCondition="false">
      </species>
      <species id="cpd01449_c_tpm2" name="Chlorophyllide_c" compartment="c_tpm2" boundaryCondition="false">
      </species>
      <species id="cpd01449_c_tpm3" name="Chlorophyllide_c" compartment="c_tpm3" boundaryCondition="false">
      </species>
      <species id="cpd01449_c_tpm4" name="Chlorophyllide_c" compartment="c_tpm4" boundaryCondition="false">
      </species>
      <species id="cpd01449_c_tpm5" name="Chlorophyllide_c" compartment="c_tpm5" boundaryCondition="false">
      </species>
      <species id="cpd01449_c_tpm6" name="Chlorophyllide_c" compartment="c_tpm6" boundaryCondition="false">
      </species>
      <species id="cpd01449_c_tpm7" name="Chlorophyllide_c" compartment="c_tpm7" boundaryCondition="false">
      </species>
      <species id="cpd01449_c_tpm8" name="Chlorophyllide_c" compartment="c_tpm8" boundaryCondition="false">
      </species>
      <species id="cpd01449_c_tpm9" name="Chlorophyllide_c" compartment="c_tpm9" boundaryCondition="false">
      </species>
      <species id="cpd01449_c_tpm10" name="Chlorophyllide_c" compartment="c_tpm10" boundaryCondition="false">
      </species>
      <species id="cpd01449_c_tpm11" name="Chlorophyllide_c" compartment="c_tpm11" boundaryCondition="false">
      </species>
      <species id="cpd01449_c_tpm12" name="Chlorophyllide_c" compartment="c_tpm12" boundaryCondition="false">
      </species>
      <species id="cpd08632_c_tpm1" name="Divinyl chlorophyllide a_c" compartment="c_tpm1" boundaryCondition="false">
      </species>
      <species id="cpd08632_c_tpm2" name="Divinyl chlorophyllide a_c" compartment="c_tpm2" boundaryCondition="false">
      </species>
      <species id="cpd08632_c_tpm3" name="Divinyl chlorophyllide a_c" compartment="c_tpm3" boundaryCondition="false">
      </species>
      <species id="cpd08632_c_tpm4" name="Divinyl chlorophyllide a_c" compartment="c_tpm4" boundaryCondition="false">
      </species>
      <species id="cpd08632_c_tpm5" name="Divinyl chlorophyllide a_c" compartment="c_tpm5" boundaryCondition="false">
      </species>
      <species id="cpd08632_c_tpm6" name="Divinyl chlorophyllide a_c" compartment="c_tpm6" boundaryCondition="false">
      </species>
      <species id="cpd08632_c_tpm7" name="Divinyl chlorophyllide a_c" compartment="c_tpm7" boundaryCondition="false">
      </species>
      <species id="cpd08632_c_tpm8" name="Divinyl chlorophyllide a_c" compartment="c_tpm8" boundaryCondition="false">
      </species>
      <species id="cpd08632_c_tpm9" name="Divinyl chlorophyllide a_c" compartment="c_tpm9" boundaryCondition="false">
      </species>
      <species id="cpd08632_c_tpm10" name="Divinyl chlorophyllide a_c" compartment="c_tpm10" boundaryCondition="false">
      </species>
      <species id="cpd08632_c_tpm11" name="Divinyl chlorophyllide a_c" compartment="c_tpm11" boundaryCondition="false">
      </species>
      <species id="cpd08632_c_tpm12" name="Divinyl chlorophyllide a_c" compartment="c_tpm12" boundaryCondition="false">
      </species>
      <species id="cpd02724_c_tpm1" name="N-Succinyl-L-2-amino-6-oxopimelate_c" compartment="c_tpm1" boundaryCondition="false">
      </species>
      <species id="cpd02724_c_tpm2" name="N-Succinyl-L-2-amino-6-oxopimelate_c" compartment="c_tpm2" boundaryCondition="false">
      </species>
      <species id="cpd02724_c_tpm3" name="N-Succinyl-L-2-amino-6-oxopimelate_c" compartment="c_tpm3" boundaryCondition="false">
      </species>
      <species id="cpd02724_c_tpm4" name="N-Succinyl-L-2-amino-6-oxopimelate_c" compartment="c_tpm4" boundaryCondition="false">
      </species>
      <species id="cpd02724_c_tpm5" name="N-Succinyl-L-2-amino-6-oxopimelate_c" compartment="c_tpm5" boundaryCondition="false">
      </species>
      <species id="cpd02724_c_tpm6" name="N-Succinyl-L-2-amino-6-oxopimelate_c" compartment="c_tpm6" boundaryCondition="false">
      </species>
      <species id="cpd02724_c_tpm7" name="N-Succinyl-L-2-amino-6-oxopimelate_c" compartment="c_tpm7" boundaryCondition="false">
      </species>
      <species id="cpd02724_c_tpm8" name="N-Succinyl-L-2-amino-6-oxopimelate_c" compartment="c_tpm8" boundaryCondition="false">
      </species>
      <species id="cpd02724_c_tpm9" name="N-Succinyl-L-2-amino-6-oxopimelate_c" compartment="c_tpm9" boundaryCondition="false">
      </species>
      <species id="cpd02724_c_tpm10" name="N-Succinyl-L-2-amino-6-oxopimelate_c" compartment="c_tpm10" boundaryCondition="false">
      </species>
      <species id="cpd02724_c_tpm11" name="N-Succinyl-L-2-amino-6-oxopimelate_c" compartment="c_tpm11" boundaryCondition="false">
      </species>
      <species id="cpd02724_c_tpm12" name="N-Succinyl-L-2-amino-6-oxopimelate_c" compartment="c_tpm12" boundaryCondition="false">
      </species>
      <species id="cpd00024_c_tpm1" name="2-Oxoglutarate_c" compartment="c_tpm1" boundaryCondition="false">
      </species>
      <species id="cpd00024_c_tpm2" name="2-Oxoglutarate_c" compartment="c_tpm2" boundaryCondition="false">
      </species>
      <species id="cpd00024_c_tpm3" name="2-Oxoglutarate_c" compartment="c_tpm3" boundaryCondition="false">
      </species>
      <species id="cpd00024_c_tpm4" name="2-Oxoglutarate_c" compartment="c_tpm4" boundaryCondition="false">
      </species>
      <species id="cpd00024_c_tpm5" name="2-Oxoglutarate_c" compartment="c_tpm5" boundaryCondition="false">
      </species>
      <species id="cpd00024_c_tpm6" name="2-Oxoglutarate_c" compartment="c_tpm6" boundaryCondition="false">
      </species>
      <species id="cpd00024_c_tpm7" name="2-Oxoglutarate_c" compartment="c_tpm7" boundaryCondition="false">
      </species>
      <species id="cpd00024_c_tpm8" name="2-Oxoglutarate_c" compartment="c_tpm8" boundaryCondition="false">
      </species>
      <species id="cpd00024_c_tpm9" name="2-Oxoglutarate_c" compartment="c_tpm9" boundaryCondition="false">
      </species>
      <species id="cpd00024_c_tpm10" name="2-Oxoglutarate_c" compartment="c_tpm10" boundaryCondition="false">
      </species>
      <species id="cpd00024_c_tpm11" name="2-Oxoglutarate_c" compartment="c_tpm11" boundaryCondition="false">
      </species>
      <species id="cpd00024_c_tpm12" name="2-Oxoglutarate_c" compartment="c_tpm12" boundaryCondition="false">
      </species>
      <species id="cpd02698_c_tpm1" name="N-Succinyl-L-2,6-diaminopimelate_c" compartment="c_tpm1" boundaryCondition="false">
      </species>
      <species id="cpd02698_c_tpm2" name="N-Succinyl-L-2,6-diaminopimelate_c" compartment="c_tpm2" boundaryCondition="false">
      </species>
      <species id="cpd02698_c_tpm3" name="N-Succinyl-L-2,6-diaminopimelate_c" compartment="c_tpm3" boundaryCondition="false">
      </species>
      <species id="cpd02698_c_tpm4" name="N-Succinyl-L-2,6-diaminopimelate_c" compartment="c_tpm4" boundaryCondition="false">
      </species>
      <species id="cpd02698_c_tpm5" name="N-Succinyl-L-2,6-diaminopimelate_c" compartment="c_tpm5" boundaryCondition="false">
      </species>
      <species id="cpd02698_c_tpm6" name="N-Succinyl-L-2,6-diaminopimelate_c" compartment="c_tpm6" boundaryCondition="false">
      </species>
      <species id="cpd02698_c_tpm7" name="N-Succinyl-L-2,6-diaminopimelate_c" compartment="c_tpm7" boundaryCondition="false">
      </species>
      <species id="cpd02698_c_tpm8" name="N-Succinyl-L-2,6-diaminopimelate_c" compartment="c_tpm8" boundaryCondition="false">
      </species>
      <species id="cpd02698_c_tpm9" name="N-Succinyl-L-2,6-diaminopimelate_c" compartment="c_tpm9" boundaryCondition="false">
      </species>
      <species id="cpd02698_c_tpm10" name="N-Succinyl-L-2,6-diaminopimelate_c" compartment="c_tpm10" boundaryCondition="false">
      </species>
      <species id="cpd02698_c_tpm11" name="N-Succinyl-L-2,6-diaminopimelate_c" compartment="c_tpm11" boundaryCondition="false">
      </species>
      <species id="cpd02698_c_tpm12" name="N-Succinyl-L-2,6-diaminopimelate_c" compartment="c_tpm12" boundaryCondition="false">
      </species>
      <species id="cpd00013_p_tpm1" name="NH3_p" compartment="p_tpm1" boundaryCondition="false">
      </species>
      <species id="cpd00013_p_tpm2" name="NH3_p" compartment="p_tpm2" boundaryCondition="false">
      </species>
      <species id="cpd00013_p_tpm3" name="NH3_p" compartment="p_tpm3" boundaryCondition="false">
      </species>
      <species id="cpd00013_p_tpm4" name="NH3_p" compartment="p_tpm4" boundaryCondition="false">
      </species>
      <species id="cpd00013_p_tpm5" name="NH3_p" compartment="p_tpm5" boundaryCondition="false">
      </species>
      <species id="cpd00013_p_tpm6" name="NH3_p" compartment="p_tpm6" boundaryCondition="false">
      </species>
      <species id="cpd00013_p_tpm7" name="NH3_p" compartment="p_tpm7" boundaryCondition="false">
      </species>
      <species id="cpd00013_p_tpm8" name="NH3_p" compartment="p_tpm8" boundaryCondition="false">
      </species>
      <species id="cpd00013_p_tpm9" name="NH3_p" compartment="p_tpm9" boundaryCondition="false">
      </species>
      <species id="cpd00013_p_tpm10" name="NH3_p" compartment="p_tpm10" boundaryCondition="false">
      </species>
      <species id="cpd00013_p_tpm11" name="NH3_p" compartment="p_tpm11" boundaryCondition="false">
      </species>
      <species id="cpd00013_p_tpm12" name="NH3_p" compartment="p_tpm12" boundaryCondition="false">
      </species>
      <species id="cpd00012_c_tpm1" name="PPi_c" compartment="c_tpm1" boundaryCondition="false">
      </species>
      <species id="cpd00012_c_tpm2" name="PPi_c" compartment="c_tpm2" boundaryCondition="false">
      </species>
      <species id="cpd00012_c_tpm3" name="PPi_c" compartment="c_tpm3" boundaryCondition="false">
      </species>
      <species id="cpd00012_c_tpm4" name="PPi_c" compartment="c_tpm4" boundaryCondition="false">
      </species>
      <species id="cpd00012_c_tpm5" name="PPi_c" compartment="c_tpm5" boundaryCondition="false">
      </species>
      <species id="cpd00012_c_tpm6" name="PPi_c" compartment="c_tpm6" boundaryCondition="false">
      </species>
      <species id="cpd00012_c_tpm7" name="PPi_c" compartment="c_tpm7" boundaryCondition="false">
      </species>
      <species id="cpd00012_c_tpm8" name="PPi_c" compartment="c_tpm8" boundaryCondition="false">
      </species>
      <species id="cpd00012_c_tpm9" name="PPi_c" compartment="c_tpm9" boundaryCondition="false">
      </species>
      <species id="cpd00012_c_tpm10" name="PPi_c" compartment="c_tpm10" boundaryCondition="false">
      </species>
      <species id="cpd00012_c_tpm11" name="PPi_c" compartment="c_tpm11" boundaryCondition="false">
      </species>
      <species id="cpd00012_c_tpm12" name="PPi_c" compartment="c_tpm12" boundaryCondition="false">
      </species>
      <species id="cpd00626_c_tpm1" name="dTDPglucose_c" compartment="c_tpm1" boundaryCondition="false">
      </species>
      <species id="cpd00626_c_tpm2" name="dTDPglucose_c" compartment="c_tpm2" boundaryCondition="false">
      </species>
      <species id="cpd00626_c_tpm3" name="dTDPglucose_c" compartment="c_tpm3" boundaryCondition="false">
      </species>
      <species id="cpd00626_c_tpm4" name="dTDPglucose_c" compartment="c_tpm4" boundaryCondition="false">
      </species>
      <species id="cpd00626_c_tpm5" name="dTDPglucose_c" compartment="c_tpm5" boundaryCondition="false">
      </species>
      <species id="cpd00626_c_tpm6" name="dTDPglucose_c" compartment="c_tpm6" boundaryCondition="false">
      </species>
      <species id="cpd00626_c_tpm7" name="dTDPglucose_c" compartment="c_tpm7" boundaryCondition="false">
      </species>
      <species id="cpd00626_c_tpm8" name="dTDPglucose_c" compartment="c_tpm8" boundaryCondition="false">
      </species>
      <species id="cpd00626_c_tpm9" name="dTDPglucose_c" compartment="c_tpm9" boundaryCondition="false">
      </species>
      <species id="cpd00626_c_tpm10" name="dTDPglucose_c" compartment="c_tpm10" boundaryCondition="false">
      </species>
      <species id="cpd00626_c_tpm11" name="dTDPglucose_c" compartment="c_tpm11" boundaryCondition="false">
      </species>
      <species id="cpd00626_c_tpm12" name="dTDPglucose_c" compartment="c_tpm12" boundaryCondition="false">
      </species>
      <species id="cpd00089_c_tpm1" name="D-Glucose 1-phosphate_c" compartment="c_tpm1" boundaryCondition="false">
      </species>
      <species id="cpd00089_c_tpm2" name="D-Glucose 1-phosphate_c" compartment="c_tpm2" boundaryCondition="false">
      </species>
      <species id="cpd00089_c_tpm3" name="D-Glucose 1-phosphate_c" compartment="c_tpm3" boundaryCondition="false">
      </species>
      <species id="cpd00089_c_tpm4" name="D-Glucose 1-phosphate_c" compartment="c_tpm4" boundaryCondition="false">
      </species>
      <species id="cpd00089_c_tpm5" name="D-Glucose 1-phosphate_c" compartment="c_tpm5" boundaryCondition="false">
      </species>
      <species id="cpd00089_c_tpm6" name="D-Glucose 1-phosphate_c" compartment="c_tpm6" boundaryCondition="false">
      </species>
      <species id="cpd00089_c_tpm7" name="D-Glucose 1-phosphate_c" compartment="c_tpm7" boundaryCondition="false">
      </species>
      <species id="cpd00089_c_tpm8" name="D-Glucose 1-phosphate_c" compartment="c_tpm8" boundaryCondition="false">
      </species>
      <species id="cpd00089_c_tpm9" name="D-Glucose 1-phosphate_c" compartment="c_tpm9" boundaryCondition="false">
      </species>
      <species id="cpd00089_c_tpm10" name="D-Glucose 1-phosphate_c" compartment="c_tpm10" boundaryCondition="false">
      </species>
      <species id="cpd00089_c_tpm11" name="D-Glucose 1-phosphate_c" compartment="c_tpm11" boundaryCondition="false">
      </species>
      <species id="cpd00089_c_tpm12" name="D-Glucose 1-phosphate_c" compartment="c_tpm12" boundaryCondition="false">
      </species>
      <species id="cpd00357_c_tpm1" name="TTP_c" compartment="c_tpm1" boundaryCondition="false">
      </species>
      <species id="cpd00357_c_tpm2" name="TTP_c" compartment="c_tpm2" boundaryCondition="false">
      </species>
      <species id="cpd00357_c_tpm3" name="TTP_c" compartment="c_tpm3" boundaryCondition="false">
      </species>
      <species id="cpd00357_c_tpm4" name="TTP_c" compartment="c_tpm4" boundaryCondition="false">
      </species>
      <species id="cpd00357_c_tpm5" name="TTP_c" compartment="c_tpm5" boundaryCondition="false">
      </species>
      <species id="cpd00357_c_tpm6" name="TTP_c" compartment="c_tpm6" boundaryCondition="false">
      </species>
      <species id="cpd00357_c_tpm7" name="TTP_c" compartment="c_tpm7" boundaryCondition="false">
      </species>
      <species id="cpd00357_c_tpm8" name="TTP_c" compartment="c_tpm8" boundaryCondition="false">
      </species>
      <species id="cpd00357_c_tpm9" name="TTP_c" compartment="c_tpm9" boundaryCondition="false">
      </species>
      <species id="cpd00357_c_tpm10" name="TTP_c" compartment="c_tpm10" boundaryCondition="false">
      </species>
      <species id="cpd00357_c_tpm11" name="TTP_c" compartment="c_tpm11" boundaryCondition="false">
      </species>
      <species id="cpd00357_c_tpm12" name="TTP_c" compartment="c_tpm12" boundaryCondition="false">
      </species>
      <species id="cpd00043_c_tpm1" name="UDP-galactose_c" compartment="c_tpm1" boundaryCondition="false">
      </species>
      <species id="cpd00043_c_tpm2" name="UDP-galactose_c" compartment="c_tpm2" boundaryCondition="false">
      </species>
      <species id="cpd00043_c_tpm3" name="UDP-galactose_c" compartment="c_tpm3" boundaryCondition="false">
      </species>
      <species id="cpd00043_c_tpm4" name="UDP-galactose_c" compartment="c_tpm4" boundaryCondition="false">
      </species>
      <species id="cpd00043_c_tpm5" name="UDP-galactose_c" compartment="c_tpm5" boundaryCondition="false">
      </species>
      <species id="cpd00043_c_tpm6" name="UDP-galactose_c" compartment="c_tpm6" boundaryCondition="false">
      </species>
      <species id="cpd00043_c_tpm7" name="UDP-galactose_c" compartment="c_tpm7" boundaryCondition="false">
      </species>
      <species id="cpd00043_c_tpm8" name="UDP-galactose_c" compartment="c_tpm8" boundaryCondition="false">
      </species>
      <species id="cpd00043_c_tpm9" name="UDP-galactose_c" compartment="c_tpm9" boundaryCondition="false">
      </species>
      <species id="cpd00043_c_tpm10" name="UDP-galactose_c" compartment="c_tpm10" boundaryCondition="false">
      </species>
      <species id="cpd00043_c_tpm11" name="UDP-galactose_c" compartment="c_tpm11" boundaryCondition="false">
      </species>
      <species id="cpd00043_c_tpm12" name="UDP-galactose_c" compartment="c_tpm12" boundaryCondition="false">
      </species>
      <species id="cpd00026_c_tpm1" name="UDP-glucose_c" compartment="c_tpm1" boundaryCondition="false">
      </species>
      <species id="cpd00026_c_tpm2" name="UDP-glucose_c" compartment="c_tpm2" boundaryCondition="false">
      </species>
      <species id="cpd00026_c_tpm3" name="UDP-glucose_c" compartment="c_tpm3" boundaryCondition="false">
      </species>
      <species id="cpd00026_c_tpm4" name="UDP-glucose_c" compartment="c_tpm4" boundaryCondition="false">
      </species>
      <species id="cpd00026_c_tpm5" name="UDP-glucose_c" compartment="c_tpm5" boundaryCondition="false">
      </species>
      <species id="cpd00026_c_tpm6" name="UDP-glucose_c" compartment="c_tpm6" boundaryCondition="false">
      </species>
      <species id="cpd00026_c_tpm7" name="UDP-glucose_c" compartment="c_tpm7" boundaryCondition="false">
      </species>
      <species id="cpd00026_c_tpm8" name="UDP-glucose_c" compartment="c_tpm8" boundaryCondition="false">
      </species>
      <species id="cpd00026_c_tpm9" name="UDP-glucose_c" compartment="c_tpm9" boundaryCondition="false">
      </species>
      <species id="cpd00026_c_tpm10" name="UDP-glucose_c" compartment="c_tpm10" boundaryCondition="false">
      </species>
      <species id="cpd00026_c_tpm11" name="UDP-glucose_c" compartment="c_tpm11" boundaryCondition="false">
      </species>
      <species id="cpd00026_c_tpm12" name="UDP-glucose_c" compartment="c_tpm12" boundaryCondition="false">
      </species>
      <species id="cpd02097_c_tpm1" name="L-Glutamyl 5-phosphate_c" compartment="c_tpm1" boundaryCondition="false">
      </species>
      <species id="cpd02097_c_tpm2" name="L-Glutamyl 5-phosphate_c" compartment="c_tpm2" boundaryCondition="false">
      </species>
      <species id="cpd02097_c_tpm3" name="L-Glutamyl 5-phosphate_c" compartment="c_tpm3" boundaryCondition="false">
      </species>
      <species id="cpd02097_c_tpm4" name="L-Glutamyl 5-phosphate_c" compartment="c_tpm4" boundaryCondition="false">
      </species>
      <species id="cpd02097_c_tpm5" name="L-Glutamyl 5-phosphate_c" compartment="c_tpm5" boundaryCondition="false">
      </species>
      <species id="cpd02097_c_tpm6" name="L-Glutamyl 5-phosphate_c" compartment="c_tpm6" boundaryCondition="false">
      </species>
      <species id="cpd02097_c_tpm7" name="L-Glutamyl 5-phosphate_c" compartment="c_tpm7" boundaryCondition="false">
      </species>
      <species id="cpd02097_c_tpm8" name="L-Glutamyl 5-phosphate_c" compartment="c_tpm8" boundaryCondition="false">
      </species>
      <species id="cpd02097_c_tpm9" name="L-Glutamyl 5-phosphate_c" compartment="c_tpm9" boundaryCondition="false">
      </species>
      <species id="cpd02097_c_tpm10" name="L-Glutamyl 5-phosphate_c" compartment="c_tpm10" boundaryCondition="false">
      </species>
      <species id="cpd02097_c_tpm11" name="L-Glutamyl 5-phosphate_c" compartment="c_tpm11" boundaryCondition="false">
      </species>
      <species id="cpd02097_c_tpm12" name="L-Glutamyl 5-phosphate_c" compartment="c_tpm12" boundaryCondition="false">
      </species>
      <species id="cpd00858_c_tpm1" name="L-Glutamate5-semialdehyde_c" compartment="c_tpm1" boundaryCondition="false">
      </species>
      <species id="cpd00858_c_tpm2" name="L-Glutamate5-semialdehyde_c" compartment="c_tpm2" boundaryCondition="false">
      </species>
      <species id="cpd00858_c_tpm3" name="L-Glutamate5-semialdehyde_c" compartment="c_tpm3" boundaryCondition="false">
      </species>
      <species id="cpd00858_c_tpm4" name="L-Glutamate5-semialdehyde_c" compartment="c_tpm4" boundaryCondition="false">
      </species>
      <species id="cpd00858_c_tpm5" name="L-Glutamate5-semialdehyde_c" compartment="c_tpm5" boundaryCondition="false">
      </species>
      <species id="cpd00858_c_tpm6" name="L-Glutamate5-semialdehyde_c" compartment="c_tpm6" boundaryCondition="false">
      </species>
      <species id="cpd00858_c_tpm7" name="L-Glutamate5-semialdehyde_c" compartment="c_tpm7" boundaryCondition="false">
      </species>
      <species id="cpd00858_c_tpm8" name="L-Glutamate5-semialdehyde_c" compartment="c_tpm8" boundaryCondition="false">
      </species>
      <species id="cpd00858_c_tpm9" name="L-Glutamate5-semialdehyde_c" compartment="c_tpm9" boundaryCondition="false">
      </species>
      <species id="cpd00858_c_tpm10" name="L-Glutamate5-semialdehyde_c" compartment="c_tpm10" boundaryCondition="false">
      </species>
      <species id="cpd00858_c_tpm11" name="L-Glutamate5-semialdehyde_c" compartment="c_tpm11" boundaryCondition="false">
      </species>
      <species id="cpd00858_c_tpm12" name="L-Glutamate5-semialdehyde_c" compartment="c_tpm12" boundaryCondition="false">
      </species>
      <species id="cpd00149_c_tpm1" name="Co2+_c" compartment="c_tpm1" boundaryCondition="false">
      </species>
      <species id="cpd00149_c_tpm2" name="Co2+_c" compartment="c_tpm2" boundaryCondition="false">
      </species>
      <species id="cpd00149_c_tpm3" name="Co2+_c" compartment="c_tpm3" boundaryCondition="false">
      </species>
      <species id="cpd00149_c_tpm4" name="Co2+_c" compartment="c_tpm4" boundaryCondition="false">
      </species>
      <species id="cpd00149_c_tpm5" name="Co2+_c" compartment="c_tpm5" boundaryCondition="false">
      </species>
      <species id="cpd00149_c_tpm6" name="Co2+_c" compartment="c_tpm6" boundaryCondition="false">
      </species>
      <species id="cpd00149_c_tpm7" name="Co2+_c" compartment="c_tpm7" boundaryCondition="false">
      </species>
      <species id="cpd00149_c_tpm8" name="Co2+_c" compartment="c_tpm8" boundaryCondition="false">
      </species>
      <species id="cpd00149_c_tpm9" name="Co2+_c" compartment="c_tpm9" boundaryCondition="false">
      </species>
      <species id="cpd00149_c_tpm10" name="Co2+_c" compartment="c_tpm10" boundaryCondition="false">
      </species>
      <species id="cpd00149_c_tpm11" name="Co2+_c" compartment="c_tpm11" boundaryCondition="false">
      </species>
      <species id="cpd00149_c_tpm12" name="Co2+_c" compartment="c_tpm12" boundaryCondition="false">
      </species>
      <species id="cpd00149_p_tpm1" name="Co2+_p" compartment="p_tpm1" boundaryCondition="false">
      </species>
      <species id="cpd00149_p_tpm2" name="Co2+_p" compartment="p_tpm2" boundaryCondition="false">
      </species>
      <species id="cpd00149_p_tpm3" name="Co2+_p" compartment="p_tpm3" boundaryCondition="false">
      </species>
      <species id="cpd00149_p_tpm4" name="Co2+_p" compartment="p_tpm4" boundaryCondition="false">
      </species>
      <species id="cpd00149_p_tpm5" name="Co2+_p" compartment="p_tpm5" boundaryCondition="false">
      </species>
      <species id="cpd00149_p_tpm6" name="Co2+_p" compartment="p_tpm6" boundaryCondition="false">
      </species>
      <species id="cpd00149_p_tpm7" name="Co2+_p" compartment="p_tpm7" boundaryCondition="false">
      </species>
      <species id="cpd00149_p_tpm8" name="Co2+_p" compartment="p_tpm8" boundaryCondition="false">
      </species>
      <species id="cpd00149_p_tpm9" name="Co2+_p" compartment="p_tpm9" boundaryCondition="false">
      </species>
      <species id="cpd00149_p_tpm10" name="Co2+_p" compartment="p_tpm10" boundaryCondition="false">
      </species>
      <species id="cpd00149_p_tpm11" name="Co2+_p" compartment="p_tpm11" boundaryCondition="false">
      </species>
      <species id="cpd00149_p_tpm12" name="Co2+_p" compartment="p_tpm12" boundaryCondition="false">
      </species>
      <species id="cpd00244_c_tpm1" name="Ni2+_c" compartment="c_tpm1" boundaryCondition="false">
      </species>
      <species id="cpd00244_c_tpm2" name="Ni2+_c" compartment="c_tpm2" boundaryCondition="false">
      </species>
      <species id="cpd00244_c_tpm3" name="Ni2+_c" compartment="c_tpm3" boundaryCondition="false">
      </species>
      <species id="cpd00244_c_tpm4" name="Ni2+_c" compartment="c_tpm4" boundaryCondition="false">
      </species>
      <species id="cpd00244_c_tpm5" name="Ni2+_c" compartment="c_tpm5" boundaryCondition="false">
      </species>
      <species id="cpd00244_c_tpm6" name="Ni2+_c" compartment="c_tpm6" boundaryCondition="false">
      </species>
      <species id="cpd00244_c_tpm7" name="Ni2+_c" compartment="c_tpm7" boundaryCondition="false">
      </species>
      <species id="cpd00244_c_tpm8" name="Ni2+_c" compartment="c_tpm8" boundaryCondition="false">
      </species>
      <species id="cpd00244_c_tpm9" name="Ni2+_c" compartment="c_tpm9" boundaryCondition="false">
      </species>
      <species id="cpd00244_c_tpm10" name="Ni2+_c" compartment="c_tpm10" boundaryCondition="false">
      </species>
      <species id="cpd00244_c_tpm11" name="Ni2+_c" compartment="c_tpm11" boundaryCondition="false">
      </species>
      <species id="cpd00244_c_tpm12" name="Ni2+_c" compartment="c_tpm12" boundaryCondition="false">
      </species>
      <species id="cpd00244_p_tpm1" name="Ni2+_p" compartment="p_tpm1" boundaryCondition="false">
      </species>
      <species id="cpd00244_p_tpm2" name="Ni2+_p" compartment="p_tpm2" boundaryCondition="false">
      </species>
      <species id="cpd00244_p_tpm3" name="Ni2+_p" compartment="p_tpm3" boundaryCondition="false">
      </species>
      <species id="cpd00244_p_tpm4" name="Ni2+_p" compartment="p_tpm4" boundaryCondition="false">
      </species>
      <species id="cpd00244_p_tpm5" name="Ni2+_p" compartment="p_tpm5" boundaryCondition="false">
      </species>
      <species id="cpd00244_p_tpm6" name="Ni2+_p" compartment="p_tpm6" boundaryCondition="false">
      </species>
      <species id="cpd00244_p_tpm7" name="Ni2+_p" compartment="p_tpm7" boundaryCondition="false">
      </species>
      <species id="cpd00244_p_tpm8" name="Ni2+_p" compartment="p_tpm8" boundaryCondition="false">
      </species>
      <species id="cpd00244_p_tpm9" name="Ni2+_p" compartment="p_tpm9" boundaryCondition="false">
      </species>
      <species id="cpd00244_p_tpm10" name="Ni2+_p" compartment="p_tpm10" boundaryCondition="false">
      </species>
      <species id="cpd00244_p_tpm11" name="Ni2+_p" compartment="p_tpm11" boundaryCondition="false">
      </species>
      <species id="cpd00244_p_tpm12" name="Ni2+_p" compartment="p_tpm12" boundaryCondition="false">
      </species>
      <species id="cpd00143_c_tpm1" name="Phenylpyruvate_c" compartment="c_tpm1" boundaryCondition="false">
      </species>
      <species id="cpd00143_c_tpm2" name="Phenylpyruvate_c" compartment="c_tpm2" boundaryCondition="false">
      </species>
      <species id="cpd00143_c_tpm3" name="Phenylpyruvate_c" compartment="c_tpm3" boundaryCondition="false">
      </species>
      <species id="cpd00143_c_tpm4" name="Phenylpyruvate_c" compartment="c_tpm4" boundaryCondition="false">
      </species>
      <species id="cpd00143_c_tpm5" name="Phenylpyruvate_c" compartment="c_tpm5" boundaryCondition="false">
      </species>
      <species id="cpd00143_c_tpm6" name="Phenylpyruvate_c" compartment="c_tpm6" boundaryCondition="false">
      </species>
      <species id="cpd00143_c_tpm7" name="Phenylpyruvate_c" compartment="c_tpm7" boundaryCondition="false">
      </species>
      <species id="cpd00143_c_tpm8" name="Phenylpyruvate_c" compartment="c_tpm8" boundaryCondition="false">
      </species>
      <species id="cpd00143_c_tpm9" name="Phenylpyruvate_c" compartment="c_tpm9" boundaryCondition="false">
      </species>
      <species id="cpd00143_c_tpm10" name="Phenylpyruvate_c" compartment="c_tpm10" boundaryCondition="false">
      </species>
      <species id="cpd00143_c_tpm11" name="Phenylpyruvate_c" compartment="c_tpm11" boundaryCondition="false">
      </species>
      <species id="cpd00143_c_tpm12" name="Phenylpyruvate_c" compartment="c_tpm12" boundaryCondition="false">
      </species>
      <species id="cpd00066_c_tpm1" name="L-Phenylalanine_c" compartment="c_tpm1" boundaryCondition="false">
      </species>
      <species id="cpd00066_c_tpm2" name="L-Phenylalanine_c" compartment="c_tpm2" boundaryCondition="false">
      </species>
      <species id="cpd00066_c_tpm3" name="L-Phenylalanine_c" compartment="c_tpm3" boundaryCondition="false">
      </species>
      <species id="cpd00066_c_tpm4" name="L-Phenylalanine_c" compartment="c_tpm4" boundaryCondition="false">
      </species>
      <species id="cpd00066_c_tpm5" name="L-Phenylalanine_c" compartment="c_tpm5" boundaryCondition="false">
      </species>
      <species id="cpd00066_c_tpm6" name="L-Phenylalanine_c" compartment="c_tpm6" boundaryCondition="false">
      </species>
      <species id="cpd00066_c_tpm7" name="L-Phenylalanine_c" compartment="c_tpm7" boundaryCondition="false">
      </species>
      <species id="cpd00066_c_tpm8" name="L-Phenylalanine_c" compartment="c_tpm8" boundaryCondition="false">
      </species>
      <species id="cpd00066_c_tpm9" name="L-Phenylalanine_c" compartment="c_tpm9" boundaryCondition="false">
      </species>
      <species id="cpd00066_c_tpm10" name="L-Phenylalanine_c" compartment="c_tpm10" boundaryCondition="false">
      </species>
      <species id="cpd00066_c_tpm11" name="L-Phenylalanine_c" compartment="c_tpm11" boundaryCondition="false">
      </species>
      <species id="cpd00066_c_tpm12" name="L-Phenylalanine_c" compartment="c_tpm12" boundaryCondition="false">
      </species>
      <species id="cpd00868_c_tpm1" name="p-hydroxyphenylpyruvate_c" compartment="c_tpm1" boundaryCondition="false">
      </species>
      <species id="cpd00868_c_tpm2" name="p-hydroxyphenylpyruvate_c" compartment="c_tpm2" boundaryCondition="false">
      </species>
      <species id="cpd00868_c_tpm3" name="p-hydroxyphenylpyruvate_c" compartment="c_tpm3" boundaryCondition="false">
      </species>
      <species id="cpd00868_c_tpm4" name="p-hydroxyphenylpyruvate_c" compartment="c_tpm4" boundaryCondition="false">
      </species>
      <species id="cpd00868_c_tpm5" name="p-hydroxyphenylpyruvate_c" compartment="c_tpm5" boundaryCondition="false">
      </species>
      <species id="cpd00868_c_tpm6" name="p-hydroxyphenylpyruvate_c" compartment="c_tpm6" boundaryCondition="false">
      </species>
      <species id="cpd00868_c_tpm7" name="p-hydroxyphenylpyruvate_c" compartment="c_tpm7" boundaryCondition="false">
      </species>
      <species id="cpd00868_c_tpm8" name="p-hydroxyphenylpyruvate_c" compartment="c_tpm8" boundaryCondition="false">
      </species>
      <species id="cpd00868_c_tpm9" name="p-hydroxyphenylpyruvate_c" compartment="c_tpm9" boundaryCondition="false">
      </species>
      <species id="cpd00868_c_tpm10" name="p-hydroxyphenylpyruvate_c" compartment="c_tpm10" boundaryCondition="false">
      </species>
      <species id="cpd00868_c_tpm11" name="p-hydroxyphenylpyruvate_c" compartment="c_tpm11" boundaryCondition="false">
      </species>
      <species id="cpd00868_c_tpm12" name="p-hydroxyphenylpyruvate_c" compartment="c_tpm12" boundaryCondition="false">
      </species>
      <species id="cpd00069_c_tpm1" name="L-Tyrosine_c" compartment="c_tpm1" boundaryCondition="false">
      </species>
      <species id="cpd00069_c_tpm2" name="L-Tyrosine_c" compartment="c_tpm2" boundaryCondition="false">
      </species>
      <species id="cpd00069_c_tpm3" name="L-Tyrosine_c" compartment="c_tpm3" boundaryCondition="false">
      </species>
      <species id="cpd00069_c_tpm4" name="L-Tyrosine_c" compartment="c_tpm4" boundaryCondition="false">
      </species>
      <species id="cpd00069_c_tpm5" name="L-Tyrosine_c" compartment="c_tpm5" boundaryCondition="false">
      </species>
      <species id="cpd00069_c_tpm6" name="L-Tyrosine_c" compartment="c_tpm6" boundaryCondition="false">
      </species>
      <species id="cpd00069_c_tpm7" name="L-Tyrosine_c" compartment="c_tpm7" boundaryCondition="false">
      </species>
      <species id="cpd00069_c_tpm8" name="L-Tyrosine_c" compartment="c_tpm8" boundaryCondition="false">
      </species>
      <species id="cpd00069_c_tpm9" name="L-Tyrosine_c" compartment="c_tpm9" boundaryCondition="false">
      </species>
      <species id="cpd00069_c_tpm10" name="L-Tyrosine_c" compartment="c_tpm10" boundaryCondition="false">
      </species>
      <species id="cpd00069_c_tpm11" name="L-Tyrosine_c" compartment="c_tpm11" boundaryCondition="false">
      </species>
      <species id="cpd00069_c_tpm12" name="L-Tyrosine_c" compartment="c_tpm12" boundaryCondition="false">
      </species>
      <species id="cpd00032_c_tpm1" name="Oxaloacetate_c" compartment="c_tpm1" boundaryCondition="false">
      </species>
      <species id="cpd00032_c_tpm2" name="Oxaloacetate_c" compartment="c_tpm2" boundaryCondition="false">
      </species>
      <species id="cpd00032_c_tpm3" name="Oxaloacetate_c" compartment="c_tpm3" boundaryCondition="false">
      </species>
      <species id="cpd00032_c_tpm4" name="Oxaloacetate_c" compartment="c_tpm4" boundaryCondition="false">
      </species>
      <species id="cpd00032_c_tpm5" name="Oxaloacetate_c" compartment="c_tpm5" boundaryCondition="false">
      </species>
      <species id="cpd00032_c_tpm6" name="Oxaloacetate_c" compartment="c_tpm6" boundaryCondition="false">
      </species>
      <species id="cpd00032_c_tpm7" name="Oxaloacetate_c" compartment="c_tpm7" boundaryCondition="false">
      </species>
      <species id="cpd00032_c_tpm8" name="Oxaloacetate_c" compartment="c_tpm8" boundaryCondition="false">
      </species>
      <species id="cpd00032_c_tpm9" name="Oxaloacetate_c" compartment="c_tpm9" boundaryCondition="false">
      </species>
      <species id="cpd00032_c_tpm10" name="Oxaloacetate_c" compartment="c_tpm10" boundaryCondition="false">
      </species>
      <species id="cpd00032_c_tpm11" name="Oxaloacetate_c" compartment="c_tpm11" boundaryCondition="false">
      </species>
      <species id="cpd00032_c_tpm12" name="Oxaloacetate_c" compartment="c_tpm12" boundaryCondition="false">
      </species>
      <species id="cpd00041_c_tpm1" name="L-Aspartate_c" compartment="c_tpm1" boundaryCondition="false">
      </species>
      <species id="cpd00041_c_tpm2" name="L-Aspartate_c" compartment="c_tpm2" boundaryCondition="false">
      </species>
      <species id="cpd00041_c_tpm3" name="L-Aspartate_c" compartment="c_tpm3" boundaryCondition="false">
      </species>
      <species id="cpd00041_c_tpm4" name="L-Aspartate_c" compartment="c_tpm4" boundaryCondition="false">
      </species>
      <species id="cpd00041_c_tpm5" name="L-Aspartate_c" compartment="c_tpm5" boundaryCondition="false">
      </species>
      <species id="cpd00041_c_tpm6" name="L-Aspartate_c" compartment="c_tpm6" boundaryCondition="false">
      </species>
      <species id="cpd00041_c_tpm7" name="L-Aspartate_c" compartment="c_tpm7" boundaryCondition="false">
      </species>
      <species id="cpd00041_c_tpm8" name="L-Aspartate_c" compartment="c_tpm8" boundaryCondition="false">
      </species>
      <species id="cpd00041_c_tpm9" name="L-Aspartate_c" compartment="c_tpm9" boundaryCondition="false">
      </species>
      <species id="cpd00041_c_tpm10" name="L-Aspartate_c" compartment="c_tpm10" boundaryCondition="false">
      </species>
      <species id="cpd00041_c_tpm11" name="L-Aspartate_c" compartment="c_tpm11" boundaryCondition="false">
      </species>
      <species id="cpd00041_c_tpm12" name="L-Aspartate_c" compartment="c_tpm12" boundaryCondition="false">
      </species>
      <species id="cpd00830_c_tpm1" name="4-Hydroxy-2-oxoglutarate_c" compartment="c_tpm1" boundaryCondition="false">
      </species>
      <species id="cpd00830_c_tpm2" name="4-Hydroxy-2-oxoglutarate_c" compartment="c_tpm2" boundaryCondition="false">
      </species>
      <species id="cpd00830_c_tpm3" name="4-Hydroxy-2-oxoglutarate_c" compartment="c_tpm3" boundaryCondition="false">
      </species>
      <species id="cpd00830_c_tpm4" name="4-Hydroxy-2-oxoglutarate_c" compartment="c_tpm4" boundaryCondition="false">
      </species>
      <species id="cpd00830_c_tpm5" name="4-Hydroxy-2-oxoglutarate_c" compartment="c_tpm5" boundaryCondition="false">
      </species>
      <species id="cpd00830_c_tpm6" name="4-Hydroxy-2-oxoglutarate_c" compartment="c_tpm6" boundaryCondition="false">
      </species>
      <species id="cpd00830_c_tpm7" name="4-Hydroxy-2-oxoglutarate_c" compartment="c_tpm7" boundaryCondition="false">
      </species>
      <species id="cpd00830_c_tpm8" name="4-Hydroxy-2-oxoglutarate_c" compartment="c_tpm8" boundaryCondition="false">
      </species>
      <species id="cpd00830_c_tpm9" name="4-Hydroxy-2-oxoglutarate_c" compartment="c_tpm9" boundaryCondition="false">
      </species>
      <species id="cpd00830_c_tpm10" name="4-Hydroxy-2-oxoglutarate_c" compartment="c_tpm10" boundaryCondition="false">
      </species>
      <species id="cpd00830_c_tpm11" name="4-Hydroxy-2-oxoglutarate_c" compartment="c_tpm11" boundaryCondition="false">
      </species>
      <species id="cpd00830_c_tpm12" name="4-Hydroxy-2-oxoglutarate_c" compartment="c_tpm12" boundaryCondition="false">
      </species>
      <species id="cpd01974_c_tpm1" name="4-Hydroxy-L-glutamate_c" compartment="c_tpm1" boundaryCondition="false">
      </species>
      <species id="cpd01974_c_tpm2" name="4-Hydroxy-L-glutamate_c" compartment="c_tpm2" boundaryCondition="false">
      </species>
      <species id="cpd01974_c_tpm3" name="4-Hydroxy-L-glutamate_c" compartment="c_tpm3" boundaryCondition="false">
      </species>
      <species id="cpd01974_c_tpm4" name="4-Hydroxy-L-glutamate_c" compartment="c_tpm4" boundaryCondition="false">
      </species>
      <species id="cpd01974_c_tpm5" name="4-Hydroxy-L-glutamate_c" compartment="c_tpm5" boundaryCondition="false">
      </species>
      <species id="cpd01974_c_tpm6" name="4-Hydroxy-L-glutamate_c" compartment="c_tpm6" boundaryCondition="false">
      </species>
      <species id="cpd01974_c_tpm7" name="4-Hydroxy-L-glutamate_c" compartment="c_tpm7" boundaryCondition="false">
      </species>
      <species id="cpd01974_c_tpm8" name="4-Hydroxy-L-glutamate_c" compartment="c_tpm8" boundaryCondition="false">
      </species>
      <species id="cpd01974_c_tpm9" name="4-Hydroxy-L-glutamate_c" compartment="c_tpm9" boundaryCondition="false">
      </species>
      <species id="cpd01974_c_tpm10" name="4-Hydroxy-L-glutamate_c" compartment="c_tpm10" boundaryCondition="false">
      </species>
      <species id="cpd01974_c_tpm11" name="4-Hydroxy-L-glutamate_c" compartment="c_tpm11" boundaryCondition="false">
      </species>
      <species id="cpd01974_c_tpm12" name="4-Hydroxy-L-glutamate_c" compartment="c_tpm12" boundaryCondition="false">
      </species>
      <species id="cpd00018_c_tpm1" name="AMP_c" compartment="c_tpm1" boundaryCondition="false">
      </species>
      <species id="cpd00018_c_tpm2" name="AMP_c" compartment="c_tpm2" boundaryCondition="false">
      </species>
      <species id="cpd00018_c_tpm3" name="AMP_c" compartment="c_tpm3" boundaryCondition="false">
      </species>
      <species id="cpd00018_c_tpm4" name="AMP_c" compartment="c_tpm4" boundaryCondition="false">
      </species>
      <species id="cpd00018_c_tpm5" name="AMP_c" compartment="c_tpm5" boundaryCondition="false">
      </species>
      <species id="cpd00018_c_tpm6" name="AMP_c" compartment="c_tpm6" boundaryCondition="false">
      </species>
      <species id="cpd00018_c_tpm7" name="AMP_c" compartment="c_tpm7" boundaryCondition="false">
      </species>
      <species id="cpd00018_c_tpm8" name="AMP_c" compartment="c_tpm8" boundaryCondition="false">
      </species>
      <species id="cpd00018_c_tpm9" name="AMP_c" compartment="c_tpm9" boundaryCondition="false">
      </species>
      <species id="cpd00018_c_tpm10" name="AMP_c" compartment="c_tpm10" boundaryCondition="false">
      </species>
      <species id="cpd00018_c_tpm11" name="AMP_c" compartment="c_tpm11" boundaryCondition="false">
      </species>
      <species id="cpd00018_c_tpm12" name="AMP_c" compartment="c_tpm12" boundaryCondition="false">
      </species>
      <species id="cpd12335_c_tpm1" name="L-Phenylalanyl-tRNA(Phe)_c" compartment="c_tpm1" boundaryCondition="false">
      </species>
      <species id="cpd12335_c_tpm2" name="L-Phenylalanyl-tRNA(Phe)_c" compartment="c_tpm2" boundaryCondition="false">
      </species>
      <species id="cpd12335_c_tpm3" name="L-Phenylalanyl-tRNA(Phe)_c" compartment="c_tpm3" boundaryCondition="false">
      </species>
      <species id="cpd12335_c_tpm4" name="L-Phenylalanyl-tRNA(Phe)_c" compartment="c_tpm4" boundaryCondition="false">
      </species>
      <species id="cpd12335_c_tpm5" name="L-Phenylalanyl-tRNA(Phe)_c" compartment="c_tpm5" boundaryCondition="false">
      </species>
      <species id="cpd12335_c_tpm6" name="L-Phenylalanyl-tRNA(Phe)_c" compartment="c_tpm6" boundaryCondition="false">
      </species>
      <species id="cpd12335_c_tpm7" name="L-Phenylalanyl-tRNA(Phe)_c" compartment="c_tpm7" boundaryCondition="false">
      </species>
      <species id="cpd12335_c_tpm8" name="L-Phenylalanyl-tRNA(Phe)_c" compartment="c_tpm8" boundaryCondition="false">
      </species>
      <species id="cpd12335_c_tpm9" name="L-Phenylalanyl-tRNA(Phe)_c" compartment="c_tpm9" boundaryCondition="false">
      </species>
      <species id="cpd12335_c_tpm10" name="L-Phenylalanyl-tRNA(Phe)_c" compartment="c_tpm10" boundaryCondition="false">
      </species>
      <species id="cpd12335_c_tpm11" name="L-Phenylalanyl-tRNA(Phe)_c" compartment="c_tpm11" boundaryCondition="false">
      </species>
      <species id="cpd12335_c_tpm12" name="L-Phenylalanyl-tRNA(Phe)_c" compartment="c_tpm12" boundaryCondition="false">
      </species>
      <species id="cpd11919_c_tpm1" name="tRNA(Phe)_c" compartment="c_tpm1" boundaryCondition="false">
      </species>
      <species id="cpd11919_c_tpm2" name="tRNA(Phe)_c" compartment="c_tpm2" boundaryCondition="false">
      </species>
      <species id="cpd11919_c_tpm3" name="tRNA(Phe)_c" compartment="c_tpm3" boundaryCondition="false">
      </species>
      <species id="cpd11919_c_tpm4" name="tRNA(Phe)_c" compartment="c_tpm4" boundaryCondition="false">
      </species>
      <species id="cpd11919_c_tpm5" name="tRNA(Phe)_c" compartment="c_tpm5" boundaryCondition="false">
      </species>
      <species id="cpd11919_c_tpm6" name="tRNA(Phe)_c" compartment="c_tpm6" boundaryCondition="false">
      </species>
      <species id="cpd11919_c_tpm7" name="tRNA(Phe)_c" compartment="c_tpm7" boundaryCondition="false">
      </species>
      <species id="cpd11919_c_tpm8" name="tRNA(Phe)_c" compartment="c_tpm8" boundaryCondition="false">
      </species>
      <species id="cpd11919_c_tpm9" name="tRNA(Phe)_c" compartment="c_tpm9" boundaryCondition="false">
      </species>
      <species id="cpd11919_c_tpm10" name="tRNA(Phe)_c" compartment="c_tpm10" boundaryCondition="false">
      </species>
      <species id="cpd11919_c_tpm11" name="tRNA(Phe)_c" compartment="c_tpm11" boundaryCondition="false">
      </species>
      <species id="cpd11919_c_tpm12" name="tRNA(Phe)_c" compartment="c_tpm12" boundaryCondition="false">
      </species>
      <species id="cpd00205_c_tpm1" name="K+_c" compartment="c_tpm1" boundaryCondition="false">
      </species>
      <species id="cpd00205_c_tpm2" name="K+_c" compartment="c_tpm2" boundaryCondition="false">
      </species>
      <species id="cpd00205_c_tpm3" name="K+_c" compartment="c_tpm3" boundaryCondition="false">
      </species>
      <species id="cpd00205_c_tpm4" name="K+_c" compartment="c_tpm4" boundaryCondition="false">
      </species>
      <species id="cpd00205_c_tpm5" name="K+_c" compartment="c_tpm5" boundaryCondition="false">
      </species>
      <species id="cpd00205_c_tpm6" name="K+_c" compartment="c_tpm6" boundaryCondition="false">
      </species>
      <species id="cpd00205_c_tpm7" name="K+_c" compartment="c_tpm7" boundaryCondition="false">
      </species>
      <species id="cpd00205_c_tpm8" name="K+_c" compartment="c_tpm8" boundaryCondition="false">
      </species>
      <species id="cpd00205_c_tpm9" name="K+_c" compartment="c_tpm9" boundaryCondition="false">
      </species>
      <species id="cpd00205_c_tpm10" name="K+_c" compartment="c_tpm10" boundaryCondition="false">
      </species>
      <species id="cpd00205_c_tpm11" name="K+_c" compartment="c_tpm11" boundaryCondition="false">
      </species>
      <species id="cpd00205_c_tpm12" name="K+_c" compartment="c_tpm12" boundaryCondition="false">
      </species>
      <species id="cpd00205_p_tpm1" name="K+_p" compartment="p_tpm1" boundaryCondition="false">
      </species>
      <species id="cpd00205_p_tpm2" name="K+_p" compartment="p_tpm2" boundaryCondition="false">
      </species>
      <species id="cpd00205_p_tpm3" name="K+_p" compartment="p_tpm3" boundaryCondition="false">
      </species>
      <species id="cpd00205_p_tpm4" name="K+_p" compartment="p_tpm4" boundaryCondition="false">
      </species>
      <species id="cpd00205_p_tpm5" name="K+_p" compartment="p_tpm5" boundaryCondition="false">
      </species>
      <species id="cpd00205_p_tpm6" name="K+_p" compartment="p_tpm6" boundaryCondition="false">
      </species>
      <species id="cpd00205_p_tpm7" name="K+_p" compartment="p_tpm7" boundaryCondition="false">
      </species>
      <species id="cpd00205_p_tpm8" name="K+_p" compartment="p_tpm8" boundaryCondition="false">
      </species>
      <species id="cpd00205_p_tpm9" name="K+_p" compartment="p_tpm9" boundaryCondition="false">
      </species>
      <species id="cpd00205_p_tpm10" name="K+_p" compartment="p_tpm10" boundaryCondition="false">
      </species>
      <species id="cpd00205_p_tpm11" name="K+_p" compartment="p_tpm11" boundaryCondition="false">
      </species>
      <species id="cpd00205_p_tpm12" name="K+_p" compartment="p_tpm12" boundaryCondition="false">
      </species>
      <species id="cpd00061_c_tpm1" name="Phosphoenolpyruvate_c" compartment="c_tpm1" boundaryCondition="false">
      </species>
      <species id="cpd00061_c_tpm2" name="Phosphoenolpyruvate_c" compartment="c_tpm2" boundaryCondition="false">
      </species>
      <species id="cpd00061_c_tpm3" name="Phosphoenolpyruvate_c" compartment="c_tpm3" boundaryCondition="false">
      </species>
      <species id="cpd00061_c_tpm4" name="Phosphoenolpyruvate_c" compartment="c_tpm4" boundaryCondition="false">
      </species>
      <species id="cpd00061_c_tpm5" name="Phosphoenolpyruvate_c" compartment="c_tpm5" boundaryCondition="false">
      </species>
      <species id="cpd00061_c_tpm6" name="Phosphoenolpyruvate_c" compartment="c_tpm6" boundaryCondition="false">
      </species>
      <species id="cpd00061_c_tpm7" name="Phosphoenolpyruvate_c" compartment="c_tpm7" boundaryCondition="false">
      </species>
      <species id="cpd00061_c_tpm8" name="Phosphoenolpyruvate_c" compartment="c_tpm8" boundaryCondition="false">
      </species>
      <species id="cpd00061_c_tpm9" name="Phosphoenolpyruvate_c" compartment="c_tpm9" boundaryCondition="false">
      </species>
      <species id="cpd00061_c_tpm10" name="Phosphoenolpyruvate_c" compartment="c_tpm10" boundaryCondition="false">
      </species>
      <species id="cpd00061_c_tpm11" name="Phosphoenolpyruvate_c" compartment="c_tpm11" boundaryCondition="false">
      </species>
      <species id="cpd00061_c_tpm12" name="Phosphoenolpyruvate_c" compartment="c_tpm12" boundaryCondition="false">
      </species>
      <species id="cpd00038_c_tpm1" name="GTP_c" compartment="c_tpm1" boundaryCondition="false">
      </species>
      <species id="cpd00038_c_tpm2" name="GTP_c" compartment="c_tpm2" boundaryCondition="false">
      </species>
      <species id="cpd00038_c_tpm3" name="GTP_c" compartment="c_tpm3" boundaryCondition="false">
      </species>
      <species id="cpd00038_c_tpm4" name="GTP_c" compartment="c_tpm4" boundaryCondition="false">
      </species>
      <species id="cpd00038_c_tpm5" name="GTP_c" compartment="c_tpm5" boundaryCondition="false">
      </species>
      <species id="cpd00038_c_tpm6" name="GTP_c" compartment="c_tpm6" boundaryCondition="false">
      </species>
      <species id="cpd00038_c_tpm7" name="GTP_c" compartment="c_tpm7" boundaryCondition="false">
      </species>
      <species id="cpd00038_c_tpm8" name="GTP_c" compartment="c_tpm8" boundaryCondition="false">
      </species>
      <species id="cpd00038_c_tpm9" name="GTP_c" compartment="c_tpm9" boundaryCondition="false">
      </species>
      <species id="cpd00038_c_tpm10" name="GTP_c" compartment="c_tpm10" boundaryCondition="false">
      </species>
      <species id="cpd00038_c_tpm11" name="GTP_c" compartment="c_tpm11" boundaryCondition="false">
      </species>
      <species id="cpd00038_c_tpm12" name="GTP_c" compartment="c_tpm12" boundaryCondition="false">
      </species>
      <species id="cpd00031_c_tpm1" name="GDP_c" compartment="c_tpm1" boundaryCondition="false">
      </species>
      <species id="cpd00031_c_tpm2" name="GDP_c" compartment="c_tpm2" boundaryCondition="false">
      </species>
      <species id="cpd00031_c_tpm3" name="GDP_c" compartment="c_tpm3" boundaryCondition="false">
      </species>
      <species id="cpd00031_c_tpm4" name="GDP_c" compartment="c_tpm4" boundaryCondition="false">
      </species>
      <species id="cpd00031_c_tpm5" name="GDP_c" compartment="c_tpm5" boundaryCondition="false">
      </species>
      <species id="cpd00031_c_tpm6" name="GDP_c" compartment="c_tpm6" boundaryCondition="false">
      </species>
      <species id="cpd00031_c_tpm7" name="GDP_c" compartment="c_tpm7" boundaryCondition="false">
      </species>
      <species id="cpd00031_c_tpm8" name="GDP_c" compartment="c_tpm8" boundaryCondition="false">
      </species>
      <species id="cpd00031_c_tpm9" name="GDP_c" compartment="c_tpm9" boundaryCondition="false">
      </species>
      <species id="cpd00031_c_tpm10" name="GDP_c" compartment="c_tpm10" boundaryCondition="false">
      </species>
      <species id="cpd00031_c_tpm11" name="GDP_c" compartment="c_tpm11" boundaryCondition="false">
      </species>
      <species id="cpd00031_c_tpm12" name="GDP_c" compartment="c_tpm12" boundaryCondition="false">
      </species>
      <species id="cpd00052_c_tpm1" name="CTP_c" compartment="c_tpm1" boundaryCondition="false">
      </species>
      <species id="cpd00052_c_tpm2" name="CTP_c" compartment="c_tpm2" boundaryCondition="false">
      </species>
      <species id="cpd00052_c_tpm3" name="CTP_c" compartment="c_tpm3" boundaryCondition="false">
      </species>
      <species id="cpd00052_c_tpm4" name="CTP_c" compartment="c_tpm4" boundaryCondition="false">
      </species>
      <species id="cpd00052_c_tpm5" name="CTP_c" compartment="c_tpm5" boundaryCondition="false">
      </species>
      <species id="cpd00052_c_tpm6" name="CTP_c" compartment="c_tpm6" boundaryCondition="false">
      </species>
      <species id="cpd00052_c_tpm7" name="CTP_c" compartment="c_tpm7" boundaryCondition="false">
      </species>
      <species id="cpd00052_c_tpm8" name="CTP_c" compartment="c_tpm8" boundaryCondition="false">
      </species>
      <species id="cpd00052_c_tpm9" name="CTP_c" compartment="c_tpm9" boundaryCondition="false">
      </species>
      <species id="cpd00052_c_tpm10" name="CTP_c" compartment="c_tpm10" boundaryCondition="false">
      </species>
      <species id="cpd00052_c_tpm11" name="CTP_c" compartment="c_tpm11" boundaryCondition="false">
      </species>
      <species id="cpd00052_c_tpm12" name="CTP_c" compartment="c_tpm12" boundaryCondition="false">
      </species>
      <species id="cpd00096_c_tpm1" name="CDP_c" compartment="c_tpm1" boundaryCondition="false">
      </species>
      <species id="cpd00096_c_tpm2" name="CDP_c" compartment="c_tpm2" boundaryCondition="false">
      </species>
      <species id="cpd00096_c_tpm3" name="CDP_c" compartment="c_tpm3" boundaryCondition="false">
      </species>
      <species id="cpd00096_c_tpm4" name="CDP_c" compartment="c_tpm4" boundaryCondition="false">
      </species>
      <species id="cpd00096_c_tpm5" name="CDP_c" compartment="c_tpm5" boundaryCondition="false">
      </species>
      <species id="cpd00096_c_tpm6" name="CDP_c" compartment="c_tpm6" boundaryCondition="false">
      </species>
      <species id="cpd00096_c_tpm7" name="CDP_c" compartment="c_tpm7" boundaryCondition="false">
      </species>
      <species id="cpd00096_c_tpm8" name="CDP_c" compartment="c_tpm8" boundaryCondition="false">
      </species>
      <species id="cpd00096_c_tpm9" name="CDP_c" compartment="c_tpm9" boundaryCondition="false">
      </species>
      <species id="cpd00096_c_tpm10" name="CDP_c" compartment="c_tpm10" boundaryCondition="false">
      </species>
      <species id="cpd00096_c_tpm11" name="CDP_c" compartment="c_tpm11" boundaryCondition="false">
      </species>
      <species id="cpd00096_c_tpm12" name="CDP_c" compartment="c_tpm12" boundaryCondition="false">
      </species>
      <species id="cpd00062_c_tpm1" name="UTP_c" compartment="c_tpm1" boundaryCondition="false">
      </species>
      <species id="cpd00062_c_tpm2" name="UTP_c" compartment="c_tpm2" boundaryCondition="false">
      </species>
      <species id="cpd00062_c_tpm3" name="UTP_c" compartment="c_tpm3" boundaryCondition="false">
      </species>
      <species id="cpd00062_c_tpm4" name="UTP_c" compartment="c_tpm4" boundaryCondition="false">
      </species>
      <species id="cpd00062_c_tpm5" name="UTP_c" compartment="c_tpm5" boundaryCondition="false">
      </species>
      <species id="cpd00062_c_tpm6" name="UTP_c" compartment="c_tpm6" boundaryCondition="false">
      </species>
      <species id="cpd00062_c_tpm7" name="UTP_c" compartment="c_tpm7" boundaryCondition="false">
      </species>
      <species id="cpd00062_c_tpm8" name="UTP_c" compartment="c_tpm8" boundaryCondition="false">
      </species>
      <species id="cpd00062_c_tpm9" name="UTP_c" compartment="c_tpm9" boundaryCondition="false">
      </species>
      <species id="cpd00062_c_tpm10" name="UTP_c" compartment="c_tpm10" boundaryCondition="false">
      </species>
      <species id="cpd00062_c_tpm11" name="UTP_c" compartment="c_tpm11" boundaryCondition="false">
      </species>
      <species id="cpd00062_c_tpm12" name="UTP_c" compartment="c_tpm12" boundaryCondition="false">
      </species>
      <species id="cpd00014_c_tpm1" name="UDP_c" compartment="c_tpm1" boundaryCondition="false">
      </species>
      <species id="cpd00014_c_tpm2" name="UDP_c" compartment="c_tpm2" boundaryCondition="false">
      </species>
      <species id="cpd00014_c_tpm3" name="UDP_c" compartment="c_tpm3" boundaryCondition="false">
      </species>
      <species id="cpd00014_c_tpm4" name="UDP_c" compartment="c_tpm4" boundaryCondition="false">
      </species>
      <species id="cpd00014_c_tpm5" name="UDP_c" compartment="c_tpm5" boundaryCondition="false">
      </species>
      <species id="cpd00014_c_tpm6" name="UDP_c" compartment="c_tpm6" boundaryCondition="false">
      </species>
      <species id="cpd00014_c_tpm7" name="UDP_c" compartment="c_tpm7" boundaryCondition="false">
      </species>
      <species id="cpd00014_c_tpm8" name="UDP_c" compartment="c_tpm8" boundaryCondition="false">
      </species>
      <species id="cpd00014_c_tpm9" name="UDP_c" compartment="c_tpm9" boundaryCondition="false">
      </species>
      <species id="cpd00014_c_tpm10" name="UDP_c" compartment="c_tpm10" boundaryCondition="false">
      </species>
      <species id="cpd00014_c_tpm11" name="UDP_c" compartment="c_tpm11" boundaryCondition="false">
      </species>
      <species id="cpd00014_c_tpm12" name="UDP_c" compartment="c_tpm12" boundaryCondition="false">
      </species>
      <species id="cpd00009_p_tpm1" name="Phosphate_p" compartment="p_tpm1" boundaryCondition="false">
      </species>
      <species id="cpd00009_p_tpm2" name="Phosphate_p" compartment="p_tpm2" boundaryCondition="false">
      </species>
      <species id="cpd00009_p_tpm3" name="Phosphate_p" compartment="p_tpm3" boundaryCondition="false">
      </species>
      <species id="cpd00009_p_tpm4" name="Phosphate_p" compartment="p_tpm4" boundaryCondition="false">
      </species>
      <species id="cpd00009_p_tpm5" name="Phosphate_p" compartment="p_tpm5" boundaryCondition="false">
      </species>
      <species id="cpd00009_p_tpm6" name="Phosphate_p" compartment="p_tpm6" boundaryCondition="false">
      </species>
      <species id="cpd00009_p_tpm7" name="Phosphate_p" compartment="p_tpm7" boundaryCondition="false">
      </species>
      <species id="cpd00009_p_tpm8" name="Phosphate_p" compartment="p_tpm8" boundaryCondition="false">
      </species>
      <species id="cpd00009_p_tpm9" name="Phosphate_p" compartment="p_tpm9" boundaryCondition="false">
      </species>
      <species id="cpd00009_p_tpm10" name="Phosphate_p" compartment="p_tpm10" boundaryCondition="false">
      </species>
      <species id="cpd00009_p_tpm11" name="Phosphate_p" compartment="p_tpm11" boundaryCondition="false">
      </species>
      <species id="cpd00009_p_tpm12" name="Phosphate_p" compartment="p_tpm12" boundaryCondition="false">
      </species>
      <species id="cpd00288_c_tpm1" name="D-Glucosamine phosphate_c" compartment="c_tpm1" boundaryCondition="false">
      </species>
      <species id="cpd00288_c_tpm2" name="D-Glucosamine phosphate_c" compartment="c_tpm2" boundaryCondition="false">
      </species>
      <species id="cpd00288_c_tpm3" name="D-Glucosamine phosphate_c" compartment="c_tpm3" boundaryCondition="false">
      </species>
      <species id="cpd00288_c_tpm4" name="D-Glucosamine phosphate_c" compartment="c_tpm4" boundaryCondition="false">
      </species>
      <species id="cpd00288_c_tpm5" name="D-Glucosamine phosphate_c" compartment="c_tpm5" boundaryCondition="false">
      </species>
      <species id="cpd00288_c_tpm6" name="D-Glucosamine phosphate_c" compartment="c_tpm6" boundaryCondition="false">
      </species>
      <species id="cpd00288_c_tpm7" name="D-Glucosamine phosphate_c" compartment="c_tpm7" boundaryCondition="false">
      </species>
      <species id="cpd00288_c_tpm8" name="D-Glucosamine phosphate_c" compartment="c_tpm8" boundaryCondition="false">
      </species>
      <species id="cpd00288_c_tpm9" name="D-Glucosamine phosphate_c" compartment="c_tpm9" boundaryCondition="false">
      </species>
      <species id="cpd00288_c_tpm10" name="D-Glucosamine phosphate_c" compartment="c_tpm10" boundaryCondition="false">
      </species>
      <species id="cpd00288_c_tpm11" name="D-Glucosamine phosphate_c" compartment="c_tpm11" boundaryCondition="false">
      </species>
      <species id="cpd00288_c_tpm12" name="D-Glucosamine phosphate_c" compartment="c_tpm12" boundaryCondition="false">
      </species>
      <species id="cpd03671_c_tpm1" name="D-Glucosamine1-phosphate_c" compartment="c_tpm1" boundaryCondition="false">
      </species>
      <species id="cpd03671_c_tpm2" name="D-Glucosamine1-phosphate_c" compartment="c_tpm2" boundaryCondition="false">
      </species>
      <species id="cpd03671_c_tpm3" name="D-Glucosamine1-phosphate_c" compartment="c_tpm3" boundaryCondition="false">
      </species>
      <species id="cpd03671_c_tpm4" name="D-Glucosamine1-phosphate_c" compartment="c_tpm4" boundaryCondition="false">
      </species>
      <species id="cpd03671_c_tpm5" name="D-Glucosamine1-phosphate_c" compartment="c_tpm5" boundaryCondition="false">
      </species>
      <species id="cpd03671_c_tpm6" name="D-Glucosamine1-phosphate_c" compartment="c_tpm6" boundaryCondition="false">
      </species>
      <species id="cpd03671_c_tpm7" name="D-Glucosamine1-phosphate_c" compartment="c_tpm7" boundaryCondition="false">
      </species>
      <species id="cpd03671_c_tpm8" name="D-Glucosamine1-phosphate_c" compartment="c_tpm8" boundaryCondition="false">
      </species>
      <species id="cpd03671_c_tpm9" name="D-Glucosamine1-phosphate_c" compartment="c_tpm9" boundaryCondition="false">
      </species>
      <species id="cpd03671_c_tpm10" name="D-Glucosamine1-phosphate_c" compartment="c_tpm10" boundaryCondition="false">
      </species>
      <species id="cpd03671_c_tpm11" name="D-Glucosamine1-phosphate_c" compartment="c_tpm11" boundaryCondition="false">
      </species>
      <species id="cpd03671_c_tpm12" name="D-Glucosamine1-phosphate_c" compartment="c_tpm12" boundaryCondition="false">
      </species>
      <species id="cpd00070_c_tpm1" name="Malonyl-CoA_c" compartment="c_tpm1" boundaryCondition="false">
      </species>
      <species id="cpd00070_c_tpm2" name="Malonyl-CoA_c" compartment="c_tpm2" boundaryCondition="false">
      </species>
      <species id="cpd00070_c_tpm3" name="Malonyl-CoA_c" compartment="c_tpm3" boundaryCondition="false">
      </species>
      <species id="cpd00070_c_tpm4" name="Malonyl-CoA_c" compartment="c_tpm4" boundaryCondition="false">
      </species>
      <species id="cpd00070_c_tpm5" name="Malonyl-CoA_c" compartment="c_tpm5" boundaryCondition="false">
      </species>
      <species id="cpd00070_c_tpm6" name="Malonyl-CoA_c" compartment="c_tpm6" boundaryCondition="false">
      </species>
      <species id="cpd00070_c_tpm7" name="Malonyl-CoA_c" compartment="c_tpm7" boundaryCondition="false">
      </species>
      <species id="cpd00070_c_tpm8" name="Malonyl-CoA_c" compartment="c_tpm8" boundaryCondition="false">
      </species>
      <species id="cpd00070_c_tpm9" name="Malonyl-CoA_c" compartment="c_tpm9" boundaryCondition="false">
      </species>
      <species id="cpd00070_c_tpm10" name="Malonyl-CoA_c" compartment="c_tpm10" boundaryCondition="false">
      </species>
      <species id="cpd00070_c_tpm11" name="Malonyl-CoA_c" compartment="c_tpm11" boundaryCondition="false">
      </species>
      <species id="cpd00070_c_tpm12" name="Malonyl-CoA_c" compartment="c_tpm12" boundaryCondition="false">
      </species>
      <species id="cpd00022_c_tpm1" name="Acetyl-CoA_c" compartment="c_tpm1" boundaryCondition="false">
      </species>
      <species id="cpd00022_c_tpm2" name="Acetyl-CoA_c" compartment="c_tpm2" boundaryCondition="false">
      </species>
      <species id="cpd00022_c_tpm3" name="Acetyl-CoA_c" compartment="c_tpm3" boundaryCondition="false">
      </species>
      <species id="cpd00022_c_tpm4" name="Acetyl-CoA_c" compartment="c_tpm4" boundaryCondition="false">
      </species>
      <species id="cpd00022_c_tpm5" name="Acetyl-CoA_c" compartment="c_tpm5" boundaryCondition="false">
      </species>
      <species id="cpd00022_c_tpm6" name="Acetyl-CoA_c" compartment="c_tpm6" boundaryCondition="false">
      </species>
      <species id="cpd00022_c_tpm7" name="Acetyl-CoA_c" compartment="c_tpm7" boundaryCondition="false">
      </species>
      <species id="cpd00022_c_tpm8" name="Acetyl-CoA_c" compartment="c_tpm8" boundaryCondition="false">
      </species>
      <species id="cpd00022_c_tpm9" name="Acetyl-CoA_c" compartment="c_tpm9" boundaryCondition="false">
      </species>
      <species id="cpd00022_c_tpm10" name="Acetyl-CoA_c" compartment="c_tpm10" boundaryCondition="false">
      </species>
      <species id="cpd00022_c_tpm11" name="Acetyl-CoA_c" compartment="c_tpm11" boundaryCondition="false">
      </species>
      <species id="cpd00022_c_tpm12" name="Acetyl-CoA_c" compartment="c_tpm12" boundaryCondition="false">
      </species>
      <species id="cpd00242_c_tpm1" name="Bicarbonate_c" compartment="c_tpm1" boundaryCondition="false">
      </species>
      <species id="cpd00242_c_tpm2" name="Bicarbonate_c" compartment="c_tpm2" boundaryCondition="false">
      </species>
      <species id="cpd00242_c_tpm3" name="Bicarbonate_c" compartment="c_tpm3" boundaryCondition="false">
      </species>
      <species id="cpd00242_c_tpm4" name="Bicarbonate_c" compartment="c_tpm4" boundaryCondition="false">
      </species>
      <species id="cpd00242_c_tpm5" name="Bicarbonate_c" compartment="c_tpm5" boundaryCondition="false">
      </species>
      <species id="cpd00242_c_tpm6" name="Bicarbonate_c" compartment="c_tpm6" boundaryCondition="false">
      </species>
      <species id="cpd00242_c_tpm7" name="Bicarbonate_c" compartment="c_tpm7" boundaryCondition="false">
      </species>
      <species id="cpd00242_c_tpm8" name="Bicarbonate_c" compartment="c_tpm8" boundaryCondition="false">
      </species>
      <species id="cpd00242_c_tpm9" name="Bicarbonate_c" compartment="c_tpm9" boundaryCondition="false">
      </species>
      <species id="cpd00242_c_tpm10" name="Bicarbonate_c" compartment="c_tpm10" boundaryCondition="false">
      </species>
      <species id="cpd00242_c_tpm11" name="Bicarbonate_c" compartment="c_tpm11" boundaryCondition="false">
      </species>
      <species id="cpd00242_c_tpm12" name="Bicarbonate_c" compartment="c_tpm12" boundaryCondition="false">
      </species>
      <species id="cpd11574_c_tpm1" name="Molybdate_c" compartment="c_tpm1" boundaryCondition="false">
      </species>
      <species id="cpd11574_c_tpm2" name="Molybdate_c" compartment="c_tpm2" boundaryCondition="false">
      </species>
      <species id="cpd11574_c_tpm3" name="Molybdate_c" compartment="c_tpm3" boundaryCondition="false">
      </species>
      <species id="cpd11574_c_tpm4" name="Molybdate_c" compartment="c_tpm4" boundaryCondition="false">
      </species>
      <species id="cpd11574_c_tpm5" name="Molybdate_c" compartment="c_tpm5" boundaryCondition="false">
      </species>
      <species id="cpd11574_c_tpm6" name="Molybdate_c" compartment="c_tpm6" boundaryCondition="false">
      </species>
      <species id="cpd11574_c_tpm7" name="Molybdate_c" compartment="c_tpm7" boundaryCondition="false">
      </species>
      <species id="cpd11574_c_tpm8" name="Molybdate_c" compartment="c_tpm8" boundaryCondition="false">
      </species>
      <species id="cpd11574_c_tpm9" name="Molybdate_c" compartment="c_tpm9" boundaryCondition="false">
      </species>
      <species id="cpd11574_c_tpm10" name="Molybdate_c" compartment="c_tpm10" boundaryCondition="false">
      </species>
      <species id="cpd11574_c_tpm11" name="Molybdate_c" compartment="c_tpm11" boundaryCondition="false">
      </species>
      <species id="cpd11574_c_tpm12" name="Molybdate_c" compartment="c_tpm12" boundaryCondition="false">
      </species>
      <species id="cpd11574_p_tpm1" name="Molybdate_p" compartment="p_tpm1" boundaryCondition="false">
      </species>
      <species id="cpd11574_p_tpm2" name="Molybdate_p" compartment="p_tpm2" boundaryCondition="false">
      </species>
      <species id="cpd11574_p_tpm3" name="Molybdate_p" compartment="p_tpm3" boundaryCondition="false">
      </species>
      <species id="cpd11574_p_tpm4" name="Molybdate_p" compartment="p_tpm4" boundaryCondition="false">
      </species>
      <species id="cpd11574_p_tpm5" name="Molybdate_p" compartment="p_tpm5" boundaryCondition="false">
      </species>
      <species id="cpd11574_p_tpm6" name="Molybdate_p" compartment="p_tpm6" boundaryCondition="false">
      </species>
      <species id="cpd11574_p_tpm7" name="Molybdate_p" compartment="p_tpm7" boundaryCondition="false">
      </species>
      <species id="cpd11574_p_tpm8" name="Molybdate_p" compartment="p_tpm8" boundaryCondition="false">
      </species>
      <species id="cpd11574_p_tpm9" name="Molybdate_p" compartment="p_tpm9" boundaryCondition="false">
      </species>
      <species id="cpd11574_p_tpm10" name="Molybdate_p" compartment="p_tpm10" boundaryCondition="false">
      </species>
      <species id="cpd11574_p_tpm11" name="Molybdate_p" compartment="p_tpm11" boundaryCondition="false">
      </species>
      <species id="cpd11574_p_tpm12" name="Molybdate_p" compartment="p_tpm12" boundaryCondition="false">
      </species>
      <species id="cpd00290_c_tpm1" name="D-fructose-1,6-bisphosphate_c" compartment="c_tpm1" boundaryCondition="false">
      </species>
      <species id="cpd00290_c_tpm2" name="D-fructose-1,6-bisphosphate_c" compartment="c_tpm2" boundaryCondition="false">
      </species>
      <species id="cpd00290_c_tpm3" name="D-fructose-1,6-bisphosphate_c" compartment="c_tpm3" boundaryCondition="false">
      </species>
      <species id="cpd00290_c_tpm4" name="D-fructose-1,6-bisphosphate_c" compartment="c_tpm4" boundaryCondition="false">
      </species>
      <species id="cpd00290_c_tpm5" name="D-fructose-1,6-bisphosphate_c" compartment="c_tpm5" boundaryCondition="false">
      </species>
      <species id="cpd00290_c_tpm6" name="D-fructose-1,6-bisphosphate_c" compartment="c_tpm6" boundaryCondition="false">
      </species>
      <species id="cpd00290_c_tpm7" name="D-fructose-1,6-bisphosphate_c" compartment="c_tpm7" boundaryCondition="false">
      </species>
      <species id="cpd00290_c_tpm8" name="D-fructose-1,6-bisphosphate_c" compartment="c_tpm8" boundaryCondition="false">
      </species>
      <species id="cpd00290_c_tpm9" name="D-fructose-1,6-bisphosphate_c" compartment="c_tpm9" boundaryCondition="false">
      </species>
      <species id="cpd00290_c_tpm10" name="D-fructose-1,6-bisphosphate_c" compartment="c_tpm10" boundaryCondition="false">
      </species>
      <species id="cpd00290_c_tpm11" name="D-fructose-1,6-bisphosphate_c" compartment="c_tpm11" boundaryCondition="false">
      </species>
      <species id="cpd00290_c_tpm12" name="D-fructose-1,6-bisphosphate_c" compartment="c_tpm12" boundaryCondition="false">
      </species>
      <species id="cpd00072_c_tpm1" name="D-fructose-6-phosphate_c" compartment="c_tpm1" boundaryCondition="false">
      </species>
      <species id="cpd00072_c_tpm2" name="D-fructose-6-phosphate_c" compartment="c_tpm2" boundaryCondition="false">
      </species>
      <species id="cpd00072_c_tpm3" name="D-fructose-6-phosphate_c" compartment="c_tpm3" boundaryCondition="false">
      </species>
      <species id="cpd00072_c_tpm4" name="D-fructose-6-phosphate_c" compartment="c_tpm4" boundaryCondition="false">
      </species>
      <species id="cpd00072_c_tpm5" name="D-fructose-6-phosphate_c" compartment="c_tpm5" boundaryCondition="false">
      </species>
      <species id="cpd00072_c_tpm6" name="D-fructose-6-phosphate_c" compartment="c_tpm6" boundaryCondition="false">
      </species>
      <species id="cpd00072_c_tpm7" name="D-fructose-6-phosphate_c" compartment="c_tpm7" boundaryCondition="false">
      </species>
      <species id="cpd00072_c_tpm8" name="D-fructose-6-phosphate_c" compartment="c_tpm8" boundaryCondition="false">
      </species>
      <species id="cpd00072_c_tpm9" name="D-fructose-6-phosphate_c" compartment="c_tpm9" boundaryCondition="false">
      </species>
      <species id="cpd00072_c_tpm10" name="D-fructose-6-phosphate_c" compartment="c_tpm10" boundaryCondition="false">
      </species>
      <species id="cpd00072_c_tpm11" name="D-fructose-6-phosphate_c" compartment="c_tpm11" boundaryCondition="false">
      </species>
      <species id="cpd00072_c_tpm12" name="D-fructose-6-phosphate_c" compartment="c_tpm12" boundaryCondition="false">
      </species>
      <species id="cpd03835_c_tpm1" name="Precorrin 8_c" compartment="c_tpm1" boundaryCondition="false">
      </species>
      <species id="cpd03835_c_tpm2" name="Precorrin 8_c" compartment="c_tpm2" boundaryCondition="false">
      </species>
      <species id="cpd03835_c_tpm3" name="Precorrin 8_c" compartment="c_tpm3" boundaryCondition="false">
      </species>
      <species id="cpd03835_c_tpm4" name="Precorrin 8_c" compartment="c_tpm4" boundaryCondition="false">
      </species>
      <species id="cpd03835_c_tpm5" name="Precorrin 8_c" compartment="c_tpm5" boundaryCondition="false">
      </species>
      <species id="cpd03835_c_tpm6" name="Precorrin 8_c" compartment="c_tpm6" boundaryCondition="false">
      </species>
      <species id="cpd03835_c_tpm7" name="Precorrin 8_c" compartment="c_tpm7" boundaryCondition="false">
      </species>
      <species id="cpd03835_c_tpm8" name="Precorrin 8_c" compartment="c_tpm8" boundaryCondition="false">
      </species>
      <species id="cpd03835_c_tpm9" name="Precorrin 8_c" compartment="c_tpm9" boundaryCondition="false">
      </species>
      <species id="cpd03835_c_tpm10" name="Precorrin 8_c" compartment="c_tpm10" boundaryCondition="false">
      </species>
      <species id="cpd03835_c_tpm11" name="Precorrin 8_c" compartment="c_tpm11" boundaryCondition="false">
      </species>
      <species id="cpd03835_c_tpm12" name="Precorrin 8_c" compartment="c_tpm12" boundaryCondition="false">
      </species>
      <species id="cpd02140_c_tpm1" name="Aminoimidazole ribotide_c" compartment="c_tpm1" boundaryCondition="false">
      </species>
      <species id="cpd02140_c_tpm2" name="Aminoimidazole ribotide_c" compartment="c_tpm2" boundaryCondition="false">
      </species>
      <species id="cpd02140_c_tpm3" name="Aminoimidazole ribotide_c" compartment="c_tpm3" boundaryCondition="false">
      </species>
      <species id="cpd02140_c_tpm4" name="Aminoimidazole ribotide_c" compartment="c_tpm4" boundaryCondition="false">
      </species>
      <species id="cpd02140_c_tpm5" name="Aminoimidazole ribotide_c" compartment="c_tpm5" boundaryCondition="false">
      </species>
      <species id="cpd02140_c_tpm6" name="Aminoimidazole ribotide_c" compartment="c_tpm6" boundaryCondition="false">
      </species>
      <species id="cpd02140_c_tpm7" name="Aminoimidazole ribotide_c" compartment="c_tpm7" boundaryCondition="false">
      </species>
      <species id="cpd02140_c_tpm8" name="Aminoimidazole ribotide_c" compartment="c_tpm8" boundaryCondition="false">
      </species>
      <species id="cpd02140_c_tpm9" name="Aminoimidazole ribotide_c" compartment="c_tpm9" boundaryCondition="false">
      </species>
      <species id="cpd02140_c_tpm10" name="Aminoimidazole ribotide_c" compartment="c_tpm10" boundaryCondition="false">
      </species>
      <species id="cpd02140_c_tpm11" name="Aminoimidazole ribotide_c" compartment="c_tpm11" boundaryCondition="false">
      </species>
      <species id="cpd02140_c_tpm12" name="Aminoimidazole ribotide_c" compartment="c_tpm12" boundaryCondition="false">
      </species>
      <species id="cpd02893_c_tpm1" name="5'-Phosphoribosyl-4-carboxy-5-aminoimidazole_c" compartment="c_tpm1" boundaryCondition="false">
      </species>
      <species id="cpd02893_c_tpm2" name="5'-Phosphoribosyl-4-carboxy-5-aminoimidazole_c" compartment="c_tpm2" boundaryCondition="false">
      </species>
      <species id="cpd02893_c_tpm3" name="5'-Phosphoribosyl-4-carboxy-5-aminoimidazole_c" compartment="c_tpm3" boundaryCondition="false">
      </species>
      <species id="cpd02893_c_tpm4" name="5'-Phosphoribosyl-4-carboxy-5-aminoimidazole_c" compartment="c_tpm4" boundaryCondition="false">
      </species>
      <species id="cpd02893_c_tpm5" name="5'-Phosphoribosyl-4-carboxy-5-aminoimidazole_c" compartment="c_tpm5" boundaryCondition="false">
      </species>
      <species id="cpd02893_c_tpm6" name="5'-Phosphoribosyl-4-carboxy-5-aminoimidazole_c" compartment="c_tpm6" boundaryCondition="false">
      </species>
      <species id="cpd02893_c_tpm7" name="5'-Phosphoribosyl-4-carboxy-5-aminoimidazole_c" compartment="c_tpm7" boundaryCondition="false">
      </species>
      <species id="cpd02893_c_tpm8" name="5'-Phosphoribosyl-4-carboxy-5-aminoimidazole_c" compartment="c_tpm8" boundaryCondition="false">
      </species>
      <species id="cpd02893_c_tpm9" name="5'-Phosphoribosyl-4-carboxy-5-aminoimidazole_c" compartment="c_tpm9" boundaryCondition="false">
      </species>
      <species id="cpd02893_c_tpm10" name="5'-Phosphoribosyl-4-carboxy-5-aminoimidazole_c" compartment="c_tpm10" boundaryCondition="false">
      </species>
      <species id="cpd02893_c_tpm11" name="5'-Phosphoribosyl-4-carboxy-5-aminoimidazole_c" compartment="c_tpm11" boundaryCondition="false">
      </species>
      <species id="cpd02893_c_tpm12" name="5'-Phosphoribosyl-4-carboxy-5-aminoimidazole_c" compartment="c_tpm12" boundaryCondition="false">
      </species>
      <species id="cpd03444_c_tpm1" name="2-Octaprenylphenol_c" compartment="c_tpm1" boundaryCondition="false">
      </species>
      <species id="cpd03444_c_tpm2" name="2-Octaprenylphenol_c" compartment="c_tpm2" boundaryCondition="false">
      </species>
      <species id="cpd03444_c_tpm3" name="2-Octaprenylphenol_c" compartment="c_tpm3" boundaryCondition="false">
      </species>
      <species id="cpd03444_c_tpm4" name="2-Octaprenylphenol_c" compartment="c_tpm4" boundaryCondition="false">
      </species>
      <species id="cpd03444_c_tpm5" name="2-Octaprenylphenol_c" compartment="c_tpm5" boundaryCondition="false">
      </species>
      <species id="cpd03444_c_tpm6" name="2-Octaprenylphenol_c" compartment="c_tpm6" boundaryCondition="false">
      </species>
      <species id="cpd03444_c_tpm7" name="2-Octaprenylphenol_c" compartment="c_tpm7" boundaryCondition="false">
      </species>
      <species id="cpd03444_c_tpm8" name="2-Octaprenylphenol_c" compartment="c_tpm8" boundaryCondition="false">
      </species>
      <species id="cpd03444_c_tpm9" name="2-Octaprenylphenol_c" compartment="c_tpm9" boundaryCondition="false">
      </species>
      <species id="cpd03444_c_tpm10" name="2-Octaprenylphenol_c" compartment="c_tpm10" boundaryCondition="false">
      </species>
      <species id="cpd03444_c_tpm11" name="2-Octaprenylphenol_c" compartment="c_tpm11" boundaryCondition="false">
      </species>
      <species id="cpd03444_c_tpm12" name="2-Octaprenylphenol_c" compartment="c_tpm12" boundaryCondition="false">
      </species>
      <species id="cpd03443_c_tpm1" name="3-Octaprenyl-4-hydroxybenzoate_c" compartment="c_tpm1" boundaryCondition="false">
      </species>
      <species id="cpd03443_c_tpm2" name="3-Octaprenyl-4-hydroxybenzoate_c" compartment="c_tpm2" boundaryCondition="false">
      </species>
      <species id="cpd03443_c_tpm3" name="3-Octaprenyl-4-hydroxybenzoate_c" compartment="c_tpm3" boundaryCondition="false">
      </species>
      <species id="cpd03443_c_tpm4" name="3-Octaprenyl-4-hydroxybenzoate_c" compartment="c_tpm4" boundaryCondition="false">
      </species>
      <species id="cpd03443_c_tpm5" name="3-Octaprenyl-4-hydroxybenzoate_c" compartment="c_tpm5" boundaryCondition="false">
      </species>
      <species id="cpd03443_c_tpm6" name="3-Octaprenyl-4-hydroxybenzoate_c" compartment="c_tpm6" boundaryCondition="false">
      </species>
      <species id="cpd03443_c_tpm7" name="3-Octaprenyl-4-hydroxybenzoate_c" compartment="c_tpm7" boundaryCondition="false">
      </species>
      <species id="cpd03443_c_tpm8" name="3-Octaprenyl-4-hydroxybenzoate_c" compartment="c_tpm8" boundaryCondition="false">
      </species>
      <species id="cpd03443_c_tpm9" name="3-Octaprenyl-4-hydroxybenzoate_c" compartment="c_tpm9" boundaryCondition="false">
      </species>
      <species id="cpd03443_c_tpm10" name="3-Octaprenyl-4-hydroxybenzoate_c" compartment="c_tpm10" boundaryCondition="false">
      </species>
      <species id="cpd03443_c_tpm11" name="3-Octaprenyl-4-hydroxybenzoate_c" compartment="c_tpm11" boundaryCondition="false">
      </species>
      <species id="cpd03443_c_tpm12" name="3-Octaprenyl-4-hydroxybenzoate_c" compartment="c_tpm12" boundaryCondition="false">
      </species>
      <species id="cpd00155_c_tpm1" name="Glycogen_c" compartment="c_tpm1" boundaryCondition="false">
      </species>
      <species id="cpd00155_c_tpm2" name="Glycogen_c" compartment="c_tpm2" boundaryCondition="false">
      </species>
      <species id="cpd00155_c_tpm3" name="Glycogen_c" compartment="c_tpm3" boundaryCondition="false">
      </species>
      <species id="cpd00155_c_tpm4" name="Glycogen_c" compartment="c_tpm4" boundaryCondition="false">
      </species>
      <species id="cpd00155_c_tpm5" name="Glycogen_c" compartment="c_tpm5" boundaryCondition="false">
      </species>
      <species id="cpd00155_c_tpm6" name="Glycogen_c" compartment="c_tpm6" boundaryCondition="false">
      </species>
      <species id="cpd00155_c_tpm7" name="Glycogen_c" compartment="c_tpm7" boundaryCondition="false">
      </species>
      <species id="cpd00155_c_tpm8" name="Glycogen_c" compartment="c_tpm8" boundaryCondition="false">
      </species>
      <species id="cpd00155_c_tpm9" name="Glycogen_c" compartment="c_tpm9" boundaryCondition="false">
      </species>
      <species id="cpd00155_c_tpm10" name="Glycogen_c" compartment="c_tpm10" boundaryCondition="false">
      </species>
      <species id="cpd00155_c_tpm11" name="Glycogen_c" compartment="c_tpm11" boundaryCondition="false">
      </species>
      <species id="cpd00155_c_tpm12" name="Glycogen_c" compartment="c_tpm12" boundaryCondition="false">
      </species>
      <species id="cpd00387_c_tpm1" name="ADP-glucose_c" compartment="c_tpm1" boundaryCondition="false">
      </species>
      <species id="cpd00387_c_tpm2" name="ADP-glucose_c" compartment="c_tpm2" boundaryCondition="false">
      </species>
      <species id="cpd00387_c_tpm3" name="ADP-glucose_c" compartment="c_tpm3" boundaryCondition="false">
      </species>
      <species id="cpd00387_c_tpm4" name="ADP-glucose_c" compartment="c_tpm4" boundaryCondition="false">
      </species>
      <species id="cpd00387_c_tpm5" name="ADP-glucose_c" compartment="c_tpm5" boundaryCondition="false">
      </species>
      <species id="cpd00387_c_tpm6" name="ADP-glucose_c" compartment="c_tpm6" boundaryCondition="false">
      </species>
      <species id="cpd00387_c_tpm7" name="ADP-glucose_c" compartment="c_tpm7" boundaryCondition="false">
      </species>
      <species id="cpd00387_c_tpm8" name="ADP-glucose_c" compartment="c_tpm8" boundaryCondition="false">
      </species>
      <species id="cpd00387_c_tpm9" name="ADP-glucose_c" compartment="c_tpm9" boundaryCondition="false">
      </species>
      <species id="cpd00387_c_tpm10" name="ADP-glucose_c" compartment="c_tpm10" boundaryCondition="false">
      </species>
      <species id="cpd00387_c_tpm11" name="ADP-glucose_c" compartment="c_tpm11" boundaryCondition="false">
      </species>
      <species id="cpd00387_c_tpm12" name="ADP-glucose_c" compartment="c_tpm12" boundaryCondition="false">
      </species>
      <species id="cpd00343_c_tpm1" name="N-Carbamoyl-L-aspartate_c" compartment="c_tpm1" boundaryCondition="false">
      </species>
      <species id="cpd00343_c_tpm2" name="N-Carbamoyl-L-aspartate_c" compartment="c_tpm2" boundaryCondition="false">
      </species>
      <species id="cpd00343_c_tpm3" name="N-Carbamoyl-L-aspartate_c" compartment="c_tpm3" boundaryCondition="false">
      </species>
      <species id="cpd00343_c_tpm4" name="N-Carbamoyl-L-aspartate_c" compartment="c_tpm4" boundaryCondition="false">
      </species>
      <species id="cpd00343_c_tpm5" name="N-Carbamoyl-L-aspartate_c" compartment="c_tpm5" boundaryCondition="false">
      </species>
      <species id="cpd00343_c_tpm6" name="N-Carbamoyl-L-aspartate_c" compartment="c_tpm6" boundaryCondition="false">
      </species>
      <species id="cpd00343_c_tpm7" name="N-Carbamoyl-L-aspartate_c" compartment="c_tpm7" boundaryCondition="false">
      </species>
      <species id="cpd00343_c_tpm8" name="N-Carbamoyl-L-aspartate_c" compartment="c_tpm8" boundaryCondition="false">
      </species>
      <species id="cpd00343_c_tpm9" name="N-Carbamoyl-L-aspartate_c" compartment="c_tpm9" boundaryCondition="false">
      </species>
      <species id="cpd00343_c_tpm10" name="N-Carbamoyl-L-aspartate_c" compartment="c_tpm10" boundaryCondition="false">
      </species>
      <species id="cpd00343_c_tpm11" name="N-Carbamoyl-L-aspartate_c" compartment="c_tpm11" boundaryCondition="false">
      </species>
      <species id="cpd00343_c_tpm12" name="N-Carbamoyl-L-aspartate_c" compartment="c_tpm12" boundaryCondition="false">
      </species>
      <species id="cpd00282_c_tpm1" name="S-Dihydroorotate_c" compartment="c_tpm1" boundaryCondition="false">
      </species>
      <species id="cpd00282_c_tpm2" name="S-Dihydroorotate_c" compartment="c_tpm2" boundaryCondition="false">
      </species>
      <species id="cpd00282_c_tpm3" name="S-Dihydroorotate_c" compartment="c_tpm3" boundaryCondition="false">
      </species>
      <species id="cpd00282_c_tpm4" name="S-Dihydroorotate_c" compartment="c_tpm4" boundaryCondition="false">
      </species>
      <species id="cpd00282_c_tpm5" name="S-Dihydroorotate_c" compartment="c_tpm5" boundaryCondition="false">
      </species>
      <species id="cpd00282_c_tpm6" name="S-Dihydroorotate_c" compartment="c_tpm6" boundaryCondition="false">
      </species>
      <species id="cpd00282_c_tpm7" name="S-Dihydroorotate_c" compartment="c_tpm7" boundaryCondition="false">
      </species>
      <species id="cpd00282_c_tpm8" name="S-Dihydroorotate_c" compartment="c_tpm8" boundaryCondition="false">
      </species>
      <species id="cpd00282_c_tpm9" name="S-Dihydroorotate_c" compartment="c_tpm9" boundaryCondition="false">
      </species>
      <species id="cpd00282_c_tpm10" name="S-Dihydroorotate_c" compartment="c_tpm10" boundaryCondition="false">
      </species>
      <species id="cpd00282_c_tpm11" name="S-Dihydroorotate_c" compartment="c_tpm11" boundaryCondition="false">
      </species>
      <species id="cpd00282_c_tpm12" name="S-Dihydroorotate_c" compartment="c_tpm12" boundaryCondition="false">
      </species>
      <species id="cpd00042_c_tpm1" name="Glutathione_c" compartment="c_tpm1" boundaryCondition="false">
      </species>
      <species id="cpd00042_c_tpm2" name="Glutathione_c" compartment="c_tpm2" boundaryCondition="false">
      </species>
      <species id="cpd00042_c_tpm3" name="Glutathione_c" compartment="c_tpm3" boundaryCondition="false">
      </species>
      <species id="cpd00042_c_tpm4" name="Glutathione_c" compartment="c_tpm4" boundaryCondition="false">
      </species>
      <species id="cpd00042_c_tpm5" name="Glutathione_c" compartment="c_tpm5" boundaryCondition="false">
      </species>
      <species id="cpd00042_c_tpm6" name="Glutathione_c" compartment="c_tpm6" boundaryCondition="false">
      </species>
      <species id="cpd00042_c_tpm7" name="Glutathione_c" compartment="c_tpm7" boundaryCondition="false">
      </species>
      <species id="cpd00042_c_tpm8" name="Glutathione_c" compartment="c_tpm8" boundaryCondition="false">
      </species>
      <species id="cpd00042_c_tpm9" name="Glutathione_c" compartment="c_tpm9" boundaryCondition="false">
      </species>
      <species id="cpd00042_c_tpm10" name="Glutathione_c" compartment="c_tpm10" boundaryCondition="false">
      </species>
      <species id="cpd00042_c_tpm11" name="Glutathione_c" compartment="c_tpm11" boundaryCondition="false">
      </species>
      <species id="cpd00042_c_tpm12" name="Glutathione_c" compartment="c_tpm12" boundaryCondition="false">
      </species>
      <species id="cpd00221_c_tpm1" name="D-Lactate_c" compartment="c_tpm1" boundaryCondition="false">
      </species>
      <species id="cpd00221_c_tpm2" name="D-Lactate_c" compartment="c_tpm2" boundaryCondition="false">
      </species>
      <species id="cpd00221_c_tpm3" name="D-Lactate_c" compartment="c_tpm3" boundaryCondition="false">
      </species>
      <species id="cpd00221_c_tpm4" name="D-Lactate_c" compartment="c_tpm4" boundaryCondition="false">
      </species>
      <species id="cpd00221_c_tpm5" name="D-Lactate_c" compartment="c_tpm5" boundaryCondition="false">
      </species>
      <species id="cpd00221_c_tpm6" name="D-Lactate_c" compartment="c_tpm6" boundaryCondition="false">
      </species>
      <species id="cpd00221_c_tpm7" name="D-Lactate_c" compartment="c_tpm7" boundaryCondition="false">
      </species>
      <species id="cpd00221_c_tpm8" name="D-Lactate_c" compartment="c_tpm8" boundaryCondition="false">
      </species>
      <species id="cpd00221_c_tpm9" name="D-Lactate_c" compartment="c_tpm9" boundaryCondition="false">
      </species>
      <species id="cpd00221_c_tpm10" name="D-Lactate_c" compartment="c_tpm10" boundaryCondition="false">
      </species>
      <species id="cpd00221_c_tpm11" name="D-Lactate_c" compartment="c_tpm11" boundaryCondition="false">
      </species>
      <species id="cpd00221_c_tpm12" name="D-Lactate_c" compartment="c_tpm12" boundaryCondition="false">
      </species>
      <species id="cpd02182_c_tpm1" name="(R)-S-Lactoylglutathione_c" compartment="c_tpm1" boundaryCondition="false">
      </species>
      <species id="cpd02182_c_tpm2" name="(R)-S-Lactoylglutathione_c" compartment="c_tpm2" boundaryCondition="false">
      </species>
      <species id="cpd02182_c_tpm3" name="(R)-S-Lactoylglutathione_c" compartment="c_tpm3" boundaryCondition="false">
      </species>
      <species id="cpd02182_c_tpm4" name="(R)-S-Lactoylglutathione_c" compartment="c_tpm4" boundaryCondition="false">
      </species>
      <species id="cpd02182_c_tpm5" name="(R)-S-Lactoylglutathione_c" compartment="c_tpm5" boundaryCondition="false">
      </species>
      <species id="cpd02182_c_tpm6" name="(R)-S-Lactoylglutathione_c" compartment="c_tpm6" boundaryCondition="false">
      </species>
      <species id="cpd02182_c_tpm7" name="(R)-S-Lactoylglutathione_c" compartment="c_tpm7" boundaryCondition="false">
      </species>
      <species id="cpd02182_c_tpm8" name="(R)-S-Lactoylglutathione_c" compartment="c_tpm8" boundaryCondition="false">
      </species>
      <species id="cpd02182_c_tpm9" name="(R)-S-Lactoylglutathione_c" compartment="c_tpm9" boundaryCondition="false">
      </species>
      <species id="cpd02182_c_tpm10" name="(R)-S-Lactoylglutathione_c" compartment="c_tpm10" boundaryCondition="false">
      </species>
      <species id="cpd02182_c_tpm11" name="(R)-S-Lactoylglutathione_c" compartment="c_tpm11" boundaryCondition="false">
      </species>
      <species id="cpd02182_c_tpm12" name="(R)-S-Lactoylglutathione_c" compartment="c_tpm12" boundaryCondition="false">
      </species>
      <species id="cpd00078_c_tpm1" name="Succinyl-CoA_c" compartment="c_tpm1" boundaryCondition="false">
      </species>
      <species id="cpd00078_c_tpm2" name="Succinyl-CoA_c" compartment="c_tpm2" boundaryCondition="false">
      </species>
      <species id="cpd00078_c_tpm3" name="Succinyl-CoA_c" compartment="c_tpm3" boundaryCondition="false">
      </species>
      <species id="cpd00078_c_tpm4" name="Succinyl-CoA_c" compartment="c_tpm4" boundaryCondition="false">
      </species>
      <species id="cpd00078_c_tpm5" name="Succinyl-CoA_c" compartment="c_tpm5" boundaryCondition="false">
      </species>
      <species id="cpd00078_c_tpm6" name="Succinyl-CoA_c" compartment="c_tpm6" boundaryCondition="false">
      </species>
      <species id="cpd00078_c_tpm7" name="Succinyl-CoA_c" compartment="c_tpm7" boundaryCondition="false">
      </species>
      <species id="cpd00078_c_tpm8" name="Succinyl-CoA_c" compartment="c_tpm8" boundaryCondition="false">
      </species>
      <species id="cpd00078_c_tpm9" name="Succinyl-CoA_c" compartment="c_tpm9" boundaryCondition="false">
      </species>
      <species id="cpd00078_c_tpm10" name="Succinyl-CoA_c" compartment="c_tpm10" boundaryCondition="false">
      </species>
      <species id="cpd00078_c_tpm11" name="Succinyl-CoA_c" compartment="c_tpm11" boundaryCondition="false">
      </species>
      <species id="cpd00078_c_tpm12" name="Succinyl-CoA_c" compartment="c_tpm12" boundaryCondition="false">
      </species>
      <species id="cpd00010_c_tpm1" name="CoA_c" compartment="c_tpm1" boundaryCondition="false">
      </species>
      <species id="cpd00010_c_tpm2" name="CoA_c" compartment="c_tpm2" boundaryCondition="false">
      </species>
      <species id="cpd00010_c_tpm3" name="CoA_c" compartment="c_tpm3" boundaryCondition="false">
      </species>
      <species id="cpd00010_c_tpm4" name="CoA_c" compartment="c_tpm4" boundaryCondition="false">
      </species>
      <species id="cpd00010_c_tpm5" name="CoA_c" compartment="c_tpm5" boundaryCondition="false">
      </species>
      <species id="cpd00010_c_tpm6" name="CoA_c" compartment="c_tpm6" boundaryCondition="false">
      </species>
      <species id="cpd00010_c_tpm7" name="CoA_c" compartment="c_tpm7" boundaryCondition="false">
      </species>
      <species id="cpd00010_c_tpm8" name="CoA_c" compartment="c_tpm8" boundaryCondition="false">
      </species>
      <species id="cpd00010_c_tpm9" name="CoA_c" compartment="c_tpm9" boundaryCondition="false">
      </species>
      <species id="cpd00010_c_tpm10" name="CoA_c" compartment="c_tpm10" boundaryCondition="false">
      </species>
      <species id="cpd00010_c_tpm11" name="CoA_c" compartment="c_tpm11" boundaryCondition="false">
      </species>
      <species id="cpd00010_c_tpm12" name="CoA_c" compartment="c_tpm12" boundaryCondition="false">
      </species>
      <species id="cpd00036_c_tpm1" name="Succinate_c" compartment="c_tpm1" boundaryCondition="false">
      </species>
      <species id="cpd00036_c_tpm2" name="Succinate_c" compartment="c_tpm2" boundaryCondition="false">
      </species>
      <species id="cpd00036_c_tpm3" name="Succinate_c" compartment="c_tpm3" boundaryCondition="false">
      </species>
      <species id="cpd00036_c_tpm4" name="Succinate_c" compartment="c_tpm4" boundaryCondition="false">
      </species>
      <species id="cpd00036_c_tpm5" name="Succinate_c" compartment="c_tpm5" boundaryCondition="false">
      </species>
      <species id="cpd00036_c_tpm6" name="Succinate_c" compartment="c_tpm6" boundaryCondition="false">
      </species>
      <species id="cpd00036_c_tpm7" name="Succinate_c" compartment="c_tpm7" boundaryCondition="false">
      </species>
      <species id="cpd00036_c_tpm8" name="Succinate_c" compartment="c_tpm8" boundaryCondition="false">
      </species>
      <species id="cpd00036_c_tpm9" name="Succinate_c" compartment="c_tpm9" boundaryCondition="false">
      </species>
      <species id="cpd00036_c_tpm10" name="Succinate_c" compartment="c_tpm10" boundaryCondition="false">
      </species>
      <species id="cpd00036_c_tpm11" name="Succinate_c" compartment="c_tpm11" boundaryCondition="false">
      </species>
      <species id="cpd00036_c_tpm12" name="Succinate_c" compartment="c_tpm12" boundaryCondition="false">
      </species>
      <species id="cpd00092_c_tpm1" name="Uracil_c" compartment="c_tpm1" boundaryCondition="false">
      </species>
      <species id="cpd00092_c_tpm2" name="Uracil_c" compartment="c_tpm2" boundaryCondition="false">
      </species>
      <species id="cpd00092_c_tpm3" name="Uracil_c" compartment="c_tpm3" boundaryCondition="false">
      </species>
      <species id="cpd00092_c_tpm4" name="Uracil_c" compartment="c_tpm4" boundaryCondition="false">
      </species>
      <species id="cpd00092_c_tpm5" name="Uracil_c" compartment="c_tpm5" boundaryCondition="false">
      </species>
      <species id="cpd00092_c_tpm6" name="Uracil_c" compartment="c_tpm6" boundaryCondition="false">
      </species>
      <species id="cpd00092_c_tpm7" name="Uracil_c" compartment="c_tpm7" boundaryCondition="false">
      </species>
      <species id="cpd00092_c_tpm8" name="Uracil_c" compartment="c_tpm8" boundaryCondition="false">
      </species>
      <species id="cpd00092_c_tpm9" name="Uracil_c" compartment="c_tpm9" boundaryCondition="false">
      </species>
      <species id="cpd00092_c_tpm10" name="Uracil_c" compartment="c_tpm10" boundaryCondition="false">
      </species>
      <species id="cpd00092_c_tpm11" name="Uracil_c" compartment="c_tpm11" boundaryCondition="false">
      </species>
      <species id="cpd00092_c_tpm12" name="Uracil_c" compartment="c_tpm12" boundaryCondition="false">
      </species>
      <species id="cpd00103_c_tpm1" name="PRPP_c" compartment="c_tpm1" boundaryCondition="false">
      </species>
      <species id="cpd00103_c_tpm2" name="PRPP_c" compartment="c_tpm2" boundaryCondition="false">
      </species>
      <species id="cpd00103_c_tpm3" name="PRPP_c" compartment="c_tpm3" boundaryCondition="false">
      </species>
      <species id="cpd00103_c_tpm4" name="PRPP_c" compartment="c_tpm4" boundaryCondition="false">
      </species>
      <species id="cpd00103_c_tpm5" name="PRPP_c" compartment="c_tpm5" boundaryCondition="false">
      </species>
      <species id="cpd00103_c_tpm6" name="PRPP_c" compartment="c_tpm6" boundaryCondition="false">
      </species>
      <species id="cpd00103_c_tpm7" name="PRPP_c" compartment="c_tpm7" boundaryCondition="false">
      </species>
      <species id="cpd00103_c_tpm8" name="PRPP_c" compartment="c_tpm8" boundaryCondition="false">
      </species>
      <species id="cpd00103_c_tpm9" name="PRPP_c" compartment="c_tpm9" boundaryCondition="false">
      </species>
      <species id="cpd00103_c_tpm10" name="PRPP_c" compartment="c_tpm10" boundaryCondition="false">
      </species>
      <species id="cpd00103_c_tpm11" name="PRPP_c" compartment="c_tpm11" boundaryCondition="false">
      </species>
      <species id="cpd00103_c_tpm12" name="PRPP_c" compartment="c_tpm12" boundaryCondition="false">
      </species>
      <species id="cpd00101_c_tpm1" name="ribose-5-phosphate_c" compartment="c_tpm1" boundaryCondition="false">
      </species>
      <species id="cpd00101_c_tpm2" name="ribose-5-phosphate_c" compartment="c_tpm2" boundaryCondition="false">
      </species>
      <species id="cpd00101_c_tpm3" name="ribose-5-phosphate_c" compartment="c_tpm3" boundaryCondition="false">
      </species>
      <species id="cpd00101_c_tpm4" name="ribose-5-phosphate_c" compartment="c_tpm4" boundaryCondition="false">
      </species>
      <species id="cpd00101_c_tpm5" name="ribose-5-phosphate_c" compartment="c_tpm5" boundaryCondition="false">
      </species>
      <species id="cpd00101_c_tpm6" name="ribose-5-phosphate_c" compartment="c_tpm6" boundaryCondition="false">
      </species>
      <species id="cpd00101_c_tpm7" name="ribose-5-phosphate_c" compartment="c_tpm7" boundaryCondition="false">
      </species>
      <species id="cpd00101_c_tpm8" name="ribose-5-phosphate_c" compartment="c_tpm8" boundaryCondition="false">
      </species>
      <species id="cpd00101_c_tpm9" name="ribose-5-phosphate_c" compartment="c_tpm9" boundaryCondition="false">
      </species>
      <species id="cpd00101_c_tpm10" name="ribose-5-phosphate_c" compartment="c_tpm10" boundaryCondition="false">
      </species>
      <species id="cpd00101_c_tpm11" name="ribose-5-phosphate_c" compartment="c_tpm11" boundaryCondition="false">
      </species>
      <species id="cpd00101_c_tpm12" name="ribose-5-phosphate_c" compartment="c_tpm12" boundaryCondition="false">
      </species>
      <species id="cpd00251_c_tpm1" name="ADP-ribose_c" compartment="c_tpm1" boundaryCondition="false">
      </species>
      <species id="cpd00251_c_tpm2" name="ADP-ribose_c" compartment="c_tpm2" boundaryCondition="false">
      </species>
      <species id="cpd00251_c_tpm3" name="ADP-ribose_c" compartment="c_tpm3" boundaryCondition="false">
      </species>
      <species id="cpd00251_c_tpm4" name="ADP-ribose_c" compartment="c_tpm4" boundaryCondition="false">
      </species>
      <species id="cpd00251_c_tpm5" name="ADP-ribose_c" compartment="c_tpm5" boundaryCondition="false">
      </species>
      <species id="cpd00251_c_tpm6" name="ADP-ribose_c" compartment="c_tpm6" boundaryCondition="false">
      </species>
      <species id="cpd00251_c_tpm7" name="ADP-ribose_c" compartment="c_tpm7" boundaryCondition="false">
      </species>
      <species id="cpd00251_c_tpm8" name="ADP-ribose_c" compartment="c_tpm8" boundaryCondition="false">
      </species>
      <species id="cpd00251_c_tpm9" name="ADP-ribose_c" compartment="c_tpm9" boundaryCondition="false">
      </species>
      <species id="cpd00251_c_tpm10" name="ADP-ribose_c" compartment="c_tpm10" boundaryCondition="false">
      </species>
      <species id="cpd00251_c_tpm11" name="ADP-ribose_c" compartment="c_tpm11" boundaryCondition="false">
      </species>
      <species id="cpd00251_c_tpm12" name="ADP-ribose_c" compartment="c_tpm12" boundaryCondition="false">
      </species>
      <species id="cpd02826_c_tpm1" name="5'-Phosphoribosylformylglycinamidine_c" compartment="c_tpm1" boundaryCondition="false">
      </species>
      <species id="cpd02826_c_tpm2" name="5'-Phosphoribosylformylglycinamidine_c" compartment="c_tpm2" boundaryCondition="false">
      </species>
      <species id="cpd02826_c_tpm3" name="5'-Phosphoribosylformylglycinamidine_c" compartment="c_tpm3" boundaryCondition="false">
      </species>
      <species id="cpd02826_c_tpm4" name="5'-Phosphoribosylformylglycinamidine_c" compartment="c_tpm4" boundaryCondition="false">
      </species>
      <species id="cpd02826_c_tpm5" name="5'-Phosphoribosylformylglycinamidine_c" compartment="c_tpm5" boundaryCondition="false">
      </species>
      <species id="cpd02826_c_tpm6" name="5'-Phosphoribosylformylglycinamidine_c" compartment="c_tpm6" boundaryCondition="false">
      </species>
      <species id="cpd02826_c_tpm7" name="5'-Phosphoribosylformylglycinamidine_c" compartment="c_tpm7" boundaryCondition="false">
      </species>
      <species id="cpd02826_c_tpm8" name="5'-Phosphoribosylformylglycinamidine_c" compartment="c_tpm8" boundaryCondition="false">
      </species>
      <species id="cpd02826_c_tpm9" name="5'-Phosphoribosylformylglycinamidine_c" compartment="c_tpm9" boundaryCondition="false">
      </species>
      <species id="cpd02826_c_tpm10" name="5'-Phosphoribosylformylglycinamidine_c" compartment="c_tpm10" boundaryCondition="false">
      </species>
      <species id="cpd02826_c_tpm11" name="5'-Phosphoribosylformylglycinamidine_c" compartment="c_tpm11" boundaryCondition="false">
      </species>
      <species id="cpd02826_c_tpm12" name="5'-Phosphoribosylformylglycinamidine_c" compartment="c_tpm12" boundaryCondition="false">
      </species>
      <species id="cpd02678_c_tpm1" name="N-Formyl-GAR_c" compartment="c_tpm1" boundaryCondition="false">
      </species>
      <species id="cpd02678_c_tpm2" name="N-Formyl-GAR_c" compartment="c_tpm2" boundaryCondition="false">
      </species>
      <species id="cpd02678_c_tpm3" name="N-Formyl-GAR_c" compartment="c_tpm3" boundaryCondition="false">
      </species>
      <species id="cpd02678_c_tpm4" name="N-Formyl-GAR_c" compartment="c_tpm4" boundaryCondition="false">
      </species>
      <species id="cpd02678_c_tpm5" name="N-Formyl-GAR_c" compartment="c_tpm5" boundaryCondition="false">
      </species>
      <species id="cpd02678_c_tpm6" name="N-Formyl-GAR_c" compartment="c_tpm6" boundaryCondition="false">
      </species>
      <species id="cpd02678_c_tpm7" name="N-Formyl-GAR_c" compartment="c_tpm7" boundaryCondition="false">
      </species>
      <species id="cpd02678_c_tpm8" name="N-Formyl-GAR_c" compartment="c_tpm8" boundaryCondition="false">
      </species>
      <species id="cpd02678_c_tpm9" name="N-Formyl-GAR_c" compartment="c_tpm9" boundaryCondition="false">
      </species>
      <species id="cpd02678_c_tpm10" name="N-Formyl-GAR_c" compartment="c_tpm10" boundaryCondition="false">
      </species>
      <species id="cpd02678_c_tpm11" name="N-Formyl-GAR_c" compartment="c_tpm11" boundaryCondition="false">
      </species>
      <species id="cpd02678_c_tpm12" name="N-Formyl-GAR_c" compartment="c_tpm12" boundaryCondition="false">
      </species>
      <species id="cpd11487_c_tpm1" name="3-oxodecanoyl-acp_c" compartment="c_tpm1" boundaryCondition="false">
      </species>
      <species id="cpd11487_c_tpm2" name="3-oxodecanoyl-acp_c" compartment="c_tpm2" boundaryCondition="false">
      </species>
      <species id="cpd11487_c_tpm3" name="3-oxodecanoyl-acp_c" compartment="c_tpm3" boundaryCondition="false">
      </species>
      <species id="cpd11487_c_tpm4" name="3-oxodecanoyl-acp_c" compartment="c_tpm4" boundaryCondition="false">
      </species>
      <species id="cpd11487_c_tpm5" name="3-oxodecanoyl-acp_c" compartment="c_tpm5" boundaryCondition="false">
      </species>
      <species id="cpd11487_c_tpm6" name="3-oxodecanoyl-acp_c" compartment="c_tpm6" boundaryCondition="false">
      </species>
      <species id="cpd11487_c_tpm7" name="3-oxodecanoyl-acp_c" compartment="c_tpm7" boundaryCondition="false">
      </species>
      <species id="cpd11487_c_tpm8" name="3-oxodecanoyl-acp_c" compartment="c_tpm8" boundaryCondition="false">
      </species>
      <species id="cpd11487_c_tpm9" name="3-oxodecanoyl-acp_c" compartment="c_tpm9" boundaryCondition="false">
      </species>
      <species id="cpd11487_c_tpm10" name="3-oxodecanoyl-acp_c" compartment="c_tpm10" boundaryCondition="false">
      </species>
      <species id="cpd11487_c_tpm11" name="3-oxodecanoyl-acp_c" compartment="c_tpm11" boundaryCondition="false">
      </species>
      <species id="cpd11487_c_tpm12" name="3-oxodecanoyl-acp_c" compartment="c_tpm12" boundaryCondition="false">
      </species>
      <species id="cpd11493_c_tpm1" name="ACP_c" compartment="c_tpm1" boundaryCondition="false">
      </species>
      <species id="cpd11493_c_tpm2" name="ACP_c" compartment="c_tpm2" boundaryCondition="false">
      </species>
      <species id="cpd11493_c_tpm3" name="ACP_c" compartment="c_tpm3" boundaryCondition="false">
      </species>
      <species id="cpd11493_c_tpm4" name="ACP_c" compartment="c_tpm4" boundaryCondition="false">
      </species>
      <species id="cpd11493_c_tpm5" name="ACP_c" compartment="c_tpm5" boundaryCondition="false">
      </species>
      <species id="cpd11493_c_tpm6" name="ACP_c" compartment="c_tpm6" boundaryCondition="false">
      </species>
      <species id="cpd11493_c_tpm7" name="ACP_c" compartment="c_tpm7" boundaryCondition="false">
      </species>
      <species id="cpd11493_c_tpm8" name="ACP_c" compartment="c_tpm8" boundaryCondition="false">
      </species>
      <species id="cpd11493_c_tpm9" name="ACP_c" compartment="c_tpm9" boundaryCondition="false">
      </species>
      <species id="cpd11493_c_tpm10" name="ACP_c" compartment="c_tpm10" boundaryCondition="false">
      </species>
      <species id="cpd11493_c_tpm11" name="ACP_c" compartment="c_tpm11" boundaryCondition="false">
      </species>
      <species id="cpd11493_c_tpm12" name="ACP_c" compartment="c_tpm12" boundaryCondition="false">
      </species>
      <species id="cpd11470_c_tpm1" name="Octanoyl-ACP_c" compartment="c_tpm1" boundaryCondition="false">
      </species>
      <species id="cpd11470_c_tpm2" name="Octanoyl-ACP_c" compartment="c_tpm2" boundaryCondition="false">
      </species>
      <species id="cpd11470_c_tpm3" name="Octanoyl-ACP_c" compartment="c_tpm3" boundaryCondition="false">
      </species>
      <species id="cpd11470_c_tpm4" name="Octanoyl-ACP_c" compartment="c_tpm4" boundaryCondition="false">
      </species>
      <species id="cpd11470_c_tpm5" name="Octanoyl-ACP_c" compartment="c_tpm5" boundaryCondition="false">
      </species>
      <species id="cpd11470_c_tpm6" name="Octanoyl-ACP_c" compartment="c_tpm6" boundaryCondition="false">
      </species>
      <species id="cpd11470_c_tpm7" name="Octanoyl-ACP_c" compartment="c_tpm7" boundaryCondition="false">
      </species>
      <species id="cpd11470_c_tpm8" name="Octanoyl-ACP_c" compartment="c_tpm8" boundaryCondition="false">
      </species>
      <species id="cpd11470_c_tpm9" name="Octanoyl-ACP_c" compartment="c_tpm9" boundaryCondition="false">
      </species>
      <species id="cpd11470_c_tpm10" name="Octanoyl-ACP_c" compartment="c_tpm10" boundaryCondition="false">
      </species>
      <species id="cpd11470_c_tpm11" name="Octanoyl-ACP_c" compartment="c_tpm11" boundaryCondition="false">
      </species>
      <species id="cpd11470_c_tpm12" name="Octanoyl-ACP_c" compartment="c_tpm12" boundaryCondition="false">
      </species>
      <species id="cpd11492_c_tpm1" name="Malonyl-_acyl-carrier protein_c" compartment="c_tpm1" boundaryCondition="false">
      </species>
      <species id="cpd11492_c_tpm2" name="Malonyl-_acyl-carrier protein_c" compartment="c_tpm2" boundaryCondition="false">
      </species>
      <species id="cpd11492_c_tpm3" name="Malonyl-_acyl-carrier protein_c" compartment="c_tpm3" boundaryCondition="false">
      </species>
      <species id="cpd11492_c_tpm4" name="Malonyl-_acyl-carrier protein_c" compartment="c_tpm4" boundaryCondition="false">
      </species>
      <species id="cpd11492_c_tpm5" name="Malonyl-_acyl-carrier protein_c" compartment="c_tpm5" boundaryCondition="false">
      </species>
      <species id="cpd11492_c_tpm6" name="Malonyl-_acyl-carrier protein_c" compartment="c_tpm6" boundaryCondition="false">
      </species>
      <species id="cpd11492_c_tpm7" name="Malonyl-_acyl-carrier protein_c" compartment="c_tpm7" boundaryCondition="false">
      </species>
      <species id="cpd11492_c_tpm8" name="Malonyl-_acyl-carrier protein_c" compartment="c_tpm8" boundaryCondition="false">
      </species>
      <species id="cpd11492_c_tpm9" name="Malonyl-_acyl-carrier protein_c" compartment="c_tpm9" boundaryCondition="false">
      </species>
      <species id="cpd11492_c_tpm10" name="Malonyl-_acyl-carrier protein_c" compartment="c_tpm10" boundaryCondition="false">
      </species>
      <species id="cpd11492_c_tpm11" name="Malonyl-_acyl-carrier protein_c" compartment="c_tpm11" boundaryCondition="false">
      </species>
      <species id="cpd11492_c_tpm12" name="Malonyl-_acyl-carrier protein_c" compartment="c_tpm12" boundaryCondition="false">
      </species>
      <species id="cpd11485_c_tpm1" name="3-oxohexadecanoyl-acp_c" compartment="c_tpm1" boundaryCondition="false">
      </species>
      <species id="cpd11485_c_tpm2" name="3-oxohexadecanoyl-acp_c" compartment="c_tpm2" boundaryCondition="false">
      </species>
      <species id="cpd11485_c_tpm3" name="3-oxohexadecanoyl-acp_c" compartment="c_tpm3" boundaryCondition="false">
      </species>
      <species id="cpd11485_c_tpm4" name="3-oxohexadecanoyl-acp_c" compartment="c_tpm4" boundaryCondition="false">
      </species>
      <species id="cpd11485_c_tpm5" name="3-oxohexadecanoyl-acp_c" compartment="c_tpm5" boundaryCondition="false">
      </species>
      <species id="cpd11485_c_tpm6" name="3-oxohexadecanoyl-acp_c" compartment="c_tpm6" boundaryCondition="false">
      </species>
      <species id="cpd11485_c_tpm7" name="3-oxohexadecanoyl-acp_c" compartment="c_tpm7" boundaryCondition="false">
      </species>
      <species id="cpd11485_c_tpm8" name="3-oxohexadecanoyl-acp_c" compartment="c_tpm8" boundaryCondition="false">
      </species>
      <species id="cpd11485_c_tpm9" name="3-oxohexadecanoyl-acp_c" compartment="c_tpm9" boundaryCondition="false">
      </species>
      <species id="cpd11485_c_tpm10" name="3-oxohexadecanoyl-acp_c" compartment="c_tpm10" boundaryCondition="false">
      </species>
      <species id="cpd11485_c_tpm11" name="3-oxohexadecanoyl-acp_c" compartment="c_tpm11" boundaryCondition="false">
      </species>
      <species id="cpd11485_c_tpm12" name="3-oxohexadecanoyl-acp_c" compartment="c_tpm12" boundaryCondition="false">
      </species>
      <species id="cpd11466_c_tpm1" name="Tetradecanoyl-_acyl-carrier protein_c" compartment="c_tpm1" boundaryCondition="false">
      </species>
      <species id="cpd11466_c_tpm2" name="Tetradecanoyl-_acyl-carrier protein_c" compartment="c_tpm2" boundaryCondition="false">
      </species>
      <species id="cpd11466_c_tpm3" name="Tetradecanoyl-_acyl-carrier protein_c" compartment="c_tpm3" boundaryCondition="false">
      </species>
      <species id="cpd11466_c_tpm4" name="Tetradecanoyl-_acyl-carrier protein_c" compartment="c_tpm4" boundaryCondition="false">
      </species>
      <species id="cpd11466_c_tpm5" name="Tetradecanoyl-_acyl-carrier protein_c" compartment="c_tpm5" boundaryCondition="false">
      </species>
      <species id="cpd11466_c_tpm6" name="Tetradecanoyl-_acyl-carrier protein_c" compartment="c_tpm6" boundaryCondition="false">
      </species>
      <species id="cpd11466_c_tpm7" name="Tetradecanoyl-_acyl-carrier protein_c" compartment="c_tpm7" boundaryCondition="false">
      </species>
      <species id="cpd11466_c_tpm8" name="Tetradecanoyl-_acyl-carrier protein_c" compartment="c_tpm8" boundaryCondition="false">
      </species>
      <species id="cpd11466_c_tpm9" name="Tetradecanoyl-_acyl-carrier protein_c" compartment="c_tpm9" boundaryCondition="false">
      </species>
      <species id="cpd11466_c_tpm10" name="Tetradecanoyl-_acyl-carrier protein_c" compartment="c_tpm10" boundaryCondition="false">
      </species>
      <species id="cpd11466_c_tpm11" name="Tetradecanoyl-_acyl-carrier protein_c" compartment="c_tpm11" boundaryCondition="false">
      </species>
      <species id="cpd11466_c_tpm12" name="Tetradecanoyl-_acyl-carrier protein_c" compartment="c_tpm12" boundaryCondition="false">
      </species>
      <species id="cpd11491_c_tpm1" name="3-oxotetradecanoyl-acp_c" compartment="c_tpm1" boundaryCondition="false">
      </species>
      <species id="cpd11491_c_tpm2" name="3-oxotetradecanoyl-acp_c" compartment="c_tpm2" boundaryCondition="false">
      </species>
      <species id="cpd11491_c_tpm3" name="3-oxotetradecanoyl-acp_c" compartment="c_tpm3" boundaryCondition="false">
      </species>
      <species id="cpd11491_c_tpm4" name="3-oxotetradecanoyl-acp_c" compartment="c_tpm4" boundaryCondition="false">
      </species>
      <species id="cpd11491_c_tpm5" name="3-oxotetradecanoyl-acp_c" compartment="c_tpm5" boundaryCondition="false">
      </species>
      <species id="cpd11491_c_tpm6" name="3-oxotetradecanoyl-acp_c" compartment="c_tpm6" boundaryCondition="false">
      </species>
      <species id="cpd11491_c_tpm7" name="3-oxotetradecanoyl-acp_c" compartment="c_tpm7" boundaryCondition="false">
      </species>
      <species id="cpd11491_c_tpm8" name="3-oxotetradecanoyl-acp_c" compartment="c_tpm8" boundaryCondition="false">
      </species>
      <species id="cpd11491_c_tpm9" name="3-oxotetradecanoyl-acp_c" compartment="c_tpm9" boundaryCondition="false">
      </species>
      <species id="cpd11491_c_tpm10" name="3-oxotetradecanoyl-acp_c" compartment="c_tpm10" boundaryCondition="false">
      </species>
      <species id="cpd11491_c_tpm11" name="3-oxotetradecanoyl-acp_c" compartment="c_tpm11" boundaryCondition="false">
      </species>
      <species id="cpd11491_c_tpm12" name="3-oxotetradecanoyl-acp_c" compartment="c_tpm12" boundaryCondition="false">
      </species>
      <species id="cpd11468_c_tpm1" name="Dodecanoyl-ACP_c" compartment="c_tpm1" boundaryCondition="false">
      </species>
      <species id="cpd11468_c_tpm2" name="Dodecanoyl-ACP_c" compartment="c_tpm2" boundaryCondition="false">
      </species>
      <species id="cpd11468_c_tpm3" name="Dodecanoyl-ACP_c" compartment="c_tpm3" boundaryCondition="false">
      </species>
      <species id="cpd11468_c_tpm4" name="Dodecanoyl-ACP_c" compartment="c_tpm4" boundaryCondition="false">
      </species>
      <species id="cpd11468_c_tpm5" name="Dodecanoyl-ACP_c" compartment="c_tpm5" boundaryCondition="false">
      </species>
      <species id="cpd11468_c_tpm6" name="Dodecanoyl-ACP_c" compartment="c_tpm6" boundaryCondition="false">
      </species>
      <species id="cpd11468_c_tpm7" name="Dodecanoyl-ACP_c" compartment="c_tpm7" boundaryCondition="false">
      </species>
      <species id="cpd11468_c_tpm8" name="Dodecanoyl-ACP_c" compartment="c_tpm8" boundaryCondition="false">
      </species>
      <species id="cpd11468_c_tpm9" name="Dodecanoyl-ACP_c" compartment="c_tpm9" boundaryCondition="false">
      </species>
      <species id="cpd11468_c_tpm10" name="Dodecanoyl-ACP_c" compartment="c_tpm10" boundaryCondition="false">
      </species>
      <species id="cpd11468_c_tpm11" name="Dodecanoyl-ACP_c" compartment="c_tpm11" boundaryCondition="false">
      </species>
      <species id="cpd11468_c_tpm12" name="Dodecanoyl-ACP_c" compartment="c_tpm12" boundaryCondition="false">
      </species>
      <species id="cpd11486_c_tpm1" name="3-Oxohexanoyl-_acp_c" compartment="c_tpm1" boundaryCondition="false">
      </species>
      <species id="cpd11486_c_tpm2" name="3-Oxohexanoyl-_acp_c" compartment="c_tpm2" boundaryCondition="false">
      </species>
      <species id="cpd11486_c_tpm3" name="3-Oxohexanoyl-_acp_c" compartment="c_tpm3" boundaryCondition="false">
      </species>
      <species id="cpd11486_c_tpm4" name="3-Oxohexanoyl-_acp_c" compartment="c_tpm4" boundaryCondition="false">
      </species>
      <species id="cpd11486_c_tpm5" name="3-Oxohexanoyl-_acp_c" compartment="c_tpm5" boundaryCondition="false">
      </species>
      <species id="cpd11486_c_tpm6" name="3-Oxohexanoyl-_acp_c" compartment="c_tpm6" boundaryCondition="false">
      </species>
      <species id="cpd11486_c_tpm7" name="3-Oxohexanoyl-_acp_c" compartment="c_tpm7" boundaryCondition="false">
      </species>
      <species id="cpd11486_c_tpm8" name="3-Oxohexanoyl-_acp_c" compartment="c_tpm8" boundaryCondition="false">
      </species>
      <species id="cpd11486_c_tpm9" name="3-Oxohexanoyl-_acp_c" compartment="c_tpm9" boundaryCondition="false">
      </species>
      <species id="cpd11486_c_tpm10" name="3-Oxohexanoyl-_acp_c" compartment="c_tpm10" boundaryCondition="false">
      </species>
      <species id="cpd11486_c_tpm11" name="3-Oxohexanoyl-_acp_c" compartment="c_tpm11" boundaryCondition="false">
      </species>
      <species id="cpd11486_c_tpm12" name="3-Oxohexanoyl-_acp_c" compartment="c_tpm12" boundaryCondition="false">
      </species>
      <species id="cpd11464_c_tpm1" name="Butyryl-ACP_c" compartment="c_tpm1" boundaryCondition="false">
      </species>
      <species id="cpd11464_c_tpm2" name="Butyryl-ACP_c" compartment="c_tpm2" boundaryCondition="false">
      </species>
      <species id="cpd11464_c_tpm3" name="Butyryl-ACP_c" compartment="c_tpm3" boundaryCondition="false">
      </species>
      <species id="cpd11464_c_tpm4" name="Butyryl-ACP_c" compartment="c_tpm4" boundaryCondition="false">
      </species>
      <species id="cpd11464_c_tpm5" name="Butyryl-ACP_c" compartment="c_tpm5" boundaryCondition="false">
      </species>
      <species id="cpd11464_c_tpm6" name="Butyryl-ACP_c" compartment="c_tpm6" boundaryCondition="false">
      </species>
      <species id="cpd11464_c_tpm7" name="Butyryl-ACP_c" compartment="c_tpm7" boundaryCondition="false">
      </species>
      <species id="cpd11464_c_tpm8" name="Butyryl-ACP_c" compartment="c_tpm8" boundaryCondition="false">
      </species>
      <species id="cpd11464_c_tpm9" name="Butyryl-ACP_c" compartment="c_tpm9" boundaryCondition="false">
      </species>
      <species id="cpd11464_c_tpm10" name="Butyryl-ACP_c" compartment="c_tpm10" boundaryCondition="false">
      </species>
      <species id="cpd11464_c_tpm11" name="Butyryl-ACP_c" compartment="c_tpm11" boundaryCondition="false">
      </species>
      <species id="cpd11464_c_tpm12" name="Butyryl-ACP_c" compartment="c_tpm12" boundaryCondition="false">
      </species>
      <species id="cpd11489_c_tpm1" name="3-oxododecanoyl-acp_c" compartment="c_tpm1" boundaryCondition="false">
      </species>
      <species id="cpd11489_c_tpm2" name="3-oxododecanoyl-acp_c" compartment="c_tpm2" boundaryCondition="false">
      </species>
      <species id="cpd11489_c_tpm3" name="3-oxododecanoyl-acp_c" compartment="c_tpm3" boundaryCondition="false">
      </species>
      <species id="cpd11489_c_tpm4" name="3-oxododecanoyl-acp_c" compartment="c_tpm4" boundaryCondition="false">
      </species>
      <species id="cpd11489_c_tpm5" name="3-oxododecanoyl-acp_c" compartment="c_tpm5" boundaryCondition="false">
      </species>
      <species id="cpd11489_c_tpm6" name="3-oxododecanoyl-acp_c" compartment="c_tpm6" boundaryCondition="false">
      </species>
      <species id="cpd11489_c_tpm7" name="3-oxododecanoyl-acp_c" compartment="c_tpm7" boundaryCondition="false">
      </species>
      <species id="cpd11489_c_tpm8" name="3-oxododecanoyl-acp_c" compartment="c_tpm8" boundaryCondition="false">
      </species>
      <species id="cpd11489_c_tpm9" name="3-oxododecanoyl-acp_c" compartment="c_tpm9" boundaryCondition="false">
      </species>
      <species id="cpd11489_c_tpm10" name="3-oxododecanoyl-acp_c" compartment="c_tpm10" boundaryCondition="false">
      </species>
      <species id="cpd11489_c_tpm11" name="3-oxododecanoyl-acp_c" compartment="c_tpm11" boundaryCondition="false">
      </species>
      <species id="cpd11489_c_tpm12" name="3-oxododecanoyl-acp_c" compartment="c_tpm12" boundaryCondition="false">
      </species>
      <species id="cpd11474_c_tpm1" name="Decanoyl-ACP_c" compartment="c_tpm1" boundaryCondition="false">
      </species>
      <species id="cpd11474_c_tpm2" name="Decanoyl-ACP_c" compartment="c_tpm2" boundaryCondition="false">
      </species>
      <species id="cpd11474_c_tpm3" name="Decanoyl-ACP_c" compartment="c_tpm3" boundaryCondition="false">
      </species>
      <species id="cpd11474_c_tpm4" name="Decanoyl-ACP_c" compartment="c_tpm4" boundaryCondition="false">
      </species>
      <species id="cpd11474_c_tpm5" name="Decanoyl-ACP_c" compartment="c_tpm5" boundaryCondition="false">
      </species>
      <species id="cpd11474_c_tpm6" name="Decanoyl-ACP_c" compartment="c_tpm6" boundaryCondition="false">
      </species>
      <species id="cpd11474_c_tpm7" name="Decanoyl-ACP_c" compartment="c_tpm7" boundaryCondition="false">
      </species>
      <species id="cpd11474_c_tpm8" name="Decanoyl-ACP_c" compartment="c_tpm8" boundaryCondition="false">
      </species>
      <species id="cpd11474_c_tpm9" name="Decanoyl-ACP_c" compartment="c_tpm9" boundaryCondition="false">
      </species>
      <species id="cpd11474_c_tpm10" name="Decanoyl-ACP_c" compartment="c_tpm10" boundaryCondition="false">
      </species>
      <species id="cpd11474_c_tpm11" name="Decanoyl-ACP_c" compartment="c_tpm11" boundaryCondition="false">
      </species>
      <species id="cpd11474_c_tpm12" name="Decanoyl-ACP_c" compartment="c_tpm12" boundaryCondition="false">
      </species>
      <species id="cpd11490_c_tpm1" name="3-oxooctanoyl-acp_c" compartment="c_tpm1" boundaryCondition="false">
      </species>
      <species id="cpd11490_c_tpm2" name="3-oxooctanoyl-acp_c" compartment="c_tpm2" boundaryCondition="false">
      </species>
      <species id="cpd11490_c_tpm3" name="3-oxooctanoyl-acp_c" compartment="c_tpm3" boundaryCondition="false">
      </species>
      <species id="cpd11490_c_tpm4" name="3-oxooctanoyl-acp_c" compartment="c_tpm4" boundaryCondition="false">
      </species>
      <species id="cpd11490_c_tpm5" name="3-oxooctanoyl-acp_c" compartment="c_tpm5" boundaryCondition="false">
      </species>
      <species id="cpd11490_c_tpm6" name="3-oxooctanoyl-acp_c" compartment="c_tpm6" boundaryCondition="false">
      </species>
      <species id="cpd11490_c_tpm7" name="3-oxooctanoyl-acp_c" compartment="c_tpm7" boundaryCondition="false">
      </species>
      <species id="cpd11490_c_tpm8" name="3-oxooctanoyl-acp_c" compartment="c_tpm8" boundaryCondition="false">
      </species>
      <species id="cpd11490_c_tpm9" name="3-oxooctanoyl-acp_c" compartment="c_tpm9" boundaryCondition="false">
      </species>
      <species id="cpd11490_c_tpm10" name="3-oxooctanoyl-acp_c" compartment="c_tpm10" boundaryCondition="false">
      </species>
      <species id="cpd11490_c_tpm11" name="3-oxooctanoyl-acp_c" compartment="c_tpm11" boundaryCondition="false">
      </species>
      <species id="cpd11490_c_tpm12" name="3-oxooctanoyl-acp_c" compartment="c_tpm12" boundaryCondition="false">
      </species>
      <species id="cpd11472_c_tpm1" name="Hexanoyl-ACP_c" compartment="c_tpm1" boundaryCondition="false">
      </species>
      <species id="cpd11472_c_tpm2" name="Hexanoyl-ACP_c" compartment="c_tpm2" boundaryCondition="false">
      </species>
      <species id="cpd11472_c_tpm3" name="Hexanoyl-ACP_c" compartment="c_tpm3" boundaryCondition="false">
      </species>
      <species id="cpd11472_c_tpm4" name="Hexanoyl-ACP_c" compartment="c_tpm4" boundaryCondition="false">
      </species>
      <species id="cpd11472_c_tpm5" name="Hexanoyl-ACP_c" compartment="c_tpm5" boundaryCondition="false">
      </species>
      <species id="cpd11472_c_tpm6" name="Hexanoyl-ACP_c" compartment="c_tpm6" boundaryCondition="false">
      </species>
      <species id="cpd11472_c_tpm7" name="Hexanoyl-ACP_c" compartment="c_tpm7" boundaryCondition="false">
      </species>
      <species id="cpd11472_c_tpm8" name="Hexanoyl-ACP_c" compartment="c_tpm8" boundaryCondition="false">
      </species>
      <species id="cpd11472_c_tpm9" name="Hexanoyl-ACP_c" compartment="c_tpm9" boundaryCondition="false">
      </species>
      <species id="cpd11472_c_tpm10" name="Hexanoyl-ACP_c" compartment="c_tpm10" boundaryCondition="false">
      </species>
      <species id="cpd11472_c_tpm11" name="Hexanoyl-ACP_c" compartment="c_tpm11" boundaryCondition="false">
      </species>
      <species id="cpd11472_c_tpm12" name="Hexanoyl-ACP_c" compartment="c_tpm12" boundaryCondition="false">
      </species>
      <species id="cpd14938_c_tpm1" name="3-Oxostearoyl-_acp_c" compartment="c_tpm1" boundaryCondition="false">
      </species>
      <species id="cpd14938_c_tpm2" name="3-Oxostearoyl-_acp_c" compartment="c_tpm2" boundaryCondition="false">
      </species>
      <species id="cpd14938_c_tpm3" name="3-Oxostearoyl-_acp_c" compartment="c_tpm3" boundaryCondition="false">
      </species>
      <species id="cpd14938_c_tpm4" name="3-Oxostearoyl-_acp_c" compartment="c_tpm4" boundaryCondition="false">
      </species>
      <species id="cpd14938_c_tpm5" name="3-Oxostearoyl-_acp_c" compartment="c_tpm5" boundaryCondition="false">
      </species>
      <species id="cpd14938_c_tpm6" name="3-Oxostearoyl-_acp_c" compartment="c_tpm6" boundaryCondition="false">
      </species>
      <species id="cpd14938_c_tpm7" name="3-Oxostearoyl-_acp_c" compartment="c_tpm7" boundaryCondition="false">
      </species>
      <species id="cpd14938_c_tpm8" name="3-Oxostearoyl-_acp_c" compartment="c_tpm8" boundaryCondition="false">
      </species>
      <species id="cpd14938_c_tpm9" name="3-Oxostearoyl-_acp_c" compartment="c_tpm9" boundaryCondition="false">
      </species>
      <species id="cpd14938_c_tpm10" name="3-Oxostearoyl-_acp_c" compartment="c_tpm10" boundaryCondition="false">
      </species>
      <species id="cpd14938_c_tpm11" name="3-Oxostearoyl-_acp_c" compartment="c_tpm11" boundaryCondition="false">
      </species>
      <species id="cpd14938_c_tpm12" name="3-Oxostearoyl-_acp_c" compartment="c_tpm12" boundaryCondition="false">
      </species>
      <species id="cpd11476_c_tpm1" name="hexadecanoyl-acp_c" compartment="c_tpm1" boundaryCondition="false">
      </species>
      <species id="cpd11476_c_tpm2" name="hexadecanoyl-acp_c" compartment="c_tpm2" boundaryCondition="false">
      </species>
      <species id="cpd11476_c_tpm3" name="hexadecanoyl-acp_c" compartment="c_tpm3" boundaryCondition="false">
      </species>
      <species id="cpd11476_c_tpm4" name="hexadecanoyl-acp_c" compartment="c_tpm4" boundaryCondition="false">
      </species>
      <species id="cpd11476_c_tpm5" name="hexadecanoyl-acp_c" compartment="c_tpm5" boundaryCondition="false">
      </species>
      <species id="cpd11476_c_tpm6" name="hexadecanoyl-acp_c" compartment="c_tpm6" boundaryCondition="false">
      </species>
      <species id="cpd11476_c_tpm7" name="hexadecanoyl-acp_c" compartment="c_tpm7" boundaryCondition="false">
      </species>
      <species id="cpd11476_c_tpm8" name="hexadecanoyl-acp_c" compartment="c_tpm8" boundaryCondition="false">
      </species>
      <species id="cpd11476_c_tpm9" name="hexadecanoyl-acp_c" compartment="c_tpm9" boundaryCondition="false">
      </species>
      <species id="cpd11476_c_tpm10" name="hexadecanoyl-acp_c" compartment="c_tpm10" boundaryCondition="false">
      </species>
      <species id="cpd11476_c_tpm11" name="hexadecanoyl-acp_c" compartment="c_tpm11" boundaryCondition="false">
      </species>
      <species id="cpd11476_c_tpm12" name="hexadecanoyl-acp_c" compartment="c_tpm12" boundaryCondition="false">
      </species>
      <species id="cpd15373_c_tpm1" name="3-oxo-cis-dodec-5-enoyl-_acyl-carrier protein_c" compartment="c_tpm1" boundaryCondition="false">
      </species>
      <species id="cpd15373_c_tpm2" name="3-oxo-cis-dodec-5-enoyl-_acyl-carrier protein_c" compartment="c_tpm2" boundaryCondition="false">
      </species>
      <species id="cpd15373_c_tpm3" name="3-oxo-cis-dodec-5-enoyl-_acyl-carrier protein_c" compartment="c_tpm3" boundaryCondition="false">
      </species>
      <species id="cpd15373_c_tpm4" name="3-oxo-cis-dodec-5-enoyl-_acyl-carrier protein_c" compartment="c_tpm4" boundaryCondition="false">
      </species>
      <species id="cpd15373_c_tpm5" name="3-oxo-cis-dodec-5-enoyl-_acyl-carrier protein_c" compartment="c_tpm5" boundaryCondition="false">
      </species>
      <species id="cpd15373_c_tpm6" name="3-oxo-cis-dodec-5-enoyl-_acyl-carrier protein_c" compartment="c_tpm6" boundaryCondition="false">
      </species>
      <species id="cpd15373_c_tpm7" name="3-oxo-cis-dodec-5-enoyl-_acyl-carrier protein_c" compartment="c_tpm7" boundaryCondition="false">
      </species>
      <species id="cpd15373_c_tpm8" name="3-oxo-cis-dodec-5-enoyl-_acyl-carrier protein_c" compartment="c_tpm8" boundaryCondition="false">
      </species>
      <species id="cpd15373_c_tpm9" name="3-oxo-cis-dodec-5-enoyl-_acyl-carrier protein_c" compartment="c_tpm9" boundaryCondition="false">
      </species>
      <species id="cpd15373_c_tpm10" name="3-oxo-cis-dodec-5-enoyl-_acyl-carrier protein_c" compartment="c_tpm10" boundaryCondition="false">
      </species>
      <species id="cpd15373_c_tpm11" name="3-oxo-cis-dodec-5-enoyl-_acyl-carrier protein_c" compartment="c_tpm11" boundaryCondition="false">
      </species>
      <species id="cpd15373_c_tpm12" name="3-oxo-cis-dodec-5-enoyl-_acyl-carrier protein_c" compartment="c_tpm12" boundaryCondition="false">
      </species>
      <species id="cpd15416_c_tpm1" name="cis-dec-3-enoyl-_acyl-carrier protein_c" compartment="c_tpm1" boundaryCondition="false">
      </species>
      <species id="cpd15416_c_tpm2" name="cis-dec-3-enoyl-_acyl-carrier protein_c" compartment="c_tpm2" boundaryCondition="false">
      </species>
      <species id="cpd15416_c_tpm3" name="cis-dec-3-enoyl-_acyl-carrier protein_c" compartment="c_tpm3" boundaryCondition="false">
      </species>
      <species id="cpd15416_c_tpm4" name="cis-dec-3-enoyl-_acyl-carrier protein_c" compartment="c_tpm4" boundaryCondition="false">
      </species>
      <species id="cpd15416_c_tpm5" name="cis-dec-3-enoyl-_acyl-carrier protein_c" compartment="c_tpm5" boundaryCondition="false">
      </species>
      <species id="cpd15416_c_tpm6" name="cis-dec-3-enoyl-_acyl-carrier protein_c" compartment="c_tpm6" boundaryCondition="false">
      </species>
      <species id="cpd15416_c_tpm7" name="cis-dec-3-enoyl-_acyl-carrier protein_c" compartment="c_tpm7" boundaryCondition="false">
      </species>
      <species id="cpd15416_c_tpm8" name="cis-dec-3-enoyl-_acyl-carrier protein_c" compartment="c_tpm8" boundaryCondition="false">
      </species>
      <species id="cpd15416_c_tpm9" name="cis-dec-3-enoyl-_acyl-carrier protein_c" compartment="c_tpm9" boundaryCondition="false">
      </species>
      <species id="cpd15416_c_tpm10" name="cis-dec-3-enoyl-_acyl-carrier protein_c" compartment="c_tpm10" boundaryCondition="false">
      </species>
      <species id="cpd15416_c_tpm11" name="cis-dec-3-enoyl-_acyl-carrier protein_c" compartment="c_tpm11" boundaryCondition="false">
      </species>
      <species id="cpd15416_c_tpm12" name="cis-dec-3-enoyl-_acyl-carrier protein_c" compartment="c_tpm12" boundaryCondition="false">
      </species>
      <species id="cpd15374_c_tpm1" name="3-oxo-cis-myristol-7-eoyl-_acyl-carrier protein_c" compartment="c_tpm1" boundaryCondition="false">
      </species>
      <species id="cpd15374_c_tpm2" name="3-oxo-cis-myristol-7-eoyl-_acyl-carrier protein_c" compartment="c_tpm2" boundaryCondition="false">
      </species>
      <species id="cpd15374_c_tpm3" name="3-oxo-cis-myristol-7-eoyl-_acyl-carrier protein_c" compartment="c_tpm3" boundaryCondition="false">
      </species>
      <species id="cpd15374_c_tpm4" name="3-oxo-cis-myristol-7-eoyl-_acyl-carrier protein_c" compartment="c_tpm4" boundaryCondition="false">
      </species>
      <species id="cpd15374_c_tpm5" name="3-oxo-cis-myristol-7-eoyl-_acyl-carrier protein_c" compartment="c_tpm5" boundaryCondition="false">
      </species>
      <species id="cpd15374_c_tpm6" name="3-oxo-cis-myristol-7-eoyl-_acyl-carrier protein_c" compartment="c_tpm6" boundaryCondition="false">
      </species>
      <species id="cpd15374_c_tpm7" name="3-oxo-cis-myristol-7-eoyl-_acyl-carrier protein_c" compartment="c_tpm7" boundaryCondition="false">
      </species>
      <species id="cpd15374_c_tpm8" name="3-oxo-cis-myristol-7-eoyl-_acyl-carrier protein_c" compartment="c_tpm8" boundaryCondition="false">
      </species>
      <species id="cpd15374_c_tpm9" name="3-oxo-cis-myristol-7-eoyl-_acyl-carrier protein_c" compartment="c_tpm9" boundaryCondition="false">
      </species>
      <species id="cpd15374_c_tpm10" name="3-oxo-cis-myristol-7-eoyl-_acyl-carrier protein_c" compartment="c_tpm10" boundaryCondition="false">
      </species>
      <species id="cpd15374_c_tpm11" name="3-oxo-cis-myristol-7-eoyl-_acyl-carrier protein_c" compartment="c_tpm11" boundaryCondition="false">
      </species>
      <species id="cpd15374_c_tpm12" name="3-oxo-cis-myristol-7-eoyl-_acyl-carrier protein_c" compartment="c_tpm12" boundaryCondition="false">
      </species>
      <species id="cpd15415_c_tpm1" name="cis-dodec-5-enoyl-_acyl-carrier protein_c" compartment="c_tpm1" boundaryCondition="false">
      </species>
      <species id="cpd15415_c_tpm2" name="cis-dodec-5-enoyl-_acyl-carrier protein_c" compartment="c_tpm2" boundaryCondition="false">
      </species>
      <species id="cpd15415_c_tpm3" name="cis-dodec-5-enoyl-_acyl-carrier protein_c" compartment="c_tpm3" boundaryCondition="false">
      </species>
      <species id="cpd15415_c_tpm4" name="cis-dodec-5-enoyl-_acyl-carrier protein_c" compartment="c_tpm4" boundaryCondition="false">
      </species>
      <species id="cpd15415_c_tpm5" name="cis-dodec-5-enoyl-_acyl-carrier protein_c" compartment="c_tpm5" boundaryCondition="false">
      </species>
      <species id="cpd15415_c_tpm6" name="cis-dodec-5-enoyl-_acyl-carrier protein_c" compartment="c_tpm6" boundaryCondition="false">
      </species>
      <species id="cpd15415_c_tpm7" name="cis-dodec-5-enoyl-_acyl-carrier protein_c" compartment="c_tpm7" boundaryCondition="false">
      </species>
      <species id="cpd15415_c_tpm8" name="cis-dodec-5-enoyl-_acyl-carrier protein_c" compartment="c_tpm8" boundaryCondition="false">
      </species>
      <species id="cpd15415_c_tpm9" name="cis-dodec-5-enoyl-_acyl-carrier protein_c" compartment="c_tpm9" boundaryCondition="false">
      </species>
      <species id="cpd15415_c_tpm10" name="cis-dodec-5-enoyl-_acyl-carrier protein_c" compartment="c_tpm10" boundaryCondition="false">
      </species>
      <species id="cpd15415_c_tpm11" name="cis-dodec-5-enoyl-_acyl-carrier protein_c" compartment="c_tpm11" boundaryCondition="false">
      </species>
      <species id="cpd15415_c_tpm12" name="cis-dodec-5-enoyl-_acyl-carrier protein_c" compartment="c_tpm12" boundaryCondition="false">
      </species>
      <species id="cpd15375_c_tpm1" name="3-oxo-cis-palm-9-eoyl-_acyl-carrier protein_c" compartment="c_tpm1" boundaryCondition="false">
      </species>
      <species id="cpd15375_c_tpm2" name="3-oxo-cis-palm-9-eoyl-_acyl-carrier protein_c" compartment="c_tpm2" boundaryCondition="false">
      </species>
      <species id="cpd15375_c_tpm3" name="3-oxo-cis-palm-9-eoyl-_acyl-carrier protein_c" compartment="c_tpm3" boundaryCondition="false">
      </species>
      <species id="cpd15375_c_tpm4" name="3-oxo-cis-palm-9-eoyl-_acyl-carrier protein_c" compartment="c_tpm4" boundaryCondition="false">
      </species>
      <species id="cpd15375_c_tpm5" name="3-oxo-cis-palm-9-eoyl-_acyl-carrier protein_c" compartment="c_tpm5" boundaryCondition="false">
      </species>
      <species id="cpd15375_c_tpm6" name="3-oxo-cis-palm-9-eoyl-_acyl-carrier protein_c" compartment="c_tpm6" boundaryCondition="false">
      </species>
      <species id="cpd15375_c_tpm7" name="3-oxo-cis-palm-9-eoyl-_acyl-carrier protein_c" compartment="c_tpm7" boundaryCondition="false">
      </species>
      <species id="cpd15375_c_tpm8" name="3-oxo-cis-palm-9-eoyl-_acyl-carrier protein_c" compartment="c_tpm8" boundaryCondition="false">
      </species>
      <species id="cpd15375_c_tpm9" name="3-oxo-cis-palm-9-eoyl-_acyl-carrier protein_c" compartment="c_tpm9" boundaryCondition="false">
      </species>
      <species id="cpd15375_c_tpm10" name="3-oxo-cis-palm-9-eoyl-_acyl-carrier protein_c" compartment="c_tpm10" boundaryCondition="false">
      </species>
      <species id="cpd15375_c_tpm11" name="3-oxo-cis-palm-9-eoyl-_acyl-carrier protein_c" compartment="c_tpm11" boundaryCondition="false">
      </species>
      <species id="cpd15375_c_tpm12" name="3-oxo-cis-palm-9-eoyl-_acyl-carrier protein_c" compartment="c_tpm12" boundaryCondition="false">
      </species>
      <species id="cpd15294_c_tpm1" name="Tetradecenoyl-ACP_c" compartment="c_tpm1" boundaryCondition="false">
      </species>
      <species id="cpd15294_c_tpm2" name="Tetradecenoyl-ACP_c" compartment="c_tpm2" boundaryCondition="false">
      </species>
      <species id="cpd15294_c_tpm3" name="Tetradecenoyl-ACP_c" compartment="c_tpm3" boundaryCondition="false">
      </species>
      <species id="cpd15294_c_tpm4" name="Tetradecenoyl-ACP_c" compartment="c_tpm4" boundaryCondition="false">
      </species>
      <species id="cpd15294_c_tpm5" name="Tetradecenoyl-ACP_c" compartment="c_tpm5" boundaryCondition="false">
      </species>
      <species id="cpd15294_c_tpm6" name="Tetradecenoyl-ACP_c" compartment="c_tpm6" boundaryCondition="false">
      </species>
      <species id="cpd15294_c_tpm7" name="Tetradecenoyl-ACP_c" compartment="c_tpm7" boundaryCondition="false">
      </species>
      <species id="cpd15294_c_tpm8" name="Tetradecenoyl-ACP_c" compartment="c_tpm8" boundaryCondition="false">
      </species>
      <species id="cpd15294_c_tpm9" name="Tetradecenoyl-ACP_c" compartment="c_tpm9" boundaryCondition="false">
      </species>
      <species id="cpd15294_c_tpm10" name="Tetradecenoyl-ACP_c" compartment="c_tpm10" boundaryCondition="false">
      </species>
      <species id="cpd15294_c_tpm11" name="Tetradecenoyl-ACP_c" compartment="c_tpm11" boundaryCondition="false">
      </species>
      <species id="cpd15294_c_tpm12" name="Tetradecenoyl-ACP_c" compartment="c_tpm12" boundaryCondition="false">
      </species>
      <species id="cpd15376_c_tpm1" name="3-oxo-cis-vacc-11-enoyl-_acyl-carrier protein_c" compartment="c_tpm1" boundaryCondition="false">
      </species>
      <species id="cpd15376_c_tpm2" name="3-oxo-cis-vacc-11-enoyl-_acyl-carrier protein_c" compartment="c_tpm2" boundaryCondition="false">
      </species>
      <species id="cpd15376_c_tpm3" name="3-oxo-cis-vacc-11-enoyl-_acyl-carrier protein_c" compartment="c_tpm3" boundaryCondition="false">
      </species>
      <species id="cpd15376_c_tpm4" name="3-oxo-cis-vacc-11-enoyl-_acyl-carrier protein_c" compartment="c_tpm4" boundaryCondition="false">
      </species>
      <species id="cpd15376_c_tpm5" name="3-oxo-cis-vacc-11-enoyl-_acyl-carrier protein_c" compartment="c_tpm5" boundaryCondition="false">
      </species>
      <species id="cpd15376_c_tpm6" name="3-oxo-cis-vacc-11-enoyl-_acyl-carrier protein_c" compartment="c_tpm6" boundaryCondition="false">
      </species>
      <species id="cpd15376_c_tpm7" name="3-oxo-cis-vacc-11-enoyl-_acyl-carrier protein_c" compartment="c_tpm7" boundaryCondition="false">
      </species>
      <species id="cpd15376_c_tpm8" name="3-oxo-cis-vacc-11-enoyl-_acyl-carrier protein_c" compartment="c_tpm8" boundaryCondition="false">
      </species>
      <species id="cpd15376_c_tpm9" name="3-oxo-cis-vacc-11-enoyl-_acyl-carrier protein_c" compartment="c_tpm9" boundaryCondition="false">
      </species>
      <species id="cpd15376_c_tpm10" name="3-oxo-cis-vacc-11-enoyl-_acyl-carrier protein_c" compartment="c_tpm10" boundaryCondition="false">
      </species>
      <species id="cpd15376_c_tpm11" name="3-oxo-cis-vacc-11-enoyl-_acyl-carrier protein_c" compartment="c_tpm11" boundaryCondition="false">
      </species>
      <species id="cpd15376_c_tpm12" name="3-oxo-cis-vacc-11-enoyl-_acyl-carrier protein_c" compartment="c_tpm12" boundaryCondition="false">
      </species>
      <species id="cpd15239_c_tpm1" name="Hexadecenoyl-ACP_c" compartment="c_tpm1" boundaryCondition="false">
      </species>
      <species id="cpd15239_c_tpm2" name="Hexadecenoyl-ACP_c" compartment="c_tpm2" boundaryCondition="false">
      </species>
      <species id="cpd15239_c_tpm3" name="Hexadecenoyl-ACP_c" compartment="c_tpm3" boundaryCondition="false">
      </species>
      <species id="cpd15239_c_tpm4" name="Hexadecenoyl-ACP_c" compartment="c_tpm4" boundaryCondition="false">
      </species>
      <species id="cpd15239_c_tpm5" name="Hexadecenoyl-ACP_c" compartment="c_tpm5" boundaryCondition="false">
      </species>
      <species id="cpd15239_c_tpm6" name="Hexadecenoyl-ACP_c" compartment="c_tpm6" boundaryCondition="false">
      </species>
      <species id="cpd15239_c_tpm7" name="Hexadecenoyl-ACP_c" compartment="c_tpm7" boundaryCondition="false">
      </species>
      <species id="cpd15239_c_tpm8" name="Hexadecenoyl-ACP_c" compartment="c_tpm8" boundaryCondition="false">
      </species>
      <species id="cpd15239_c_tpm9" name="Hexadecenoyl-ACP_c" compartment="c_tpm9" boundaryCondition="false">
      </species>
      <species id="cpd15239_c_tpm10" name="Hexadecenoyl-ACP_c" compartment="c_tpm10" boundaryCondition="false">
      </species>
      <species id="cpd15239_c_tpm11" name="Hexadecenoyl-ACP_c" compartment="c_tpm11" boundaryCondition="false">
      </species>
      <species id="cpd15239_c_tpm12" name="Hexadecenoyl-ACP_c" compartment="c_tpm12" boundaryCondition="false">
      </species>
      <species id="cpd11488_c_tpm1" name="Acetoacetyl-ACP_c" compartment="c_tpm1" boundaryCondition="false">
      </species>
      <species id="cpd11488_c_tpm2" name="Acetoacetyl-ACP_c" compartment="c_tpm2" boundaryCondition="false">
      </species>
      <species id="cpd11488_c_tpm3" name="Acetoacetyl-ACP_c" compartment="c_tpm3" boundaryCondition="false">
      </species>
      <species id="cpd11488_c_tpm4" name="Acetoacetyl-ACP_c" compartment="c_tpm4" boundaryCondition="false">
      </species>
      <species id="cpd11488_c_tpm5" name="Acetoacetyl-ACP_c" compartment="c_tpm5" boundaryCondition="false">
      </species>
      <species id="cpd11488_c_tpm6" name="Acetoacetyl-ACP_c" compartment="c_tpm6" boundaryCondition="false">
      </species>
      <species id="cpd11488_c_tpm7" name="Acetoacetyl-ACP_c" compartment="c_tpm7" boundaryCondition="false">
      </species>
      <species id="cpd11488_c_tpm8" name="Acetoacetyl-ACP_c" compartment="c_tpm8" boundaryCondition="false">
      </species>
      <species id="cpd11488_c_tpm9" name="Acetoacetyl-ACP_c" compartment="c_tpm9" boundaryCondition="false">
      </species>
      <species id="cpd11488_c_tpm10" name="Acetoacetyl-ACP_c" compartment="c_tpm10" boundaryCondition="false">
      </species>
      <species id="cpd11488_c_tpm11" name="Acetoacetyl-ACP_c" compartment="c_tpm11" boundaryCondition="false">
      </species>
      <species id="cpd11488_c_tpm12" name="Acetoacetyl-ACP_c" compartment="c_tpm12" boundaryCondition="false">
      </species>
      <species id="cpd00073_c_tpm1" name="Urea_c" compartment="c_tpm1" boundaryCondition="false">
      </species>
      <species id="cpd00073_c_tpm2" name="Urea_c" compartment="c_tpm2" boundaryCondition="false">
      </species>
      <species id="cpd00073_c_tpm3" name="Urea_c" compartment="c_tpm3" boundaryCondition="false">
      </species>
      <species id="cpd00073_c_tpm4" name="Urea_c" compartment="c_tpm4" boundaryCondition="false">
      </species>
      <species id="cpd00073_c_tpm5" name="Urea_c" compartment="c_tpm5" boundaryCondition="false">
      </species>
      <species id="cpd00073_c_tpm6" name="Urea_c" compartment="c_tpm6" boundaryCondition="false">
      </species>
      <species id="cpd00073_c_tpm7" name="Urea_c" compartment="c_tpm7" boundaryCondition="false">
      </species>
      <species id="cpd00073_c_tpm8" name="Urea_c" compartment="c_tpm8" boundaryCondition="false">
      </species>
      <species id="cpd00073_c_tpm9" name="Urea_c" compartment="c_tpm9" boundaryCondition="false">
      </species>
      <species id="cpd00073_c_tpm10" name="Urea_c" compartment="c_tpm10" boundaryCondition="false">
      </species>
      <species id="cpd00073_c_tpm11" name="Urea_c" compartment="c_tpm11" boundaryCondition="false">
      </species>
      <species id="cpd00073_c_tpm12" name="Urea_c" compartment="c_tpm12" boundaryCondition="false">
      </species>
      <species id="cpd00118_c_tpm1" name="Putrescine_c" compartment="c_tpm1" boundaryCondition="false">
      </species>
      <species id="cpd00118_c_tpm2" name="Putrescine_c" compartment="c_tpm2" boundaryCondition="false">
      </species>
      <species id="cpd00118_c_tpm3" name="Putrescine_c" compartment="c_tpm3" boundaryCondition="false">
      </species>
      <species id="cpd00118_c_tpm4" name="Putrescine_c" compartment="c_tpm4" boundaryCondition="false">
      </species>
      <species id="cpd00118_c_tpm5" name="Putrescine_c" compartment="c_tpm5" boundaryCondition="false">
      </species>
      <species id="cpd00118_c_tpm6" name="Putrescine_c" compartment="c_tpm6" boundaryCondition="false">
      </species>
      <species id="cpd00118_c_tpm7" name="Putrescine_c" compartment="c_tpm7" boundaryCondition="false">
      </species>
      <species id="cpd00118_c_tpm8" name="Putrescine_c" compartment="c_tpm8" boundaryCondition="false">
      </species>
      <species id="cpd00118_c_tpm9" name="Putrescine_c" compartment="c_tpm9" boundaryCondition="false">
      </species>
      <species id="cpd00118_c_tpm10" name="Putrescine_c" compartment="c_tpm10" boundaryCondition="false">
      </species>
      <species id="cpd00118_c_tpm11" name="Putrescine_c" compartment="c_tpm11" boundaryCondition="false">
      </species>
      <species id="cpd00118_c_tpm12" name="Putrescine_c" compartment="c_tpm12" boundaryCondition="false">
      </species>
      <species id="cpd00182_c_tpm1" name="Adenosine_c" compartment="c_tpm1" boundaryCondition="false">
      </species>
      <species id="cpd00182_c_tpm2" name="Adenosine_c" compartment="c_tpm2" boundaryCondition="false">
      </species>
      <species id="cpd00182_c_tpm3" name="Adenosine_c" compartment="c_tpm3" boundaryCondition="false">
      </species>
      <species id="cpd00182_c_tpm4" name="Adenosine_c" compartment="c_tpm4" boundaryCondition="false">
      </species>
      <species id="cpd00182_c_tpm5" name="Adenosine_c" compartment="c_tpm5" boundaryCondition="false">
      </species>
      <species id="cpd00182_c_tpm6" name="Adenosine_c" compartment="c_tpm6" boundaryCondition="false">
      </species>
      <species id="cpd00182_c_tpm7" name="Adenosine_c" compartment="c_tpm7" boundaryCondition="false">
      </species>
      <species id="cpd00182_c_tpm8" name="Adenosine_c" compartment="c_tpm8" boundaryCondition="false">
      </species>
      <species id="cpd00182_c_tpm9" name="Adenosine_c" compartment="c_tpm9" boundaryCondition="false">
      </species>
      <species id="cpd00182_c_tpm10" name="Adenosine_c" compartment="c_tpm10" boundaryCondition="false">
      </species>
      <species id="cpd00182_c_tpm11" name="Adenosine_c" compartment="c_tpm11" boundaryCondition="false">
      </species>
      <species id="cpd00182_c_tpm12" name="Adenosine_c" compartment="c_tpm12" boundaryCondition="false">
      </species>
      <species id="cpd00367_c_tpm1" name="Cytidine_c" compartment="c_tpm1" boundaryCondition="false">
      </species>
      <species id="cpd00367_c_tpm2" name="Cytidine_c" compartment="c_tpm2" boundaryCondition="false">
      </species>
      <species id="cpd00367_c_tpm3" name="Cytidine_c" compartment="c_tpm3" boundaryCondition="false">
      </species>
      <species id="cpd00367_c_tpm4" name="Cytidine_c" compartment="c_tpm4" boundaryCondition="false">
      </species>
      <species id="cpd00367_c_tpm5" name="Cytidine_c" compartment="c_tpm5" boundaryCondition="false">
      </species>
      <species id="cpd00367_c_tpm6" name="Cytidine_c" compartment="c_tpm6" boundaryCondition="false">
      </species>
      <species id="cpd00367_c_tpm7" name="Cytidine_c" compartment="c_tpm7" boundaryCondition="false">
      </species>
      <species id="cpd00367_c_tpm8" name="Cytidine_c" compartment="c_tpm8" boundaryCondition="false">
      </species>
      <species id="cpd00367_c_tpm9" name="Cytidine_c" compartment="c_tpm9" boundaryCondition="false">
      </species>
      <species id="cpd00367_c_tpm10" name="Cytidine_c" compartment="c_tpm10" boundaryCondition="false">
      </species>
      <species id="cpd00367_c_tpm11" name="Cytidine_c" compartment="c_tpm11" boundaryCondition="false">
      </species>
      <species id="cpd00367_c_tpm12" name="Cytidine_c" compartment="c_tpm12" boundaryCondition="false">
      </species>
      <species id="cpd00046_c_tpm1" name="CMP_c" compartment="c_tpm1" boundaryCondition="false">
      </species>
      <species id="cpd00046_c_tpm2" name="CMP_c" compartment="c_tpm2" boundaryCondition="false">
      </species>
      <species id="cpd00046_c_tpm3" name="CMP_c" compartment="c_tpm3" boundaryCondition="false">
      </species>
      <species id="cpd00046_c_tpm4" name="CMP_c" compartment="c_tpm4" boundaryCondition="false">
      </species>
      <species id="cpd00046_c_tpm5" name="CMP_c" compartment="c_tpm5" boundaryCondition="false">
      </species>
      <species id="cpd00046_c_tpm6" name="CMP_c" compartment="c_tpm6" boundaryCondition="false">
      </species>
      <species id="cpd00046_c_tpm7" name="CMP_c" compartment="c_tpm7" boundaryCondition="false">
      </species>
      <species id="cpd00046_c_tpm8" name="CMP_c" compartment="c_tpm8" boundaryCondition="false">
      </species>
      <species id="cpd00046_c_tpm9" name="CMP_c" compartment="c_tpm9" boundaryCondition="false">
      </species>
      <species id="cpd00046_c_tpm10" name="CMP_c" compartment="c_tpm10" boundaryCondition="false">
      </species>
      <species id="cpd00046_c_tpm11" name="CMP_c" compartment="c_tpm11" boundaryCondition="false">
      </species>
      <species id="cpd00046_c_tpm12" name="CMP_c" compartment="c_tpm12" boundaryCondition="false">
      </species>
      <species id="cpd01716_c_tpm1" name="3-Dehydroshikimate_c" compartment="c_tpm1" boundaryCondition="false">
      </species>
      <species id="cpd01716_c_tpm2" name="3-Dehydroshikimate_c" compartment="c_tpm2" boundaryCondition="false">
      </species>
      <species id="cpd01716_c_tpm3" name="3-Dehydroshikimate_c" compartment="c_tpm3" boundaryCondition="false">
      </species>
      <species id="cpd01716_c_tpm4" name="3-Dehydroshikimate_c" compartment="c_tpm4" boundaryCondition="false">
      </species>
      <species id="cpd01716_c_tpm5" name="3-Dehydroshikimate_c" compartment="c_tpm5" boundaryCondition="false">
      </species>
      <species id="cpd01716_c_tpm6" name="3-Dehydroshikimate_c" compartment="c_tpm6" boundaryCondition="false">
      </species>
      <species id="cpd01716_c_tpm7" name="3-Dehydroshikimate_c" compartment="c_tpm7" boundaryCondition="false">
      </species>
      <species id="cpd01716_c_tpm8" name="3-Dehydroshikimate_c" compartment="c_tpm8" boundaryCondition="false">
      </species>
      <species id="cpd01716_c_tpm9" name="3-Dehydroshikimate_c" compartment="c_tpm9" boundaryCondition="false">
      </species>
      <species id="cpd01716_c_tpm10" name="3-Dehydroshikimate_c" compartment="c_tpm10" boundaryCondition="false">
      </species>
      <species id="cpd01716_c_tpm11" name="3-Dehydroshikimate_c" compartment="c_tpm11" boundaryCondition="false">
      </species>
      <species id="cpd01716_c_tpm12" name="3-Dehydroshikimate_c" compartment="c_tpm12" boundaryCondition="false">
      </species>
      <species id="cpd00699_c_tpm1" name="5-Dehydroquinate_c" compartment="c_tpm1" boundaryCondition="false">
      </species>
      <species id="cpd00699_c_tpm2" name="5-Dehydroquinate_c" compartment="c_tpm2" boundaryCondition="false">
      </species>
      <species id="cpd00699_c_tpm3" name="5-Dehydroquinate_c" compartment="c_tpm3" boundaryCondition="false">
      </species>
      <species id="cpd00699_c_tpm4" name="5-Dehydroquinate_c" compartment="c_tpm4" boundaryCondition="false">
      </species>
      <species id="cpd00699_c_tpm5" name="5-Dehydroquinate_c" compartment="c_tpm5" boundaryCondition="false">
      </species>
      <species id="cpd00699_c_tpm6" name="5-Dehydroquinate_c" compartment="c_tpm6" boundaryCondition="false">
      </species>
      <species id="cpd00699_c_tpm7" name="5-Dehydroquinate_c" compartment="c_tpm7" boundaryCondition="false">
      </species>
      <species id="cpd00699_c_tpm8" name="5-Dehydroquinate_c" compartment="c_tpm8" boundaryCondition="false">
      </species>
      <species id="cpd00699_c_tpm9" name="5-Dehydroquinate_c" compartment="c_tpm9" boundaryCondition="false">
      </species>
      <species id="cpd00699_c_tpm10" name="5-Dehydroquinate_c" compartment="c_tpm10" boundaryCondition="false">
      </species>
      <species id="cpd00699_c_tpm11" name="5-Dehydroquinate_c" compartment="c_tpm11" boundaryCondition="false">
      </species>
      <species id="cpd00699_c_tpm12" name="5-Dehydroquinate_c" compartment="c_tpm12" boundaryCondition="false">
      </species>
      <species id="cpd00161_c_tpm1" name="L-Threonine_c" compartment="c_tpm1" boundaryCondition="false">
      </species>
      <species id="cpd00161_c_tpm2" name="L-Threonine_c" compartment="c_tpm2" boundaryCondition="false">
      </species>
      <species id="cpd00161_c_tpm3" name="L-Threonine_c" compartment="c_tpm3" boundaryCondition="false">
      </species>
      <species id="cpd00161_c_tpm4" name="L-Threonine_c" compartment="c_tpm4" boundaryCondition="false">
      </species>
      <species id="cpd00161_c_tpm5" name="L-Threonine_c" compartment="c_tpm5" boundaryCondition="false">
      </species>
      <species id="cpd00161_c_tpm6" name="L-Threonine_c" compartment="c_tpm6" boundaryCondition="false">
      </species>
      <species id="cpd00161_c_tpm7" name="L-Threonine_c" compartment="c_tpm7" boundaryCondition="false">
      </species>
      <species id="cpd00161_c_tpm8" name="L-Threonine_c" compartment="c_tpm8" boundaryCondition="false">
      </species>
      <species id="cpd00161_c_tpm9" name="L-Threonine_c" compartment="c_tpm9" boundaryCondition="false">
      </species>
      <species id="cpd00161_c_tpm10" name="L-Threonine_c" compartment="c_tpm10" boundaryCondition="false">
      </species>
      <species id="cpd00161_c_tpm11" name="L-Threonine_c" compartment="c_tpm11" boundaryCondition="false">
      </species>
      <species id="cpd00161_c_tpm12" name="L-Threonine_c" compartment="c_tpm12" boundaryCondition="false">
      </species>
      <species id="cpd00809_c_tpm1" name="O-Phospho-L-homoserine_c" compartment="c_tpm1" boundaryCondition="false">
      </species>
      <species id="cpd00809_c_tpm2" name="O-Phospho-L-homoserine_c" compartment="c_tpm2" boundaryCondition="false">
      </species>
      <species id="cpd00809_c_tpm3" name="O-Phospho-L-homoserine_c" compartment="c_tpm3" boundaryCondition="false">
      </species>
      <species id="cpd00809_c_tpm4" name="O-Phospho-L-homoserine_c" compartment="c_tpm4" boundaryCondition="false">
      </species>
      <species id="cpd00809_c_tpm5" name="O-Phospho-L-homoserine_c" compartment="c_tpm5" boundaryCondition="false">
      </species>
      <species id="cpd00809_c_tpm6" name="O-Phospho-L-homoserine_c" compartment="c_tpm6" boundaryCondition="false">
      </species>
      <species id="cpd00809_c_tpm7" name="O-Phospho-L-homoserine_c" compartment="c_tpm7" boundaryCondition="false">
      </species>
      <species id="cpd00809_c_tpm8" name="O-Phospho-L-homoserine_c" compartment="c_tpm8" boundaryCondition="false">
      </species>
      <species id="cpd00809_c_tpm9" name="O-Phospho-L-homoserine_c" compartment="c_tpm9" boundaryCondition="false">
      </species>
      <species id="cpd00809_c_tpm10" name="O-Phospho-L-homoserine_c" compartment="c_tpm10" boundaryCondition="false">
      </species>
      <species id="cpd00809_c_tpm11" name="O-Phospho-L-homoserine_c" compartment="c_tpm11" boundaryCondition="false">
      </species>
      <species id="cpd00809_c_tpm12" name="O-Phospho-L-homoserine_c" compartment="c_tpm12" boundaryCondition="false">
      </species>
      <species id="cpd00015_c_tpm1" name="FAD_c" compartment="c_tpm1" boundaryCondition="false">
      </species>
      <species id="cpd00015_c_tpm2" name="FAD_c" compartment="c_tpm2" boundaryCondition="false">
      </species>
      <species id="cpd00015_c_tpm3" name="FAD_c" compartment="c_tpm3" boundaryCondition="false">
      </species>
      <species id="cpd00015_c_tpm4" name="FAD_c" compartment="c_tpm4" boundaryCondition="false">
      </species>
      <species id="cpd00015_c_tpm5" name="FAD_c" compartment="c_tpm5" boundaryCondition="false">
      </species>
      <species id="cpd00015_c_tpm6" name="FAD_c" compartment="c_tpm6" boundaryCondition="false">
      </species>
      <species id="cpd00015_c_tpm7" name="FAD_c" compartment="c_tpm7" boundaryCondition="false">
      </species>
      <species id="cpd00015_c_tpm8" name="FAD_c" compartment="c_tpm8" boundaryCondition="false">
      </species>
      <species id="cpd00015_c_tpm9" name="FAD_c" compartment="c_tpm9" boundaryCondition="false">
      </species>
      <species id="cpd00015_c_tpm10" name="FAD_c" compartment="c_tpm10" boundaryCondition="false">
      </species>
      <species id="cpd00015_c_tpm11" name="FAD_c" compartment="c_tpm11" boundaryCondition="false">
      </species>
      <species id="cpd00015_c_tpm12" name="FAD_c" compartment="c_tpm12" boundaryCondition="false">
      </species>
      <species id="cpd00204_c_tpm1" name="CO_c" compartment="c_tpm1" boundaryCondition="false">
      </species>
      <species id="cpd00204_c_tpm2" name="CO_c" compartment="c_tpm2" boundaryCondition="false">
      </species>
      <species id="cpd00204_c_tpm3" name="CO_c" compartment="c_tpm3" boundaryCondition="false">
      </species>
      <species id="cpd00204_c_tpm4" name="CO_c" compartment="c_tpm4" boundaryCondition="false">
      </species>
      <species id="cpd00204_c_tpm5" name="CO_c" compartment="c_tpm5" boundaryCondition="false">
      </species>
      <species id="cpd00204_c_tpm6" name="CO_c" compartment="c_tpm6" boundaryCondition="false">
      </species>
      <species id="cpd00204_c_tpm7" name="CO_c" compartment="c_tpm7" boundaryCondition="false">
      </species>
      <species id="cpd00204_c_tpm8" name="CO_c" compartment="c_tpm8" boundaryCondition="false">
      </species>
      <species id="cpd00204_c_tpm9" name="CO_c" compartment="c_tpm9" boundaryCondition="false">
      </species>
      <species id="cpd00204_c_tpm10" name="CO_c" compartment="c_tpm10" boundaryCondition="false">
      </species>
      <species id="cpd00204_c_tpm11" name="CO_c" compartment="c_tpm11" boundaryCondition="false">
      </species>
      <species id="cpd00204_c_tpm12" name="CO_c" compartment="c_tpm12" boundaryCondition="false">
      </species>
      <species id="cpd00389_c_tpm1" name="Biliverdin_c" compartment="c_tpm1" boundaryCondition="false">
      </species>
      <species id="cpd00389_c_tpm2" name="Biliverdin_c" compartment="c_tpm2" boundaryCondition="false">
      </species>
      <species id="cpd00389_c_tpm3" name="Biliverdin_c" compartment="c_tpm3" boundaryCondition="false">
      </species>
      <species id="cpd00389_c_tpm4" name="Biliverdin_c" compartment="c_tpm4" boundaryCondition="false">
      </species>
      <species id="cpd00389_c_tpm5" name="Biliverdin_c" compartment="c_tpm5" boundaryCondition="false">
      </species>
      <species id="cpd00389_c_tpm6" name="Biliverdin_c" compartment="c_tpm6" boundaryCondition="false">
      </species>
      <species id="cpd00389_c_tpm7" name="Biliverdin_c" compartment="c_tpm7" boundaryCondition="false">
      </species>
      <species id="cpd00389_c_tpm8" name="Biliverdin_c" compartment="c_tpm8" boundaryCondition="false">
      </species>
      <species id="cpd00389_c_tpm9" name="Biliverdin_c" compartment="c_tpm9" boundaryCondition="false">
      </species>
      <species id="cpd00389_c_tpm10" name="Biliverdin_c" compartment="c_tpm10" boundaryCondition="false">
      </species>
      <species id="cpd00389_c_tpm11" name="Biliverdin_c" compartment="c_tpm11" boundaryCondition="false">
      </species>
      <species id="cpd00389_c_tpm12" name="Biliverdin_c" compartment="c_tpm12" boundaryCondition="false">
      </species>
      <species id="cpd10516_c_tpm1" name="Fe3+_c" compartment="c_tpm1" boundaryCondition="false">
      </species>
      <species id="cpd10516_c_tpm2" name="Fe3+_c" compartment="c_tpm2" boundaryCondition="false">
      </species>
      <species id="cpd10516_c_tpm3" name="Fe3+_c" compartment="c_tpm3" boundaryCondition="false">
      </species>
      <species id="cpd10516_c_tpm4" name="Fe3+_c" compartment="c_tpm4" boundaryCondition="false">
      </species>
      <species id="cpd10516_c_tpm5" name="Fe3+_c" compartment="c_tpm5" boundaryCondition="false">
      </species>
      <species id="cpd10516_c_tpm6" name="Fe3+_c" compartment="c_tpm6" boundaryCondition="false">
      </species>
      <species id="cpd10516_c_tpm7" name="Fe3+_c" compartment="c_tpm7" boundaryCondition="false">
      </species>
      <species id="cpd10516_c_tpm8" name="Fe3+_c" compartment="c_tpm8" boundaryCondition="false">
      </species>
      <species id="cpd10516_c_tpm9" name="Fe3+_c" compartment="c_tpm9" boundaryCondition="false">
      </species>
      <species id="cpd10516_c_tpm10" name="Fe3+_c" compartment="c_tpm10" boundaryCondition="false">
      </species>
      <species id="cpd10516_c_tpm11" name="Fe3+_c" compartment="c_tpm11" boundaryCondition="false">
      </species>
      <species id="cpd10516_c_tpm12" name="Fe3+_c" compartment="c_tpm12" boundaryCondition="false">
      </species>
      <species id="cpd12850_c_tpm1" name="Globin_c" compartment="c_tpm1" boundaryCondition="false">
      </species>
      <species id="cpd12850_c_tpm2" name="Globin_c" compartment="c_tpm2" boundaryCondition="false">
      </species>
      <species id="cpd12850_c_tpm3" name="Globin_c" compartment="c_tpm3" boundaryCondition="false">
      </species>
      <species id="cpd12850_c_tpm4" name="Globin_c" compartment="c_tpm4" boundaryCondition="false">
      </species>
      <species id="cpd12850_c_tpm5" name="Globin_c" compartment="c_tpm5" boundaryCondition="false">
      </species>
      <species id="cpd12850_c_tpm6" name="Globin_c" compartment="c_tpm6" boundaryCondition="false">
      </species>
      <species id="cpd12850_c_tpm7" name="Globin_c" compartment="c_tpm7" boundaryCondition="false">
      </species>
      <species id="cpd12850_c_tpm8" name="Globin_c" compartment="c_tpm8" boundaryCondition="false">
      </species>
      <species id="cpd12850_c_tpm9" name="Globin_c" compartment="c_tpm9" boundaryCondition="false">
      </species>
      <species id="cpd12850_c_tpm10" name="Globin_c" compartment="c_tpm10" boundaryCondition="false">
      </species>
      <species id="cpd12850_c_tpm11" name="Globin_c" compartment="c_tpm11" boundaryCondition="false">
      </species>
      <species id="cpd12850_c_tpm12" name="Globin_c" compartment="c_tpm12" boundaryCondition="false">
      </species>
      <species id="cpd00982_c_tpm1" name="FADH2_c" compartment="c_tpm1" boundaryCondition="false">
      </species>
      <species id="cpd00982_c_tpm2" name="FADH2_c" compartment="c_tpm2" boundaryCondition="false">
      </species>
      <species id="cpd00982_c_tpm3" name="FADH2_c" compartment="c_tpm3" boundaryCondition="false">
      </species>
      <species id="cpd00982_c_tpm4" name="FADH2_c" compartment="c_tpm4" boundaryCondition="false">
      </species>
      <species id="cpd00982_c_tpm5" name="FADH2_c" compartment="c_tpm5" boundaryCondition="false">
      </species>
      <species id="cpd00982_c_tpm6" name="FADH2_c" compartment="c_tpm6" boundaryCondition="false">
      </species>
      <species id="cpd00982_c_tpm7" name="FADH2_c" compartment="c_tpm7" boundaryCondition="false">
      </species>
      <species id="cpd00982_c_tpm8" name="FADH2_c" compartment="c_tpm8" boundaryCondition="false">
      </species>
      <species id="cpd00982_c_tpm9" name="FADH2_c" compartment="c_tpm9" boundaryCondition="false">
      </species>
      <species id="cpd00982_c_tpm10" name="FADH2_c" compartment="c_tpm10" boundaryCondition="false">
      </species>
      <species id="cpd00982_c_tpm11" name="FADH2_c" compartment="c_tpm11" boundaryCondition="false">
      </species>
      <species id="cpd00982_c_tpm12" name="FADH2_c" compartment="c_tpm12" boundaryCondition="false">
      </species>
      <species id="cpd11940_c_tpm1" name="Hemoglobin_c" compartment="c_tpm1" boundaryCondition="false">
      </species>
      <species id="cpd11940_c_tpm2" name="Hemoglobin_c" compartment="c_tpm2" boundaryCondition="false">
      </species>
      <species id="cpd11940_c_tpm3" name="Hemoglobin_c" compartment="c_tpm3" boundaryCondition="false">
      </species>
      <species id="cpd11940_c_tpm4" name="Hemoglobin_c" compartment="c_tpm4" boundaryCondition="false">
      </species>
      <species id="cpd11940_c_tpm5" name="Hemoglobin_c" compartment="c_tpm5" boundaryCondition="false">
      </species>
      <species id="cpd11940_c_tpm6" name="Hemoglobin_c" compartment="c_tpm6" boundaryCondition="false">
      </species>
      <species id="cpd11940_c_tpm7" name="Hemoglobin_c" compartment="c_tpm7" boundaryCondition="false">
      </species>
      <species id="cpd11940_c_tpm8" name="Hemoglobin_c" compartment="c_tpm8" boundaryCondition="false">
      </species>
      <species id="cpd11940_c_tpm9" name="Hemoglobin_c" compartment="c_tpm9" boundaryCondition="false">
      </species>
      <species id="cpd11940_c_tpm10" name="Hemoglobin_c" compartment="c_tpm10" boundaryCondition="false">
      </species>
      <species id="cpd11940_c_tpm11" name="Hemoglobin_c" compartment="c_tpm11" boundaryCondition="false">
      </species>
      <species id="cpd11940_c_tpm12" name="Hemoglobin_c" compartment="c_tpm12" boundaryCondition="false">
      </species>
      <species id="cpd00900_c_tpm1" name="GDP-4-dehydro-D-rhamnose_c" compartment="c_tpm1" boundaryCondition="false">
      </species>
      <species id="cpd00900_c_tpm2" name="GDP-4-dehydro-D-rhamnose_c" compartment="c_tpm2" boundaryCondition="false">
      </species>
      <species id="cpd00900_c_tpm3" name="GDP-4-dehydro-D-rhamnose_c" compartment="c_tpm3" boundaryCondition="false">
      </species>
      <species id="cpd00900_c_tpm4" name="GDP-4-dehydro-D-rhamnose_c" compartment="c_tpm4" boundaryCondition="false">
      </species>
      <species id="cpd00900_c_tpm5" name="GDP-4-dehydro-D-rhamnose_c" compartment="c_tpm5" boundaryCondition="false">
      </species>
      <species id="cpd00900_c_tpm6" name="GDP-4-dehydro-D-rhamnose_c" compartment="c_tpm6" boundaryCondition="false">
      </species>
      <species id="cpd00900_c_tpm7" name="GDP-4-dehydro-D-rhamnose_c" compartment="c_tpm7" boundaryCondition="false">
      </species>
      <species id="cpd00900_c_tpm8" name="GDP-4-dehydro-D-rhamnose_c" compartment="c_tpm8" boundaryCondition="false">
      </species>
      <species id="cpd00900_c_tpm9" name="GDP-4-dehydro-D-rhamnose_c" compartment="c_tpm9" boundaryCondition="false">
      </species>
      <species id="cpd00900_c_tpm10" name="GDP-4-dehydro-D-rhamnose_c" compartment="c_tpm10" boundaryCondition="false">
      </species>
      <species id="cpd00900_c_tpm11" name="GDP-4-dehydro-D-rhamnose_c" compartment="c_tpm11" boundaryCondition="false">
      </species>
      <species id="cpd00900_c_tpm12" name="GDP-4-dehydro-D-rhamnose_c" compartment="c_tpm12" boundaryCondition="false">
      </species>
      <species id="cpd00083_c_tpm1" name="GDP-mannose_c" compartment="c_tpm1" boundaryCondition="false">
      </species>
      <species id="cpd00083_c_tpm2" name="GDP-mannose_c" compartment="c_tpm2" boundaryCondition="false">
      </species>
      <species id="cpd00083_c_tpm3" name="GDP-mannose_c" compartment="c_tpm3" boundaryCondition="false">
      </species>
      <species id="cpd00083_c_tpm4" name="GDP-mannose_c" compartment="c_tpm4" boundaryCondition="false">
      </species>
      <species id="cpd00083_c_tpm5" name="GDP-mannose_c" compartment="c_tpm5" boundaryCondition="false">
      </species>
      <species id="cpd00083_c_tpm6" name="GDP-mannose_c" compartment="c_tpm6" boundaryCondition="false">
      </species>
      <species id="cpd00083_c_tpm7" name="GDP-mannose_c" compartment="c_tpm7" boundaryCondition="false">
      </species>
      <species id="cpd00083_c_tpm8" name="GDP-mannose_c" compartment="c_tpm8" boundaryCondition="false">
      </species>
      <species id="cpd00083_c_tpm9" name="GDP-mannose_c" compartment="c_tpm9" boundaryCondition="false">
      </species>
      <species id="cpd00083_c_tpm10" name="GDP-mannose_c" compartment="c_tpm10" boundaryCondition="false">
      </species>
      <species id="cpd00083_c_tpm11" name="GDP-mannose_c" compartment="c_tpm11" boundaryCondition="false">
      </species>
      <species id="cpd00083_c_tpm12" name="GDP-mannose_c" compartment="c_tpm12" boundaryCondition="false">
      </species>
      <species id="cpd11640_c_tpm1" name="H2_c" compartment="c_tpm1" boundaryCondition="false">
      </species>
      <species id="cpd11640_c_tpm2" name="H2_c" compartment="c_tpm2" boundaryCondition="false">
      </species>
      <species id="cpd11640_c_tpm3" name="H2_c" compartment="c_tpm3" boundaryCondition="false">
      </species>
      <species id="cpd11640_c_tpm4" name="H2_c" compartment="c_tpm4" boundaryCondition="false">
      </species>
      <species id="cpd11640_c_tpm5" name="H2_c" compartment="c_tpm5" boundaryCondition="false">
      </species>
      <species id="cpd11640_c_tpm6" name="H2_c" compartment="c_tpm6" boundaryCondition="false">
      </species>
      <species id="cpd11640_c_tpm7" name="H2_c" compartment="c_tpm7" boundaryCondition="false">
      </species>
      <species id="cpd11640_c_tpm8" name="H2_c" compartment="c_tpm8" boundaryCondition="false">
      </species>
      <species id="cpd11640_c_tpm9" name="H2_c" compartment="c_tpm9" boundaryCondition="false">
      </species>
      <species id="cpd11640_c_tpm10" name="H2_c" compartment="c_tpm10" boundaryCondition="false">
      </species>
      <species id="cpd11640_c_tpm11" name="H2_c" compartment="c_tpm11" boundaryCondition="false">
      </species>
      <species id="cpd11640_c_tpm12" name="H2_c" compartment="c_tpm12" boundaryCondition="false">
      </species>
      <species id="cpd00727_c_tpm1" name="2-Phosphoglycolate_c" compartment="c_tpm1" boundaryCondition="false">
      </species>
      <species id="cpd00727_c_tpm2" name="2-Phosphoglycolate_c" compartment="c_tpm2" boundaryCondition="false">
      </species>
      <species id="cpd00727_c_tpm3" name="2-Phosphoglycolate_c" compartment="c_tpm3" boundaryCondition="false">
      </species>
      <species id="cpd00727_c_tpm4" name="2-Phosphoglycolate_c" compartment="c_tpm4" boundaryCondition="false">
      </species>
      <species id="cpd00727_c_tpm5" name="2-Phosphoglycolate_c" compartment="c_tpm5" boundaryCondition="false">
      </species>
      <species id="cpd00727_c_tpm6" name="2-Phosphoglycolate_c" compartment="c_tpm6" boundaryCondition="false">
      </species>
      <species id="cpd00727_c_tpm7" name="2-Phosphoglycolate_c" compartment="c_tpm7" boundaryCondition="false">
      </species>
      <species id="cpd00727_c_tpm8" name="2-Phosphoglycolate_c" compartment="c_tpm8" boundaryCondition="false">
      </species>
      <species id="cpd00727_c_tpm9" name="2-Phosphoglycolate_c" compartment="c_tpm9" boundaryCondition="false">
      </species>
      <species id="cpd00727_c_tpm10" name="2-Phosphoglycolate_c" compartment="c_tpm10" boundaryCondition="false">
      </species>
      <species id="cpd00727_c_tpm11" name="2-Phosphoglycolate_c" compartment="c_tpm11" boundaryCondition="false">
      </species>
      <species id="cpd00727_c_tpm12" name="2-Phosphoglycolate_c" compartment="c_tpm12" boundaryCondition="false">
      </species>
      <species id="cpd15413_c_tpm1" name="branching glycogen_c" compartment="c_tpm1" boundaryCondition="false">
      </species>
      <species id="cpd15413_c_tpm2" name="branching glycogen_c" compartment="c_tpm2" boundaryCondition="false">
      </species>
      <species id="cpd15413_c_tpm3" name="branching glycogen_c" compartment="c_tpm3" boundaryCondition="false">
      </species>
      <species id="cpd15413_c_tpm4" name="branching glycogen_c" compartment="c_tpm4" boundaryCondition="false">
      </species>
      <species id="cpd15413_c_tpm5" name="branching glycogen_c" compartment="c_tpm5" boundaryCondition="false">
      </species>
      <species id="cpd15413_c_tpm6" name="branching glycogen_c" compartment="c_tpm6" boundaryCondition="false">
      </species>
      <species id="cpd15413_c_tpm7" name="branching glycogen_c" compartment="c_tpm7" boundaryCondition="false">
      </species>
      <species id="cpd15413_c_tpm8" name="branching glycogen_c" compartment="c_tpm8" boundaryCondition="false">
      </species>
      <species id="cpd15413_c_tpm9" name="branching glycogen_c" compartment="c_tpm9" boundaryCondition="false">
      </species>
      <species id="cpd15413_c_tpm10" name="branching glycogen_c" compartment="c_tpm10" boundaryCondition="false">
      </species>
      <species id="cpd15413_c_tpm11" name="branching glycogen_c" compartment="c_tpm11" boundaryCondition="false">
      </species>
      <species id="cpd15413_c_tpm12" name="branching glycogen_c" compartment="c_tpm12" boundaryCondition="false">
      </species>
      <species id="cpd00485_c_tpm1" name="D-Mannose 1-phosphate_c" compartment="c_tpm1" boundaryCondition="false">
      </species>
      <species id="cpd00485_c_tpm2" name="D-Mannose 1-phosphate_c" compartment="c_tpm2" boundaryCondition="false">
      </species>
      <species id="cpd00485_c_tpm3" name="D-Mannose 1-phosphate_c" compartment="c_tpm3" boundaryCondition="false">
      </species>
      <species id="cpd00485_c_tpm4" name="D-Mannose 1-phosphate_c" compartment="c_tpm4" boundaryCondition="false">
      </species>
      <species id="cpd00485_c_tpm5" name="D-Mannose 1-phosphate_c" compartment="c_tpm5" boundaryCondition="false">
      </species>
      <species id="cpd00485_c_tpm6" name="D-Mannose 1-phosphate_c" compartment="c_tpm6" boundaryCondition="false">
      </species>
      <species id="cpd00485_c_tpm7" name="D-Mannose 1-phosphate_c" compartment="c_tpm7" boundaryCondition="false">
      </species>
      <species id="cpd00485_c_tpm8" name="D-Mannose 1-phosphate_c" compartment="c_tpm8" boundaryCondition="false">
      </species>
      <species id="cpd00485_c_tpm9" name="D-Mannose 1-phosphate_c" compartment="c_tpm9" boundaryCondition="false">
      </species>
      <species id="cpd00485_c_tpm10" name="D-Mannose 1-phosphate_c" compartment="c_tpm10" boundaryCondition="false">
      </species>
      <species id="cpd00485_c_tpm11" name="D-Mannose 1-phosphate_c" compartment="c_tpm11" boundaryCondition="false">
      </species>
      <species id="cpd00485_c_tpm12" name="D-Mannose 1-phosphate_c" compartment="c_tpm12" boundaryCondition="false">
      </species>
      <species id="cpfdxo22_c_tpm1" name="Oxidized ferredoxin_c" compartment="c_tpm1" boundaryCondition="false">
      </species>
      <species id="cpfdxo22_c_tpm2" name="Oxidized ferredoxin_c" compartment="c_tpm2" boundaryCondition="false">
      </species>
      <species id="cpfdxo22_c_tpm3" name="Oxidized ferredoxin_c" compartment="c_tpm3" boundaryCondition="false">
      </species>
      <species id="cpfdxo22_c_tpm4" name="Oxidized ferredoxin_c" compartment="c_tpm4" boundaryCondition="false">
      </species>
      <species id="cpfdxo22_c_tpm5" name="Oxidized ferredoxin_c" compartment="c_tpm5" boundaryCondition="false">
      </species>
      <species id="cpfdxo22_c_tpm6" name="Oxidized ferredoxin_c" compartment="c_tpm6" boundaryCondition="false">
      </species>
      <species id="cpfdxo22_c_tpm7" name="Oxidized ferredoxin_c" compartment="c_tpm7" boundaryCondition="false">
      </species>
      <species id="cpfdxo22_c_tpm8" name="Oxidized ferredoxin_c" compartment="c_tpm8" boundaryCondition="false">
      </species>
      <species id="cpfdxo22_c_tpm9" name="Oxidized ferredoxin_c" compartment="c_tpm9" boundaryCondition="false">
      </species>
      <species id="cpfdxo22_c_tpm10" name="Oxidized ferredoxin_c" compartment="c_tpm10" boundaryCondition="false">
      </species>
      <species id="cpfdxo22_c_tpm11" name="Oxidized ferredoxin_c" compartment="c_tpm11" boundaryCondition="false">
      </species>
      <species id="cpfdxo22_c_tpm12" name="Oxidized ferredoxin_c" compartment="c_tpm12" boundaryCondition="false">
      </species>
      <species id="cpfdxr22_c_tpm1" name="Reduced ferredoxin_c" compartment="c_tpm1" boundaryCondition="false">
      </species>
      <species id="cpfdxr22_c_tpm2" name="Reduced ferredoxin_c" compartment="c_tpm2" boundaryCondition="false">
      </species>
      <species id="cpfdxr22_c_tpm3" name="Reduced ferredoxin_c" compartment="c_tpm3" boundaryCondition="false">
      </species>
      <species id="cpfdxr22_c_tpm4" name="Reduced ferredoxin_c" compartment="c_tpm4" boundaryCondition="false">
      </species>
      <species id="cpfdxr22_c_tpm5" name="Reduced ferredoxin_c" compartment="c_tpm5" boundaryCondition="false">
      </species>
      <species id="cpfdxr22_c_tpm6" name="Reduced ferredoxin_c" compartment="c_tpm6" boundaryCondition="false">
      </species>
      <species id="cpfdxr22_c_tpm7" name="Reduced ferredoxin_c" compartment="c_tpm7" boundaryCondition="false">
      </species>
      <species id="cpfdxr22_c_tpm8" name="Reduced ferredoxin_c" compartment="c_tpm8" boundaryCondition="false">
      </species>
      <species id="cpfdxr22_c_tpm9" name="Reduced ferredoxin_c" compartment="c_tpm9" boundaryCondition="false">
      </species>
      <species id="cpfdxr22_c_tpm10" name="Reduced ferredoxin_c" compartment="c_tpm10" boundaryCondition="false">
      </species>
      <species id="cpfdxr22_c_tpm11" name="Reduced ferredoxin_c" compartment="c_tpm11" boundaryCondition="false">
      </species>
      <species id="cpfdxr22_c_tpm12" name="Reduced ferredoxin_c" compartment="c_tpm12" boundaryCondition="false">
      </species>
      <species id="cpd00297_c_tpm1" name="dTDP_c" compartment="c_tpm1" boundaryCondition="false">
      </species>
      <species id="cpd00297_c_tpm2" name="dTDP_c" compartment="c_tpm2" boundaryCondition="false">
      </species>
      <species id="cpd00297_c_tpm3" name="dTDP_c" compartment="c_tpm3" boundaryCondition="false">
      </species>
      <species id="cpd00297_c_tpm4" name="dTDP_c" compartment="c_tpm4" boundaryCondition="false">
      </species>
      <species id="cpd00297_c_tpm5" name="dTDP_c" compartment="c_tpm5" boundaryCondition="false">
      </species>
      <species id="cpd00297_c_tpm6" name="dTDP_c" compartment="c_tpm6" boundaryCondition="false">
      </species>
      <species id="cpd00297_c_tpm7" name="dTDP_c" compartment="c_tpm7" boundaryCondition="false">
      </species>
      <species id="cpd00297_c_tpm8" name="dTDP_c" compartment="c_tpm8" boundaryCondition="false">
      </species>
      <species id="cpd00297_c_tpm9" name="dTDP_c" compartment="c_tpm9" boundaryCondition="false">
      </species>
      <species id="cpd00297_c_tpm10" name="dTDP_c" compartment="c_tpm10" boundaryCondition="false">
      </species>
      <species id="cpd00297_c_tpm11" name="dTDP_c" compartment="c_tpm11" boundaryCondition="false">
      </species>
      <species id="cpd00297_c_tpm12" name="dTDP_c" compartment="c_tpm12" boundaryCondition="false">
      </species>
      <species id="cpd00235_c_tpm1" name="D-mannose-6-phosphate_c" compartment="c_tpm1" boundaryCondition="false">
      </species>
      <species id="cpd00235_c_tpm2" name="D-mannose-6-phosphate_c" compartment="c_tpm2" boundaryCondition="false">
      </species>
      <species id="cpd00235_c_tpm3" name="D-mannose-6-phosphate_c" compartment="c_tpm3" boundaryCondition="false">
      </species>
      <species id="cpd00235_c_tpm4" name="D-mannose-6-phosphate_c" compartment="c_tpm4" boundaryCondition="false">
      </species>
      <species id="cpd00235_c_tpm5" name="D-mannose-6-phosphate_c" compartment="c_tpm5" boundaryCondition="false">
      </species>
      <species id="cpd00235_c_tpm6" name="D-mannose-6-phosphate_c" compartment="c_tpm6" boundaryCondition="false">
      </species>
      <species id="cpd00235_c_tpm7" name="D-mannose-6-phosphate_c" compartment="c_tpm7" boundaryCondition="false">
      </species>
      <species id="cpd00235_c_tpm8" name="D-mannose-6-phosphate_c" compartment="c_tpm8" boundaryCondition="false">
      </species>
      <species id="cpd00235_c_tpm9" name="D-mannose-6-phosphate_c" compartment="c_tpm9" boundaryCondition="false">
      </species>
      <species id="cpd00235_c_tpm10" name="D-mannose-6-phosphate_c" compartment="c_tpm10" boundaryCondition="false">
      </species>
      <species id="cpd00235_c_tpm11" name="D-mannose-6-phosphate_c" compartment="c_tpm11" boundaryCondition="false">
      </species>
      <species id="cpd00235_c_tpm12" name="D-mannose-6-phosphate_c" compartment="c_tpm12" boundaryCondition="false">
      </species>
      <species id="cpd01646_c_tpm1" name="2-Isopropylmalate_c" compartment="c_tpm1" boundaryCondition="false">
      </species>
      <species id="cpd01646_c_tpm2" name="2-Isopropylmalate_c" compartment="c_tpm2" boundaryCondition="false">
      </species>
      <species id="cpd01646_c_tpm3" name="2-Isopropylmalate_c" compartment="c_tpm3" boundaryCondition="false">
      </species>
      <species id="cpd01646_c_tpm4" name="2-Isopropylmalate_c" compartment="c_tpm4" boundaryCondition="false">
      </species>
      <species id="cpd01646_c_tpm5" name="2-Isopropylmalate_c" compartment="c_tpm5" boundaryCondition="false">
      </species>
      <species id="cpd01646_c_tpm6" name="2-Isopropylmalate_c" compartment="c_tpm6" boundaryCondition="false">
      </species>
      <species id="cpd01646_c_tpm7" name="2-Isopropylmalate_c" compartment="c_tpm7" boundaryCondition="false">
      </species>
      <species id="cpd01646_c_tpm8" name="2-Isopropylmalate_c" compartment="c_tpm8" boundaryCondition="false">
      </species>
      <species id="cpd01646_c_tpm9" name="2-Isopropylmalate_c" compartment="c_tpm9" boundaryCondition="false">
      </species>
      <species id="cpd01646_c_tpm10" name="2-Isopropylmalate_c" compartment="c_tpm10" boundaryCondition="false">
      </species>
      <species id="cpd01646_c_tpm11" name="2-Isopropylmalate_c" compartment="c_tpm11" boundaryCondition="false">
      </species>
      <species id="cpd01646_c_tpm12" name="2-Isopropylmalate_c" compartment="c_tpm12" boundaryCondition="false">
      </species>
      <species id="cpd00123_c_tpm1" name="3-Methyl-2-oxobutanoate_c" compartment="c_tpm1" boundaryCondition="false">
      </species>
      <species id="cpd00123_c_tpm2" name="3-Methyl-2-oxobutanoate_c" compartment="c_tpm2" boundaryCondition="false">
      </species>
      <species id="cpd00123_c_tpm3" name="3-Methyl-2-oxobutanoate_c" compartment="c_tpm3" boundaryCondition="false">
      </species>
      <species id="cpd00123_c_tpm4" name="3-Methyl-2-oxobutanoate_c" compartment="c_tpm4" boundaryCondition="false">
      </species>
      <species id="cpd00123_c_tpm5" name="3-Methyl-2-oxobutanoate_c" compartment="c_tpm5" boundaryCondition="false">
      </species>
      <species id="cpd00123_c_tpm6" name="3-Methyl-2-oxobutanoate_c" compartment="c_tpm6" boundaryCondition="false">
      </species>
      <species id="cpd00123_c_tpm7" name="3-Methyl-2-oxobutanoate_c" compartment="c_tpm7" boundaryCondition="false">
      </species>
      <species id="cpd00123_c_tpm8" name="3-Methyl-2-oxobutanoate_c" compartment="c_tpm8" boundaryCondition="false">
      </species>
      <species id="cpd00123_c_tpm9" name="3-Methyl-2-oxobutanoate_c" compartment="c_tpm9" boundaryCondition="false">
      </species>
      <species id="cpd00123_c_tpm10" name="3-Methyl-2-oxobutanoate_c" compartment="c_tpm10" boundaryCondition="false">
      </species>
      <species id="cpd00123_c_tpm11" name="3-Methyl-2-oxobutanoate_c" compartment="c_tpm11" boundaryCondition="false">
      </species>
      <species id="cpd00123_c_tpm12" name="3-Methyl-2-oxobutanoate_c" compartment="c_tpm12" boundaryCondition="false">
      </species>
      <species id="cpd00030_c_tpm1" name="Mn2+_c" compartment="c_tpm1" boundaryCondition="false">
      </species>
      <species id="cpd00030_c_tpm2" name="Mn2+_c" compartment="c_tpm2" boundaryCondition="false">
      </species>
      <species id="cpd00030_c_tpm3" name="Mn2+_c" compartment="c_tpm3" boundaryCondition="false">
      </species>
      <species id="cpd00030_c_tpm4" name="Mn2+_c" compartment="c_tpm4" boundaryCondition="false">
      </species>
      <species id="cpd00030_c_tpm5" name="Mn2+_c" compartment="c_tpm5" boundaryCondition="false">
      </species>
      <species id="cpd00030_c_tpm6" name="Mn2+_c" compartment="c_tpm6" boundaryCondition="false">
      </species>
      <species id="cpd00030_c_tpm7" name="Mn2+_c" compartment="c_tpm7" boundaryCondition="false">
      </species>
      <species id="cpd00030_c_tpm8" name="Mn2+_c" compartment="c_tpm8" boundaryCondition="false">
      </species>
      <species id="cpd00030_c_tpm9" name="Mn2+_c" compartment="c_tpm9" boundaryCondition="false">
      </species>
      <species id="cpd00030_c_tpm10" name="Mn2+_c" compartment="c_tpm10" boundaryCondition="false">
      </species>
      <species id="cpd00030_c_tpm11" name="Mn2+_c" compartment="c_tpm11" boundaryCondition="false">
      </species>
      <species id="cpd00030_c_tpm12" name="Mn2+_c" compartment="c_tpm12" boundaryCondition="false">
      </species>
      <species id="cpd00030_p_tpm1" name="Mn2+_p" compartment="p_tpm1" boundaryCondition="false">
      </species>
      <species id="cpd00030_p_tpm2" name="Mn2+_p" compartment="p_tpm2" boundaryCondition="false">
      </species>
      <species id="cpd00030_p_tpm3" name="Mn2+_p" compartment="p_tpm3" boundaryCondition="false">
      </species>
      <species id="cpd00030_p_tpm4" name="Mn2+_p" compartment="p_tpm4" boundaryCondition="false">
      </species>
      <species id="cpd00030_p_tpm5" name="Mn2+_p" compartment="p_tpm5" boundaryCondition="false">
      </species>
      <species id="cpd00030_p_tpm6" name="Mn2+_p" compartment="p_tpm6" boundaryCondition="false">
      </species>
      <species id="cpd00030_p_tpm7" name="Mn2+_p" compartment="p_tpm7" boundaryCondition="false">
      </species>
      <species id="cpd00030_p_tpm8" name="Mn2+_p" compartment="p_tpm8" boundaryCondition="false">
      </species>
      <species id="cpd00030_p_tpm9" name="Mn2+_p" compartment="p_tpm9" boundaryCondition="false">
      </species>
      <species id="cpd00030_p_tpm10" name="Mn2+_p" compartment="p_tpm10" boundaryCondition="false">
      </species>
      <species id="cpd00030_p_tpm11" name="Mn2+_p" compartment="p_tpm11" boundaryCondition="false">
      </species>
      <species id="cpd00030_p_tpm12" name="Mn2+_p" compartment="p_tpm12" boundaryCondition="false">
      </species>
      <species id="cpd00807_c_tpm1" name="L-histidinol-phosphate_c" compartment="c_tpm1" boundaryCondition="false">
      </species>
      <species id="cpd00807_c_tpm2" name="L-histidinol-phosphate_c" compartment="c_tpm2" boundaryCondition="false">
      </species>
      <species id="cpd00807_c_tpm3" name="L-histidinol-phosphate_c" compartment="c_tpm3" boundaryCondition="false">
      </species>
      <species id="cpd00807_c_tpm4" name="L-histidinol-phosphate_c" compartment="c_tpm4" boundaryCondition="false">
      </species>
      <species id="cpd00807_c_tpm5" name="L-histidinol-phosphate_c" compartment="c_tpm5" boundaryCondition="false">
      </species>
      <species id="cpd00807_c_tpm6" name="L-histidinol-phosphate_c" compartment="c_tpm6" boundaryCondition="false">
      </species>
      <species id="cpd00807_c_tpm7" name="L-histidinol-phosphate_c" compartment="c_tpm7" boundaryCondition="false">
      </species>
      <species id="cpd00807_c_tpm8" name="L-histidinol-phosphate_c" compartment="c_tpm8" boundaryCondition="false">
      </species>
      <species id="cpd00807_c_tpm9" name="L-histidinol-phosphate_c" compartment="c_tpm9" boundaryCondition="false">
      </species>
      <species id="cpd00807_c_tpm10" name="L-histidinol-phosphate_c" compartment="c_tpm10" boundaryCondition="false">
      </species>
      <species id="cpd00807_c_tpm11" name="L-histidinol-phosphate_c" compartment="c_tpm11" boundaryCondition="false">
      </species>
      <species id="cpd00807_c_tpm12" name="L-histidinol-phosphate_c" compartment="c_tpm12" boundaryCondition="false">
      </species>
      <species id="cpd00930_c_tpm1" name="imidazole acetol-phosphate_c" compartment="c_tpm1" boundaryCondition="false">
      </species>
      <species id="cpd00930_c_tpm2" name="imidazole acetol-phosphate_c" compartment="c_tpm2" boundaryCondition="false">
      </species>
      <species id="cpd00930_c_tpm3" name="imidazole acetol-phosphate_c" compartment="c_tpm3" boundaryCondition="false">
      </species>
      <species id="cpd00930_c_tpm4" name="imidazole acetol-phosphate_c" compartment="c_tpm4" boundaryCondition="false">
      </species>
      <species id="cpd00930_c_tpm5" name="imidazole acetol-phosphate_c" compartment="c_tpm5" boundaryCondition="false">
      </species>
      <species id="cpd00930_c_tpm6" name="imidazole acetol-phosphate_c" compartment="c_tpm6" boundaryCondition="false">
      </species>
      <species id="cpd00930_c_tpm7" name="imidazole acetol-phosphate_c" compartment="c_tpm7" boundaryCondition="false">
      </species>
      <species id="cpd00930_c_tpm8" name="imidazole acetol-phosphate_c" compartment="c_tpm8" boundaryCondition="false">
      </species>
      <species id="cpd00930_c_tpm9" name="imidazole acetol-phosphate_c" compartment="c_tpm9" boundaryCondition="false">
      </species>
      <species id="cpd00930_c_tpm10" name="imidazole acetol-phosphate_c" compartment="c_tpm10" boundaryCondition="false">
      </species>
      <species id="cpd00930_c_tpm11" name="imidazole acetol-phosphate_c" compartment="c_tpm11" boundaryCondition="false">
      </species>
      <species id="cpd00930_c_tpm12" name="imidazole acetol-phosphate_c" compartment="c_tpm12" boundaryCondition="false">
      </species>
      <species id="cpd00867_c_tpm1" name="Inositol 1-phosphate_c" compartment="c_tpm1" boundaryCondition="false">
      </species>
      <species id="cpd00867_c_tpm2" name="Inositol 1-phosphate_c" compartment="c_tpm2" boundaryCondition="false">
      </species>
      <species id="cpd00867_c_tpm3" name="Inositol 1-phosphate_c" compartment="c_tpm3" boundaryCondition="false">
      </species>
      <species id="cpd00867_c_tpm4" name="Inositol 1-phosphate_c" compartment="c_tpm4" boundaryCondition="false">
      </species>
      <species id="cpd00867_c_tpm5" name="Inositol 1-phosphate_c" compartment="c_tpm5" boundaryCondition="false">
      </species>
      <species id="cpd00867_c_tpm6" name="Inositol 1-phosphate_c" compartment="c_tpm6" boundaryCondition="false">
      </species>
      <species id="cpd00867_c_tpm7" name="Inositol 1-phosphate_c" compartment="c_tpm7" boundaryCondition="false">
      </species>
      <species id="cpd00867_c_tpm8" name="Inositol 1-phosphate_c" compartment="c_tpm8" boundaryCondition="false">
      </species>
      <species id="cpd00867_c_tpm9" name="Inositol 1-phosphate_c" compartment="c_tpm9" boundaryCondition="false">
      </species>
      <species id="cpd00867_c_tpm10" name="Inositol 1-phosphate_c" compartment="c_tpm10" boundaryCondition="false">
      </species>
      <species id="cpd00867_c_tpm11" name="Inositol 1-phosphate_c" compartment="c_tpm11" boundaryCondition="false">
      </species>
      <species id="cpd00867_c_tpm12" name="Inositol 1-phosphate_c" compartment="c_tpm12" boundaryCondition="false">
      </species>
      <species id="cpd00079_c_tpm1" name="D-glucose-6-phosphate_c" compartment="c_tpm1" boundaryCondition="false">
      </species>
      <species id="cpd00079_c_tpm2" name="D-glucose-6-phosphate_c" compartment="c_tpm2" boundaryCondition="false">
      </species>
      <species id="cpd00079_c_tpm3" name="D-glucose-6-phosphate_c" compartment="c_tpm3" boundaryCondition="false">
      </species>
      <species id="cpd00079_c_tpm4" name="D-glucose-6-phosphate_c" compartment="c_tpm4" boundaryCondition="false">
      </species>
      <species id="cpd00079_c_tpm5" name="D-glucose-6-phosphate_c" compartment="c_tpm5" boundaryCondition="false">
      </species>
      <species id="cpd00079_c_tpm6" name="D-glucose-6-phosphate_c" compartment="c_tpm6" boundaryCondition="false">
      </species>
      <species id="cpd00079_c_tpm7" name="D-glucose-6-phosphate_c" compartment="c_tpm7" boundaryCondition="false">
      </species>
      <species id="cpd00079_c_tpm8" name="D-glucose-6-phosphate_c" compartment="c_tpm8" boundaryCondition="false">
      </species>
      <species id="cpd00079_c_tpm9" name="D-glucose-6-phosphate_c" compartment="c_tpm9" boundaryCondition="false">
      </species>
      <species id="cpd00079_c_tpm10" name="D-glucose-6-phosphate_c" compartment="c_tpm10" boundaryCondition="false">
      </species>
      <species id="cpd00079_c_tpm11" name="D-glucose-6-phosphate_c" compartment="c_tpm11" boundaryCondition="false">
      </species>
      <species id="cpd00079_c_tpm12" name="D-glucose-6-phosphate_c" compartment="c_tpm12" boundaryCondition="false">
      </species>
      <species id="cpd02843_c_tpm1" name="D-erythro-imidazole-glycerol-phosphate_c" compartment="c_tpm1" boundaryCondition="false">
      </species>
      <species id="cpd02843_c_tpm2" name="D-erythro-imidazole-glycerol-phosphate_c" compartment="c_tpm2" boundaryCondition="false">
      </species>
      <species id="cpd02843_c_tpm3" name="D-erythro-imidazole-glycerol-phosphate_c" compartment="c_tpm3" boundaryCondition="false">
      </species>
      <species id="cpd02843_c_tpm4" name="D-erythro-imidazole-glycerol-phosphate_c" compartment="c_tpm4" boundaryCondition="false">
      </species>
      <species id="cpd02843_c_tpm5" name="D-erythro-imidazole-glycerol-phosphate_c" compartment="c_tpm5" boundaryCondition="false">
      </species>
      <species id="cpd02843_c_tpm6" name="D-erythro-imidazole-glycerol-phosphate_c" compartment="c_tpm6" boundaryCondition="false">
      </species>
      <species id="cpd02843_c_tpm7" name="D-erythro-imidazole-glycerol-phosphate_c" compartment="c_tpm7" boundaryCondition="false">
      </species>
      <species id="cpd02843_c_tpm8" name="D-erythro-imidazole-glycerol-phosphate_c" compartment="c_tpm8" boundaryCondition="false">
      </species>
      <species id="cpd02843_c_tpm9" name="D-erythro-imidazole-glycerol-phosphate_c" compartment="c_tpm9" boundaryCondition="false">
      </species>
      <species id="cpd02843_c_tpm10" name="D-erythro-imidazole-glycerol-phosphate_c" compartment="c_tpm10" boundaryCondition="false">
      </species>
      <species id="cpd02843_c_tpm11" name="D-erythro-imidazole-glycerol-phosphate_c" compartment="c_tpm11" boundaryCondition="false">
      </species>
      <species id="cpd02843_c_tpm12" name="D-erythro-imidazole-glycerol-phosphate_c" compartment="c_tpm12" boundaryCondition="false">
      </species>
      <species id="cpd02851_c_tpm1" name="AICAR_c" compartment="c_tpm1" boundaryCondition="false">
      </species>
      <species id="cpd02851_c_tpm2" name="AICAR_c" compartment="c_tpm2" boundaryCondition="false">
      </species>
      <species id="cpd02851_c_tpm3" name="AICAR_c" compartment="c_tpm3" boundaryCondition="false">
      </species>
      <species id="cpd02851_c_tpm4" name="AICAR_c" compartment="c_tpm4" boundaryCondition="false">
      </species>
      <species id="cpd02851_c_tpm5" name="AICAR_c" compartment="c_tpm5" boundaryCondition="false">
      </species>
      <species id="cpd02851_c_tpm6" name="AICAR_c" compartment="c_tpm6" boundaryCondition="false">
      </species>
      <species id="cpd02851_c_tpm7" name="AICAR_c" compartment="c_tpm7" boundaryCondition="false">
      </species>
      <species id="cpd02851_c_tpm8" name="AICAR_c" compartment="c_tpm8" boundaryCondition="false">
      </species>
      <species id="cpd02851_c_tpm9" name="AICAR_c" compartment="c_tpm9" boundaryCondition="false">
      </species>
      <species id="cpd02851_c_tpm10" name="AICAR_c" compartment="c_tpm10" boundaryCondition="false">
      </species>
      <species id="cpd02851_c_tpm11" name="AICAR_c" compartment="c_tpm11" boundaryCondition="false">
      </species>
      <species id="cpd02851_c_tpm12" name="AICAR_c" compartment="c_tpm12" boundaryCondition="false">
      </species>
      <species id="cpd02991_c_tpm1" name="phosphoribulosylformimino-AICAR-phosphate_c" compartment="c_tpm1" boundaryCondition="false">
      </species>
      <species id="cpd02991_c_tpm2" name="phosphoribulosylformimino-AICAR-phosphate_c" compartment="c_tpm2" boundaryCondition="false">
      </species>
      <species id="cpd02991_c_tpm3" name="phosphoribulosylformimino-AICAR-phosphate_c" compartment="c_tpm3" boundaryCondition="false">
      </species>
      <species id="cpd02991_c_tpm4" name="phosphoribulosylformimino-AICAR-phosphate_c" compartment="c_tpm4" boundaryCondition="false">
      </species>
      <species id="cpd02991_c_tpm5" name="phosphoribulosylformimino-AICAR-phosphate_c" compartment="c_tpm5" boundaryCondition="false">
      </species>
      <species id="cpd02991_c_tpm6" name="phosphoribulosylformimino-AICAR-phosphate_c" compartment="c_tpm6" boundaryCondition="false">
      </species>
      <species id="cpd02991_c_tpm7" name="phosphoribulosylformimino-AICAR-phosphate_c" compartment="c_tpm7" boundaryCondition="false">
      </species>
      <species id="cpd02991_c_tpm8" name="phosphoribulosylformimino-AICAR-phosphate_c" compartment="c_tpm8" boundaryCondition="false">
      </species>
      <species id="cpd02991_c_tpm9" name="phosphoribulosylformimino-AICAR-phosphate_c" compartment="c_tpm9" boundaryCondition="false">
      </species>
      <species id="cpd02991_c_tpm10" name="phosphoribulosylformimino-AICAR-phosphate_c" compartment="c_tpm10" boundaryCondition="false">
      </species>
      <species id="cpd02991_c_tpm11" name="phosphoribulosylformimino-AICAR-phosphate_c" compartment="c_tpm11" boundaryCondition="false">
      </species>
      <species id="cpd02991_c_tpm12" name="phosphoribulosylformimino-AICAR-phosphate_c" compartment="c_tpm12" boundaryCondition="false">
      </species>
      <species id="cpd00145_c_tpm1" name="Hydroxypyruvate_c" compartment="c_tpm1" boundaryCondition="false">
      </species>
      <species id="cpd00145_c_tpm2" name="Hydroxypyruvate_c" compartment="c_tpm2" boundaryCondition="false">
      </species>
      <species id="cpd00145_c_tpm3" name="Hydroxypyruvate_c" compartment="c_tpm3" boundaryCondition="false">
      </species>
      <species id="cpd00145_c_tpm4" name="Hydroxypyruvate_c" compartment="c_tpm4" boundaryCondition="false">
      </species>
      <species id="cpd00145_c_tpm5" name="Hydroxypyruvate_c" compartment="c_tpm5" boundaryCondition="false">
      </species>
      <species id="cpd00145_c_tpm6" name="Hydroxypyruvate_c" compartment="c_tpm6" boundaryCondition="false">
      </species>
      <species id="cpd00145_c_tpm7" name="Hydroxypyruvate_c" compartment="c_tpm7" boundaryCondition="false">
      </species>
      <species id="cpd00145_c_tpm8" name="Hydroxypyruvate_c" compartment="c_tpm8" boundaryCondition="false">
      </species>
      <species id="cpd00145_c_tpm9" name="Hydroxypyruvate_c" compartment="c_tpm9" boundaryCondition="false">
      </species>
      <species id="cpd00145_c_tpm10" name="Hydroxypyruvate_c" compartment="c_tpm10" boundaryCondition="false">
      </species>
      <species id="cpd00145_c_tpm11" name="Hydroxypyruvate_c" compartment="c_tpm11" boundaryCondition="false">
      </species>
      <species id="cpd00145_c_tpm12" name="Hydroxypyruvate_c" compartment="c_tpm12" boundaryCondition="false">
      </species>
      <species id="cpd00223_c_tpm1" name="Glycerate_c" compartment="c_tpm1" boundaryCondition="false">
      </species>
      <species id="cpd00223_c_tpm2" name="Glycerate_c" compartment="c_tpm2" boundaryCondition="false">
      </species>
      <species id="cpd00223_c_tpm3" name="Glycerate_c" compartment="c_tpm3" boundaryCondition="false">
      </species>
      <species id="cpd00223_c_tpm4" name="Glycerate_c" compartment="c_tpm4" boundaryCondition="false">
      </species>
      <species id="cpd00223_c_tpm5" name="Glycerate_c" compartment="c_tpm5" boundaryCondition="false">
      </species>
      <species id="cpd00223_c_tpm6" name="Glycerate_c" compartment="c_tpm6" boundaryCondition="false">
      </species>
      <species id="cpd00223_c_tpm7" name="Glycerate_c" compartment="c_tpm7" boundaryCondition="false">
      </species>
      <species id="cpd00223_c_tpm8" name="Glycerate_c" compartment="c_tpm8" boundaryCondition="false">
      </species>
      <species id="cpd00223_c_tpm9" name="Glycerate_c" compartment="c_tpm9" boundaryCondition="false">
      </species>
      <species id="cpd00223_c_tpm10" name="Glycerate_c" compartment="c_tpm10" boundaryCondition="false">
      </species>
      <species id="cpd00223_c_tpm11" name="Glycerate_c" compartment="c_tpm11" boundaryCondition="false">
      </species>
      <species id="cpd00223_c_tpm12" name="Glycerate_c" compartment="c_tpm12" boundaryCondition="false">
      </species>
      <species id="cpdLiG3P_c_tpm1" name="1-octadec-9-12-dienoyl-sn-glycerol 3-phosphate_c" compartment="c_tpm1" boundaryCondition="false">
      </species>
      <species id="cpdLiG3P_c_tpm2" name="1-octadec-9-12-dienoyl-sn-glycerol 3-phosphate_c" compartment="c_tpm2" boundaryCondition="false">
      </species>
      <species id="cpdLiG3P_c_tpm3" name="1-octadec-9-12-dienoyl-sn-glycerol 3-phosphate_c" compartment="c_tpm3" boundaryCondition="false">
      </species>
      <species id="cpdLiG3P_c_tpm4" name="1-octadec-9-12-dienoyl-sn-glycerol 3-phosphate_c" compartment="c_tpm4" boundaryCondition="false">
      </species>
      <species id="cpdLiG3P_c_tpm5" name="1-octadec-9-12-dienoyl-sn-glycerol 3-phosphate_c" compartment="c_tpm5" boundaryCondition="false">
      </species>
      <species id="cpdLiG3P_c_tpm6" name="1-octadec-9-12-dienoyl-sn-glycerol 3-phosphate_c" compartment="c_tpm6" boundaryCondition="false">
      </species>
      <species id="cpdLiG3P_c_tpm7" name="1-octadec-9-12-dienoyl-sn-glycerol 3-phosphate_c" compartment="c_tpm7" boundaryCondition="false">
      </species>
      <species id="cpdLiG3P_c_tpm8" name="1-octadec-9-12-dienoyl-sn-glycerol 3-phosphate_c" compartment="c_tpm8" boundaryCondition="false">
      </species>
      <species id="cpdLiG3P_c_tpm9" name="1-octadec-9-12-dienoyl-sn-glycerol 3-phosphate_c" compartment="c_tpm9" boundaryCondition="false">
      </species>
      <species id="cpdLiG3P_c_tpm10" name="1-octadec-9-12-dienoyl-sn-glycerol 3-phosphate_c" compartment="c_tpm10" boundaryCondition="false">
      </species>
      <species id="cpdLiG3P_c_tpm11" name="1-octadec-9-12-dienoyl-sn-glycerol 3-phosphate_c" compartment="c_tpm11" boundaryCondition="false">
      </species>
      <species id="cpdLiG3P_c_tpm12" name="1-octadec-9-12-dienoyl-sn-glycerol 3-phosphate_c" compartment="c_tpm12" boundaryCondition="false">
      </species>
      <species id="cpd00080_c_tpm1" name="Glycerol-3-phosphate_c" compartment="c_tpm1" boundaryCondition="false">
      </species>
      <species id="cpd00080_c_tpm2" name="Glycerol-3-phosphate_c" compartment="c_tpm2" boundaryCondition="false">
      </species>
      <species id="cpd00080_c_tpm3" name="Glycerol-3-phosphate_c" compartment="c_tpm3" boundaryCondition="false">
      </species>
      <species id="cpd00080_c_tpm4" name="Glycerol-3-phosphate_c" compartment="c_tpm4" boundaryCondition="false">
      </species>
      <species id="cpd00080_c_tpm5" name="Glycerol-3-phosphate_c" compartment="c_tpm5" boundaryCondition="false">
      </species>
      <species id="cpd00080_c_tpm6" name="Glycerol-3-phosphate_c" compartment="c_tpm6" boundaryCondition="false">
      </species>
      <species id="cpd00080_c_tpm7" name="Glycerol-3-phosphate_c" compartment="c_tpm7" boundaryCondition="false">
      </species>
      <species id="cpd00080_c_tpm8" name="Glycerol-3-phosphate_c" compartment="c_tpm8" boundaryCondition="false">
      </species>
      <species id="cpd00080_c_tpm9" name="Glycerol-3-phosphate_c" compartment="c_tpm9" boundaryCondition="false">
      </species>
      <species id="cpd00080_c_tpm10" name="Glycerol-3-phosphate_c" compartment="c_tpm10" boundaryCondition="false">
      </species>
      <species id="cpd00080_c_tpm11" name="Glycerol-3-phosphate_c" compartment="c_tpm11" boundaryCondition="false">
      </species>
      <species id="cpd00080_c_tpm12" name="Glycerol-3-phosphate_c" compartment="c_tpm12" boundaryCondition="false">
      </species>
      <species id="cpd14881_c_tpm1" name="Linoleoyl-ACP_c" compartment="c_tpm1" boundaryCondition="false">
      </species>
      <species id="cpd14881_c_tpm2" name="Linoleoyl-ACP_c" compartment="c_tpm2" boundaryCondition="false">
      </species>
      <species id="cpd14881_c_tpm3" name="Linoleoyl-ACP_c" compartment="c_tpm3" boundaryCondition="false">
      </species>
      <species id="cpd14881_c_tpm4" name="Linoleoyl-ACP_c" compartment="c_tpm4" boundaryCondition="false">
      </species>
      <species id="cpd14881_c_tpm5" name="Linoleoyl-ACP_c" compartment="c_tpm5" boundaryCondition="false">
      </species>
      <species id="cpd14881_c_tpm6" name="Linoleoyl-ACP_c" compartment="c_tpm6" boundaryCondition="false">
      </species>
      <species id="cpd14881_c_tpm7" name="Linoleoyl-ACP_c" compartment="c_tpm7" boundaryCondition="false">
      </species>
      <species id="cpd14881_c_tpm8" name="Linoleoyl-ACP_c" compartment="c_tpm8" boundaryCondition="false">
      </species>
      <species id="cpd14881_c_tpm9" name="Linoleoyl-ACP_c" compartment="c_tpm9" boundaryCondition="false">
      </species>
      <species id="cpd14881_c_tpm10" name="Linoleoyl-ACP_c" compartment="c_tpm10" boundaryCondition="false">
      </species>
      <species id="cpd14881_c_tpm11" name="Linoleoyl-ACP_c" compartment="c_tpm11" boundaryCondition="false">
      </species>
      <species id="cpd14881_c_tpm12" name="Linoleoyl-ACP_c" compartment="c_tpm12" boundaryCondition="false">
      </species>
      <species id="cp_aLG3P_c_tpm1" name="1-octadec-9-12-15-trienoyl-sn-glycerol 3-phosphate_c" compartment="c_tpm1" boundaryCondition="false">
      </species>
      <species id="cp_aLG3P_c_tpm2" name="1-octadec-9-12-15-trienoyl-sn-glycerol 3-phosphate_c" compartment="c_tpm2" boundaryCondition="false">
      </species>
      <species id="cp_aLG3P_c_tpm3" name="1-octadec-9-12-15-trienoyl-sn-glycerol 3-phosphate_c" compartment="c_tpm3" boundaryCondition="false">
      </species>
      <species id="cp_aLG3P_c_tpm4" name="1-octadec-9-12-15-trienoyl-sn-glycerol 3-phosphate_c" compartment="c_tpm4" boundaryCondition="false">
      </species>
      <species id="cp_aLG3P_c_tpm5" name="1-octadec-9-12-15-trienoyl-sn-glycerol 3-phosphate_c" compartment="c_tpm5" boundaryCondition="false">
      </species>
      <species id="cp_aLG3P_c_tpm6" name="1-octadec-9-12-15-trienoyl-sn-glycerol 3-phosphate_c" compartment="c_tpm6" boundaryCondition="false">
      </species>
      <species id="cp_aLG3P_c_tpm7" name="1-octadec-9-12-15-trienoyl-sn-glycerol 3-phosphate_c" compartment="c_tpm7" boundaryCondition="false">
      </species>
      <species id="cp_aLG3P_c_tpm8" name="1-octadec-9-12-15-trienoyl-sn-glycerol 3-phosphate_c" compartment="c_tpm8" boundaryCondition="false">
      </species>
      <species id="cp_aLG3P_c_tpm9" name="1-octadec-9-12-15-trienoyl-sn-glycerol 3-phosphate_c" compartment="c_tpm9" boundaryCondition="false">
      </species>
      <species id="cp_aLG3P_c_tpm10" name="1-octadec-9-12-15-trienoyl-sn-glycerol 3-phosphate_c" compartment="c_tpm10" boundaryCondition="false">
      </species>
      <species id="cp_aLG3P_c_tpm11" name="1-octadec-9-12-15-trienoyl-sn-glycerol 3-phosphate_c" compartment="c_tpm11" boundaryCondition="false">
      </species>
      <species id="cp_aLG3P_c_tpm12" name="1-octadec-9-12-15-trienoyl-sn-glycerol 3-phosphate_c" compartment="c_tpm12" boundaryCondition="false">
      </species>
      <species id="cpd14882_c_tpm1" name="alpha-Linolenoyl-ACP_c" compartment="c_tpm1" boundaryCondition="false">
      </species>
      <species id="cpd14882_c_tpm2" name="alpha-Linolenoyl-ACP_c" compartment="c_tpm2" boundaryCondition="false">
      </species>
      <species id="cpd14882_c_tpm3" name="alpha-Linolenoyl-ACP_c" compartment="c_tpm3" boundaryCondition="false">
      </species>
      <species id="cpd14882_c_tpm4" name="alpha-Linolenoyl-ACP_c" compartment="c_tpm4" boundaryCondition="false">
      </species>
      <species id="cpd14882_c_tpm5" name="alpha-Linolenoyl-ACP_c" compartment="c_tpm5" boundaryCondition="false">
      </species>
      <species id="cpd14882_c_tpm6" name="alpha-Linolenoyl-ACP_c" compartment="c_tpm6" boundaryCondition="false">
      </species>
      <species id="cpd14882_c_tpm7" name="alpha-Linolenoyl-ACP_c" compartment="c_tpm7" boundaryCondition="false">
      </species>
      <species id="cpd14882_c_tpm8" name="alpha-Linolenoyl-ACP_c" compartment="c_tpm8" boundaryCondition="false">
      </species>
      <species id="cpd14882_c_tpm9" name="alpha-Linolenoyl-ACP_c" compartment="c_tpm9" boundaryCondition="false">
      </species>
      <species id="cpd14882_c_tpm10" name="alpha-Linolenoyl-ACP_c" compartment="c_tpm10" boundaryCondition="false">
      </species>
      <species id="cpd14882_c_tpm11" name="alpha-Linolenoyl-ACP_c" compartment="c_tpm11" boundaryCondition="false">
      </species>
      <species id="cpd14882_c_tpm12" name="alpha-Linolenoyl-ACP_c" compartment="c_tpm12" boundaryCondition="false">
      </species>
      <species id="1odec9eg3p_c_tpm1" name="1-octadec-9-enoyl-sn-glycerol 3-phosphate_c" compartment="c_tpm1" boundaryCondition="false">
      </species>
      <species id="1odec9eg3p_c_tpm2" name="1-octadec-9-enoyl-sn-glycerol 3-phosphate_c" compartment="c_tpm2" boundaryCondition="false">
      </species>
      <species id="1odec9eg3p_c_tpm3" name="1-octadec-9-enoyl-sn-glycerol 3-phosphate_c" compartment="c_tpm3" boundaryCondition="false">
      </species>
      <species id="1odec9eg3p_c_tpm4" name="1-octadec-9-enoyl-sn-glycerol 3-phosphate_c" compartment="c_tpm4" boundaryCondition="false">
      </species>
      <species id="1odec9eg3p_c_tpm5" name="1-octadec-9-enoyl-sn-glycerol 3-phosphate_c" compartment="c_tpm5" boundaryCondition="false">
      </species>
      <species id="1odec9eg3p_c_tpm6" name="1-octadec-9-enoyl-sn-glycerol 3-phosphate_c" compartment="c_tpm6" boundaryCondition="false">
      </species>
      <species id="1odec9eg3p_c_tpm7" name="1-octadec-9-enoyl-sn-glycerol 3-phosphate_c" compartment="c_tpm7" boundaryCondition="false">
      </species>
      <species id="1odec9eg3p_c_tpm8" name="1-octadec-9-enoyl-sn-glycerol 3-phosphate_c" compartment="c_tpm8" boundaryCondition="false">
      </species>
      <species id="1odec9eg3p_c_tpm9" name="1-octadec-9-enoyl-sn-glycerol 3-phosphate_c" compartment="c_tpm9" boundaryCondition="false">
      </species>
      <species id="1odec9eg3p_c_tpm10" name="1-octadec-9-enoyl-sn-glycerol 3-phosphate_c" compartment="c_tpm10" boundaryCondition="false">
      </species>
      <species id="1odec9eg3p_c_tpm11" name="1-octadec-9-enoyl-sn-glycerol 3-phosphate_c" compartment="c_tpm11" boundaryCondition="false">
      </species>
      <species id="1odec9eg3p_c_tpm12" name="1-octadec-9-enoyl-sn-glycerol 3-phosphate_c" compartment="c_tpm12" boundaryCondition="false">
      </species>
      <species id="cpd11825_c_tpm1" name="Octadecenoyl-ACP_c" compartment="c_tpm1" boundaryCondition="false">
      </species>
      <species id="cpd11825_c_tpm2" name="Octadecenoyl-ACP_c" compartment="c_tpm2" boundaryCondition="false">
      </species>
      <species id="cpd11825_c_tpm3" name="Octadecenoyl-ACP_c" compartment="c_tpm3" boundaryCondition="false">
      </species>
      <species id="cpd11825_c_tpm4" name="Octadecenoyl-ACP_c" compartment="c_tpm4" boundaryCondition="false">
      </species>
      <species id="cpd11825_c_tpm5" name="Octadecenoyl-ACP_c" compartment="c_tpm5" boundaryCondition="false">
      </species>
      <species id="cpd11825_c_tpm6" name="Octadecenoyl-ACP_c" compartment="c_tpm6" boundaryCondition="false">
      </species>
      <species id="cpd11825_c_tpm7" name="Octadecenoyl-ACP_c" compartment="c_tpm7" boundaryCondition="false">
      </species>
      <species id="cpd11825_c_tpm8" name="Octadecenoyl-ACP_c" compartment="c_tpm8" boundaryCondition="false">
      </species>
      <species id="cpd11825_c_tpm9" name="Octadecenoyl-ACP_c" compartment="c_tpm9" boundaryCondition="false">
      </species>
      <species id="cpd11825_c_tpm10" name="Octadecenoyl-ACP_c" compartment="c_tpm10" boundaryCondition="false">
      </species>
      <species id="cpd11825_c_tpm11" name="Octadecenoyl-ACP_c" compartment="c_tpm11" boundaryCondition="false">
      </species>
      <species id="cpd11825_c_tpm12" name="Octadecenoyl-ACP_c" compartment="c_tpm12" boundaryCondition="false">
      </species>
      <species id="1odec691215eg3p_c_tpm1" name="1-octadec-6-9-12-15-tetraenoyl-sn-glycerol 3-phosphate_c" compartment="c_tpm1" boundaryCondition="false">
      </species>
      <species id="1odec691215eg3p_c_tpm2" name="1-octadec-6-9-12-15-tetraenoyl-sn-glycerol 3-phosphate_c" compartment="c_tpm2" boundaryCondition="false">
      </species>
      <species id="1odec691215eg3p_c_tpm3" name="1-octadec-6-9-12-15-tetraenoyl-sn-glycerol 3-phosphate_c" compartment="c_tpm3" boundaryCondition="false">
      </species>
      <species id="1odec691215eg3p_c_tpm4" name="1-octadec-6-9-12-15-tetraenoyl-sn-glycerol 3-phosphate_c" compartment="c_tpm4" boundaryCondition="false">
      </species>
      <species id="1odec691215eg3p_c_tpm5" name="1-octadec-6-9-12-15-tetraenoyl-sn-glycerol 3-phosphate_c" compartment="c_tpm5" boundaryCondition="false">
      </species>
      <species id="1odec691215eg3p_c_tpm6" name="1-octadec-6-9-12-15-tetraenoyl-sn-glycerol 3-phosphate_c" compartment="c_tpm6" boundaryCondition="false">
      </species>
      <species id="1odec691215eg3p_c_tpm7" name="1-octadec-6-9-12-15-tetraenoyl-sn-glycerol 3-phosphate_c" compartment="c_tpm7" boundaryCondition="false">
      </species>
      <species id="1odec691215eg3p_c_tpm8" name="1-octadec-6-9-12-15-tetraenoyl-sn-glycerol 3-phosphate_c" compartment="c_tpm8" boundaryCondition="false">
      </species>
      <species id="1odec691215eg3p_c_tpm9" name="1-octadec-6-9-12-15-tetraenoyl-sn-glycerol 3-phosphate_c" compartment="c_tpm9" boundaryCondition="false">
      </species>
      <species id="1odec691215eg3p_c_tpm10" name="1-octadec-6-9-12-15-tetraenoyl-sn-glycerol 3-phosphate_c" compartment="c_tpm10" boundaryCondition="false">
      </species>
      <species id="1odec691215eg3p_c_tpm11" name="1-octadec-6-9-12-15-tetraenoyl-sn-glycerol 3-phosphate_c" compartment="c_tpm11" boundaryCondition="false">
      </species>
      <species id="1odec691215eg3p_c_tpm12" name="1-octadec-6-9-12-15-tetraenoyl-sn-glycerol 3-phosphate_c" compartment="c_tpm12" boundaryCondition="false">
      </species>
      <species id="octe691215ACP_c_tpm1" name="OctadecatetraenoilACP_c" compartment="c_tpm1" boundaryCondition="false">
      </species>
      <species id="octe691215ACP_c_tpm2" name="OctadecatetraenoilACP_c" compartment="c_tpm2" boundaryCondition="false">
      </species>
      <species id="octe691215ACP_c_tpm3" name="OctadecatetraenoilACP_c" compartment="c_tpm3" boundaryCondition="false">
      </species>
      <species id="octe691215ACP_c_tpm4" name="OctadecatetraenoilACP_c" compartment="c_tpm4" boundaryCondition="false">
      </species>
      <species id="octe691215ACP_c_tpm5" name="OctadecatetraenoilACP_c" compartment="c_tpm5" boundaryCondition="false">
      </species>
      <species id="octe691215ACP_c_tpm6" name="OctadecatetraenoilACP_c" compartment="c_tpm6" boundaryCondition="false">
      </species>
      <species id="octe691215ACP_c_tpm7" name="OctadecatetraenoilACP_c" compartment="c_tpm7" boundaryCondition="false">
      </species>
      <species id="octe691215ACP_c_tpm8" name="OctadecatetraenoilACP_c" compartment="c_tpm8" boundaryCondition="false">
      </species>
      <species id="octe691215ACP_c_tpm9" name="OctadecatetraenoilACP_c" compartment="c_tpm9" boundaryCondition="false">
      </species>
      <species id="octe691215ACP_c_tpm10" name="OctadecatetraenoilACP_c" compartment="c_tpm10" boundaryCondition="false">
      </species>
      <species id="octe691215ACP_c_tpm11" name="OctadecatetraenoilACP_c" compartment="c_tpm11" boundaryCondition="false">
      </species>
      <species id="octe691215ACP_c_tpm12" name="OctadecatetraenoilACP_c" compartment="c_tpm12" boundaryCondition="false">
      </species>
      <species id="1odec6912eg3p_c_tpm1" name="1-octadec-6-9-12trienoyl-sn-glycerol 3-phosphate_c" compartment="c_tpm1" boundaryCondition="false">
      </species>
      <species id="1odec6912eg3p_c_tpm2" name="1-octadec-6-9-12trienoyl-sn-glycerol 3-phosphate_c" compartment="c_tpm2" boundaryCondition="false">
      </species>
      <species id="1odec6912eg3p_c_tpm3" name="1-octadec-6-9-12trienoyl-sn-glycerol 3-phosphate_c" compartment="c_tpm3" boundaryCondition="false">
      </species>
      <species id="1odec6912eg3p_c_tpm4" name="1-octadec-6-9-12trienoyl-sn-glycerol 3-phosphate_c" compartment="c_tpm4" boundaryCondition="false">
      </species>
      <species id="1odec6912eg3p_c_tpm5" name="1-octadec-6-9-12trienoyl-sn-glycerol 3-phosphate_c" compartment="c_tpm5" boundaryCondition="false">
      </species>
      <species id="1odec6912eg3p_c_tpm6" name="1-octadec-6-9-12trienoyl-sn-glycerol 3-phosphate_c" compartment="c_tpm6" boundaryCondition="false">
      </species>
      <species id="1odec6912eg3p_c_tpm7" name="1-octadec-6-9-12trienoyl-sn-glycerol 3-phosphate_c" compartment="c_tpm7" boundaryCondition="false">
      </species>
      <species id="1odec6912eg3p_c_tpm8" name="1-octadec-6-9-12trienoyl-sn-glycerol 3-phosphate_c" compartment="c_tpm8" boundaryCondition="false">
      </species>
      <species id="1odec6912eg3p_c_tpm9" name="1-octadec-6-9-12trienoyl-sn-glycerol 3-phosphate_c" compartment="c_tpm9" boundaryCondition="false">
      </species>
      <species id="1odec6912eg3p_c_tpm10" name="1-octadec-6-9-12trienoyl-sn-glycerol 3-phosphate_c" compartment="c_tpm10" boundaryCondition="false">
      </species>
      <species id="1odec6912eg3p_c_tpm11" name="1-octadec-6-9-12trienoyl-sn-glycerol 3-phosphate_c" compartment="c_tpm11" boundaryCondition="false">
      </species>
      <species id="1odec6912eg3p_c_tpm12" name="1-octadec-6-9-12trienoyl-sn-glycerol 3-phosphate_c" compartment="c_tpm12" boundaryCondition="false">
      </species>
      <species id="octe6912ACP_c_tpm1" name="gamma-linolenoilACP_c" compartment="c_tpm1" boundaryCondition="false">
      </species>
      <species id="octe6912ACP_c_tpm2" name="gamma-linolenoilACP_c" compartment="c_tpm2" boundaryCondition="false">
      </species>
      <species id="octe6912ACP_c_tpm3" name="gamma-linolenoilACP_c" compartment="c_tpm3" boundaryCondition="false">
      </species>
      <species id="octe6912ACP_c_tpm4" name="gamma-linolenoilACP_c" compartment="c_tpm4" boundaryCondition="false">
      </species>
      <species id="octe6912ACP_c_tpm5" name="gamma-linolenoilACP_c" compartment="c_tpm5" boundaryCondition="false">
      </species>
      <species id="octe6912ACP_c_tpm6" name="gamma-linolenoilACP_c" compartment="c_tpm6" boundaryCondition="false">
      </species>
      <species id="octe6912ACP_c_tpm7" name="gamma-linolenoilACP_c" compartment="c_tpm7" boundaryCondition="false">
      </species>
      <species id="octe6912ACP_c_tpm8" name="gamma-linolenoilACP_c" compartment="c_tpm8" boundaryCondition="false">
      </species>
      <species id="octe6912ACP_c_tpm9" name="gamma-linolenoilACP_c" compartment="c_tpm9" boundaryCondition="false">
      </species>
      <species id="octe6912ACP_c_tpm10" name="gamma-linolenoilACP_c" compartment="c_tpm10" boundaryCondition="false">
      </species>
      <species id="octe6912ACP_c_tpm11" name="gamma-linolenoilACP_c" compartment="c_tpm11" boundaryCondition="false">
      </species>
      <species id="octe6912ACP_c_tpm12" name="gamma-linolenoilACP_c" compartment="c_tpm12" boundaryCondition="false">
      </species>
      <species id="cpd00668_c_tpm1" name="2-Acetolactate_c" compartment="c_tpm1" boundaryCondition="false">
      </species>
      <species id="cpd00668_c_tpm2" name="2-Acetolactate_c" compartment="c_tpm2" boundaryCondition="false">
      </species>
      <species id="cpd00668_c_tpm3" name="2-Acetolactate_c" compartment="c_tpm3" boundaryCondition="false">
      </species>
      <species id="cpd00668_c_tpm4" name="2-Acetolactate_c" compartment="c_tpm4" boundaryCondition="false">
      </species>
      <species id="cpd00668_c_tpm5" name="2-Acetolactate_c" compartment="c_tpm5" boundaryCondition="false">
      </species>
      <species id="cpd00668_c_tpm6" name="2-Acetolactate_c" compartment="c_tpm6" boundaryCondition="false">
      </species>
      <species id="cpd00668_c_tpm7" name="2-Acetolactate_c" compartment="c_tpm7" boundaryCondition="false">
      </species>
      <species id="cpd00668_c_tpm8" name="2-Acetolactate_c" compartment="c_tpm8" boundaryCondition="false">
      </species>
      <species id="cpd00668_c_tpm9" name="2-Acetolactate_c" compartment="c_tpm9" boundaryCondition="false">
      </species>
      <species id="cpd00668_c_tpm10" name="2-Acetolactate_c" compartment="c_tpm10" boundaryCondition="false">
      </species>
      <species id="cpd00668_c_tpm11" name="2-Acetolactate_c" compartment="c_tpm11" boundaryCondition="false">
      </species>
      <species id="cpd00668_c_tpm12" name="2-Acetolactate_c" compartment="c_tpm12" boundaryCondition="false">
      </species>
      <species id="cpd00843_c_tpm1" name="Tartronate semialdehyde_c" compartment="c_tpm1" boundaryCondition="false">
      </species>
      <species id="cpd00843_c_tpm2" name="Tartronate semialdehyde_c" compartment="c_tpm2" boundaryCondition="false">
      </species>
      <species id="cpd00843_c_tpm3" name="Tartronate semialdehyde_c" compartment="c_tpm3" boundaryCondition="false">
      </species>
      <species id="cpd00843_c_tpm4" name="Tartronate semialdehyde_c" compartment="c_tpm4" boundaryCondition="false">
      </species>
      <species id="cpd00843_c_tpm5" name="Tartronate semialdehyde_c" compartment="c_tpm5" boundaryCondition="false">
      </species>
      <species id="cpd00843_c_tpm6" name="Tartronate semialdehyde_c" compartment="c_tpm6" boundaryCondition="false">
      </species>
      <species id="cpd00843_c_tpm7" name="Tartronate semialdehyde_c" compartment="c_tpm7" boundaryCondition="false">
      </species>
      <species id="cpd00843_c_tpm8" name="Tartronate semialdehyde_c" compartment="c_tpm8" boundaryCondition="false">
      </species>
      <species id="cpd00843_c_tpm9" name="Tartronate semialdehyde_c" compartment="c_tpm9" boundaryCondition="false">
      </species>
      <species id="cpd00843_c_tpm10" name="Tartronate semialdehyde_c" compartment="c_tpm10" boundaryCondition="false">
      </species>
      <species id="cpd00843_c_tpm11" name="Tartronate semialdehyde_c" compartment="c_tpm11" boundaryCondition="false">
      </species>
      <species id="cpd00843_c_tpm12" name="Tartronate semialdehyde_c" compartment="c_tpm12" boundaryCondition="false">
      </species>
      <species id="cpd00498_c_tpm1" name="2-Aceto-2-hydroxybutanoate_c" compartment="c_tpm1" boundaryCondition="false">
      </species>
      <species id="cpd00498_c_tpm2" name="2-Aceto-2-hydroxybutanoate_c" compartment="c_tpm2" boundaryCondition="false">
      </species>
      <species id="cpd00498_c_tpm3" name="2-Aceto-2-hydroxybutanoate_c" compartment="c_tpm3" boundaryCondition="false">
      </species>
      <species id="cpd00498_c_tpm4" name="2-Aceto-2-hydroxybutanoate_c" compartment="c_tpm4" boundaryCondition="false">
      </species>
      <species id="cpd00498_c_tpm5" name="2-Aceto-2-hydroxybutanoate_c" compartment="c_tpm5" boundaryCondition="false">
      </species>
      <species id="cpd00498_c_tpm6" name="2-Aceto-2-hydroxybutanoate_c" compartment="c_tpm6" boundaryCondition="false">
      </species>
      <species id="cpd00498_c_tpm7" name="2-Aceto-2-hydroxybutanoate_c" compartment="c_tpm7" boundaryCondition="false">
      </species>
      <species id="cpd00498_c_tpm8" name="2-Aceto-2-hydroxybutanoate_c" compartment="c_tpm8" boundaryCondition="false">
      </species>
      <species id="cpd00498_c_tpm9" name="2-Aceto-2-hydroxybutanoate_c" compartment="c_tpm9" boundaryCondition="false">
      </species>
      <species id="cpd00498_c_tpm10" name="2-Aceto-2-hydroxybutanoate_c" compartment="c_tpm10" boundaryCondition="false">
      </species>
      <species id="cpd00498_c_tpm11" name="2-Aceto-2-hydroxybutanoate_c" compartment="c_tpm11" boundaryCondition="false">
      </species>
      <species id="cpd00498_c_tpm12" name="2-Aceto-2-hydroxybutanoate_c" compartment="c_tpm12" boundaryCondition="false">
      </species>
      <species id="cpd00094_c_tpm1" name="2-Oxobutyrate_c" compartment="c_tpm1" boundaryCondition="false">
      </species>
      <species id="cpd00094_c_tpm2" name="2-Oxobutyrate_c" compartment="c_tpm2" boundaryCondition="false">
      </species>
      <species id="cpd00094_c_tpm3" name="2-Oxobutyrate_c" compartment="c_tpm3" boundaryCondition="false">
      </species>
      <species id="cpd00094_c_tpm4" name="2-Oxobutyrate_c" compartment="c_tpm4" boundaryCondition="false">
      </species>
      <species id="cpd00094_c_tpm5" name="2-Oxobutyrate_c" compartment="c_tpm5" boundaryCondition="false">
      </species>
      <species id="cpd00094_c_tpm6" name="2-Oxobutyrate_c" compartment="c_tpm6" boundaryCondition="false">
      </species>
      <species id="cpd00094_c_tpm7" name="2-Oxobutyrate_c" compartment="c_tpm7" boundaryCondition="false">
      </species>
      <species id="cpd00094_c_tpm8" name="2-Oxobutyrate_c" compartment="c_tpm8" boundaryCondition="false">
      </species>
      <species id="cpd00094_c_tpm9" name="2-Oxobutyrate_c" compartment="c_tpm9" boundaryCondition="false">
      </species>
      <species id="cpd00094_c_tpm10" name="2-Oxobutyrate_c" compartment="c_tpm10" boundaryCondition="false">
      </species>
      <species id="cpd00094_c_tpm11" name="2-Oxobutyrate_c" compartment="c_tpm11" boundaryCondition="false">
      </species>
      <species id="cpd00094_c_tpm12" name="2-Oxobutyrate_c" compartment="c_tpm12" boundaryCondition="false">
      </species>
      <species id="cpd00067_ca_tpm1" name="H+_ca" compartment="ca_tpm1" boundaryCondition="false">
      </species>
      <species id="cpd00067_ca_tpm2" name="H+_ca" compartment="ca_tpm2" boundaryCondition="false">
      </species>
      <species id="cpd00067_ca_tpm3" name="H+_ca" compartment="ca_tpm3" boundaryCondition="false">
      </species>
      <species id="cpd00067_ca_tpm4" name="H+_ca" compartment="ca_tpm4" boundaryCondition="false">
      </species>
      <species id="cpd00067_ca_tpm5" name="H+_ca" compartment="ca_tpm5" boundaryCondition="false">
      </species>
      <species id="cpd00067_ca_tpm6" name="H+_ca" compartment="ca_tpm6" boundaryCondition="false">
      </species>
      <species id="cpd00067_ca_tpm7" name="H+_ca" compartment="ca_tpm7" boundaryCondition="false">
      </species>
      <species id="cpd00067_ca_tpm8" name="H+_ca" compartment="ca_tpm8" boundaryCondition="false">
      </species>
      <species id="cpd00067_ca_tpm9" name="H+_ca" compartment="ca_tpm9" boundaryCondition="false">
      </species>
      <species id="cpd00067_ca_tpm10" name="H+_ca" compartment="ca_tpm10" boundaryCondition="false">
      </species>
      <species id="cpd00067_ca_tpm11" name="H+_ca" compartment="ca_tpm11" boundaryCondition="false">
      </species>
      <species id="cpd00067_ca_tpm12" name="H+_ca" compartment="ca_tpm12" boundaryCondition="false">
      </species>
      <species id="cpd00169_ca_tpm1" name="3-Phosphoglycerate_ca" compartment="ca_tpm1" boundaryCondition="false">
      </species>
      <species id="cpd00169_ca_tpm2" name="3-Phosphoglycerate_ca" compartment="ca_tpm2" boundaryCondition="false">
      </species>
      <species id="cpd00169_ca_tpm3" name="3-Phosphoglycerate_ca" compartment="ca_tpm3" boundaryCondition="false">
      </species>
      <species id="cpd00169_ca_tpm4" name="3-Phosphoglycerate_ca" compartment="ca_tpm4" boundaryCondition="false">
      </species>
      <species id="cpd00169_ca_tpm5" name="3-Phosphoglycerate_ca" compartment="ca_tpm5" boundaryCondition="false">
      </species>
      <species id="cpd00169_ca_tpm6" name="3-Phosphoglycerate_ca" compartment="ca_tpm6" boundaryCondition="false">
      </species>
      <species id="cpd00169_ca_tpm7" name="3-Phosphoglycerate_ca" compartment="ca_tpm7" boundaryCondition="false">
      </species>
      <species id="cpd00169_ca_tpm8" name="3-Phosphoglycerate_ca" compartment="ca_tpm8" boundaryCondition="false">
      </species>
      <species id="cpd00169_ca_tpm9" name="3-Phosphoglycerate_ca" compartment="ca_tpm9" boundaryCondition="false">
      </species>
      <species id="cpd00169_ca_tpm10" name="3-Phosphoglycerate_ca" compartment="ca_tpm10" boundaryCondition="false">
      </species>
      <species id="cpd00169_ca_tpm11" name="3-Phosphoglycerate_ca" compartment="ca_tpm11" boundaryCondition="false">
      </species>
      <species id="cpd00169_ca_tpm12" name="3-Phosphoglycerate_ca" compartment="ca_tpm12" boundaryCondition="false">
      </species>
      <species id="cpd00001_ca_tpm1" name="H2O_ca" compartment="ca_tpm1" boundaryCondition="false">
      </species>
      <species id="cpd00001_ca_tpm2" name="H2O_ca" compartment="ca_tpm2" boundaryCondition="false">
      </species>
      <species id="cpd00001_ca_tpm3" name="H2O_ca" compartment="ca_tpm3" boundaryCondition="false">
      </species>
      <species id="cpd00001_ca_tpm4" name="H2O_ca" compartment="ca_tpm4" boundaryCondition="false">
      </species>
      <species id="cpd00001_ca_tpm5" name="H2O_ca" compartment="ca_tpm5" boundaryCondition="false">
      </species>
      <species id="cpd00001_ca_tpm6" name="H2O_ca" compartment="ca_tpm6" boundaryCondition="false">
      </species>
      <species id="cpd00001_ca_tpm7" name="H2O_ca" compartment="ca_tpm7" boundaryCondition="false">
      </species>
      <species id="cpd00001_ca_tpm8" name="H2O_ca" compartment="ca_tpm8" boundaryCondition="false">
      </species>
      <species id="cpd00001_ca_tpm9" name="H2O_ca" compartment="ca_tpm9" boundaryCondition="false">
      </species>
      <species id="cpd00001_ca_tpm10" name="H2O_ca" compartment="ca_tpm10" boundaryCondition="false">
      </species>
      <species id="cpd00001_ca_tpm11" name="H2O_ca" compartment="ca_tpm11" boundaryCondition="false">
      </species>
      <species id="cpd00001_ca_tpm12" name="H2O_ca" compartment="ca_tpm12" boundaryCondition="false">
      </species>
      <species id="cpd00011_ca_tpm1" name="CO2_ca" compartment="ca_tpm1" boundaryCondition="false">
      </species>
      <species id="cpd00011_ca_tpm2" name="CO2_ca" compartment="ca_tpm2" boundaryCondition="false">
      </species>
      <species id="cpd00011_ca_tpm3" name="CO2_ca" compartment="ca_tpm3" boundaryCondition="false">
      </species>
      <species id="cpd00011_ca_tpm4" name="CO2_ca" compartment="ca_tpm4" boundaryCondition="false">
      </species>
      <species id="cpd00011_ca_tpm5" name="CO2_ca" compartment="ca_tpm5" boundaryCondition="false">
      </species>
      <species id="cpd00011_ca_tpm6" name="CO2_ca" compartment="ca_tpm6" boundaryCondition="false">
      </species>
      <species id="cpd00011_ca_tpm7" name="CO2_ca" compartment="ca_tpm7" boundaryCondition="false">
      </species>
      <species id="cpd00011_ca_tpm8" name="CO2_ca" compartment="ca_tpm8" boundaryCondition="false">
      </species>
      <species id="cpd00011_ca_tpm9" name="CO2_ca" compartment="ca_tpm9" boundaryCondition="false">
      </species>
      <species id="cpd00011_ca_tpm10" name="CO2_ca" compartment="ca_tpm10" boundaryCondition="false">
      </species>
      <species id="cpd00011_ca_tpm11" name="CO2_ca" compartment="ca_tpm11" boundaryCondition="false">
      </species>
      <species id="cpd00011_ca_tpm12" name="CO2_ca" compartment="ca_tpm12" boundaryCondition="false">
      </species>
      <species id="cpd00871_ca_tpm1" name="D-Ribulose 1,5-bisphosphate_ca" compartment="ca_tpm1" boundaryCondition="false">
      </species>
      <species id="cpd00871_ca_tpm2" name="D-Ribulose 1,5-bisphosphate_ca" compartment="ca_tpm2" boundaryCondition="false">
      </species>
      <species id="cpd00871_ca_tpm3" name="D-Ribulose 1,5-bisphosphate_ca" compartment="ca_tpm3" boundaryCondition="false">
      </species>
      <species id="cpd00871_ca_tpm4" name="D-Ribulose 1,5-bisphosphate_ca" compartment="ca_tpm4" boundaryCondition="false">
      </species>
      <species id="cpd00871_ca_tpm5" name="D-Ribulose 1,5-bisphosphate_ca" compartment="ca_tpm5" boundaryCondition="false">
      </species>
      <species id="cpd00871_ca_tpm6" name="D-Ribulose 1,5-bisphosphate_ca" compartment="ca_tpm6" boundaryCondition="false">
      </species>
      <species id="cpd00871_ca_tpm7" name="D-Ribulose 1,5-bisphosphate_ca" compartment="ca_tpm7" boundaryCondition="false">
      </species>
      <species id="cpd00871_ca_tpm8" name="D-Ribulose 1,5-bisphosphate_ca" compartment="ca_tpm8" boundaryCondition="false">
      </species>
      <species id="cpd00871_ca_tpm9" name="D-Ribulose 1,5-bisphosphate_ca" compartment="ca_tpm9" boundaryCondition="false">
      </species>
      <species id="cpd00871_ca_tpm10" name="D-Ribulose 1,5-bisphosphate_ca" compartment="ca_tpm10" boundaryCondition="false">
      </species>
      <species id="cpd00871_ca_tpm11" name="D-Ribulose 1,5-bisphosphate_ca" compartment="ca_tpm11" boundaryCondition="false">
      </species>
      <species id="cpd00871_ca_tpm12" name="D-Ribulose 1,5-bisphosphate_ca" compartment="ca_tpm12" boundaryCondition="false">
      </species>
      <species id="cpd00727_ca_tpm1" name="2-Phosphoglycolate_ca" compartment="ca_tpm1" boundaryCondition="false">
      </species>
      <species id="cpd00727_ca_tpm2" name="2-Phosphoglycolate_ca" compartment="ca_tpm2" boundaryCondition="false">
      </species>
      <species id="cpd00727_ca_tpm3" name="2-Phosphoglycolate_ca" compartment="ca_tpm3" boundaryCondition="false">
      </species>
      <species id="cpd00727_ca_tpm4" name="2-Phosphoglycolate_ca" compartment="ca_tpm4" boundaryCondition="false">
      </species>
      <species id="cpd00727_ca_tpm5" name="2-Phosphoglycolate_ca" compartment="ca_tpm5" boundaryCondition="false">
      </species>
      <species id="cpd00727_ca_tpm6" name="2-Phosphoglycolate_ca" compartment="ca_tpm6" boundaryCondition="false">
      </species>
      <species id="cpd00727_ca_tpm7" name="2-Phosphoglycolate_ca" compartment="ca_tpm7" boundaryCondition="false">
      </species>
      <species id="cpd00727_ca_tpm8" name="2-Phosphoglycolate_ca" compartment="ca_tpm8" boundaryCondition="false">
      </species>
      <species id="cpd00727_ca_tpm9" name="2-Phosphoglycolate_ca" compartment="ca_tpm9" boundaryCondition="false">
      </species>
      <species id="cpd00727_ca_tpm10" name="2-Phosphoglycolate_ca" compartment="ca_tpm10" boundaryCondition="false">
      </species>
      <species id="cpd00727_ca_tpm11" name="2-Phosphoglycolate_ca" compartment="ca_tpm11" boundaryCondition="false">
      </species>
      <species id="cpd00727_ca_tpm12" name="2-Phosphoglycolate_ca" compartment="ca_tpm12" boundaryCondition="false">
      </species>
      <species id="cpd00007_ca_tpm1" name="O2_ca" compartment="ca_tpm1" boundaryCondition="false">
      </species>
      <species id="cpd00007_ca_tpm2" name="O2_ca" compartment="ca_tpm2" boundaryCondition="false">
      </species>
      <species id="cpd00007_ca_tpm3" name="O2_ca" compartment="ca_tpm3" boundaryCondition="false">
      </species>
      <species id="cpd00007_ca_tpm4" name="O2_ca" compartment="ca_tpm4" boundaryCondition="false">
      </species>
      <species id="cpd00007_ca_tpm5" name="O2_ca" compartment="ca_tpm5" boundaryCondition="false">
      </species>
      <species id="cpd00007_ca_tpm6" name="O2_ca" compartment="ca_tpm6" boundaryCondition="false">
      </species>
      <species id="cpd00007_ca_tpm7" name="O2_ca" compartment="ca_tpm7" boundaryCondition="false">
      </species>
      <species id="cpd00007_ca_tpm8" name="O2_ca" compartment="ca_tpm8" boundaryCondition="false">
      </species>
      <species id="cpd00007_ca_tpm9" name="O2_ca" compartment="ca_tpm9" boundaryCondition="false">
      </species>
      <species id="cpd00007_ca_tpm10" name="O2_ca" compartment="ca_tpm10" boundaryCondition="false">
      </species>
      <species id="cpd00007_ca_tpm11" name="O2_ca" compartment="ca_tpm11" boundaryCondition="false">
      </species>
      <species id="cpd00007_ca_tpm12" name="O2_ca" compartment="ca_tpm12" boundaryCondition="false">
      </species>
      <species id="cpd00254_c_tpm1" name="Mg2+_c" compartment="c_tpm1" boundaryCondition="false">
      </species>
      <species id="cpd00254_c_tpm2" name="Mg2+_c" compartment="c_tpm2" boundaryCondition="false">
      </species>
      <species id="cpd00254_c_tpm3" name="Mg2+_c" compartment="c_tpm3" boundaryCondition="false">
      </species>
      <species id="cpd00254_c_tpm4" name="Mg2+_c" compartment="c_tpm4" boundaryCondition="false">
      </species>
      <species id="cpd00254_c_tpm5" name="Mg2+_c" compartment="c_tpm5" boundaryCondition="false">
      </species>
      <species id="cpd00254_c_tpm6" name="Mg2+_c" compartment="c_tpm6" boundaryCondition="false">
      </species>
      <species id="cpd00254_c_tpm7" name="Mg2+_c" compartment="c_tpm7" boundaryCondition="false">
      </species>
      <species id="cpd00254_c_tpm8" name="Mg2+_c" compartment="c_tpm8" boundaryCondition="false">
      </species>
      <species id="cpd00254_c_tpm9" name="Mg2+_c" compartment="c_tpm9" boundaryCondition="false">
      </species>
      <species id="cpd00254_c_tpm10" name="Mg2+_c" compartment="c_tpm10" boundaryCondition="false">
      </species>
      <species id="cpd00254_c_tpm11" name="Mg2+_c" compartment="c_tpm11" boundaryCondition="false">
      </species>
      <species id="cpd00254_c_tpm12" name="Mg2+_c" compartment="c_tpm12" boundaryCondition="false">
      </species>
      <species id="cpd00254_p_tpm1" name="Mg2+_p" compartment="p_tpm1" boundaryCondition="false">
      </species>
      <species id="cpd00254_p_tpm2" name="Mg2+_p" compartment="p_tpm2" boundaryCondition="false">
      </species>
      <species id="cpd00254_p_tpm3" name="Mg2+_p" compartment="p_tpm3" boundaryCondition="false">
      </species>
      <species id="cpd00254_p_tpm4" name="Mg2+_p" compartment="p_tpm4" boundaryCondition="false">
      </species>
      <species id="cpd00254_p_tpm5" name="Mg2+_p" compartment="p_tpm5" boundaryCondition="false">
      </species>
      <species id="cpd00254_p_tpm6" name="Mg2+_p" compartment="p_tpm6" boundaryCondition="false">
      </species>
      <species id="cpd00254_p_tpm7" name="Mg2+_p" compartment="p_tpm7" boundaryCondition="false">
      </species>
      <species id="cpd00254_p_tpm8" name="Mg2+_p" compartment="p_tpm8" boundaryCondition="false">
      </species>
      <species id="cpd00254_p_tpm9" name="Mg2+_p" compartment="p_tpm9" boundaryCondition="false">
      </species>
      <species id="cpd00254_p_tpm10" name="Mg2+_p" compartment="p_tpm10" boundaryCondition="false">
      </species>
      <species id="cpd00254_p_tpm11" name="Mg2+_p" compartment="p_tpm11" boundaryCondition="false">
      </species>
      <species id="cpd00254_p_tpm12" name="Mg2+_p" compartment="p_tpm12" boundaryCondition="false">
      </species>
      <species id="cpd00242_p_tpm1" name="Bicarbonate_p" compartment="p_tpm1" boundaryCondition="false">
      </species>
      <species id="cpd00242_p_tpm2" name="Bicarbonate_p" compartment="p_tpm2" boundaryCondition="false">
      </species>
      <species id="cpd00242_p_tpm3" name="Bicarbonate_p" compartment="p_tpm3" boundaryCondition="false">
      </species>
      <species id="cpd00242_p_tpm4" name="Bicarbonate_p" compartment="p_tpm4" boundaryCondition="false">
      </species>
      <species id="cpd00242_p_tpm5" name="Bicarbonate_p" compartment="p_tpm5" boundaryCondition="false">
      </species>
      <species id="cpd00242_p_tpm6" name="Bicarbonate_p" compartment="p_tpm6" boundaryCondition="false">
      </species>
      <species id="cpd00242_p_tpm7" name="Bicarbonate_p" compartment="p_tpm7" boundaryCondition="false">
      </species>
      <species id="cpd00242_p_tpm8" name="Bicarbonate_p" compartment="p_tpm8" boundaryCondition="false">
      </species>
      <species id="cpd00242_p_tpm9" name="Bicarbonate_p" compartment="p_tpm9" boundaryCondition="false">
      </species>
      <species id="cpd00242_p_tpm10" name="Bicarbonate_p" compartment="p_tpm10" boundaryCondition="false">
      </species>
      <species id="cpd00242_p_tpm11" name="Bicarbonate_p" compartment="p_tpm11" boundaryCondition="false">
      </species>
      <species id="cpd00242_p_tpm12" name="Bicarbonate_p" compartment="p_tpm12" boundaryCondition="false">
      </species>
      <species id="cpd00171_c_tpm1" name="D-Ribulose5-phosphate_c" compartment="c_tpm1" boundaryCondition="false">
      </species>
      <species id="cpd00171_c_tpm2" name="D-Ribulose5-phosphate_c" compartment="c_tpm2" boundaryCondition="false">
      </species>
      <species id="cpd00171_c_tpm3" name="D-Ribulose5-phosphate_c" compartment="c_tpm3" boundaryCondition="false">
      </species>
      <species id="cpd00171_c_tpm4" name="D-Ribulose5-phosphate_c" compartment="c_tpm4" boundaryCondition="false">
      </species>
      <species id="cpd00171_c_tpm5" name="D-Ribulose5-phosphate_c" compartment="c_tpm5" boundaryCondition="false">
      </species>
      <species id="cpd00171_c_tpm6" name="D-Ribulose5-phosphate_c" compartment="c_tpm6" boundaryCondition="false">
      </species>
      <species id="cpd00171_c_tpm7" name="D-Ribulose5-phosphate_c" compartment="c_tpm7" boundaryCondition="false">
      </species>
      <species id="cpd00171_c_tpm8" name="D-Ribulose5-phosphate_c" compartment="c_tpm8" boundaryCondition="false">
      </species>
      <species id="cpd00171_c_tpm9" name="D-Ribulose5-phosphate_c" compartment="c_tpm9" boundaryCondition="false">
      </species>
      <species id="cpd00171_c_tpm10" name="D-Ribulose5-phosphate_c" compartment="c_tpm10" boundaryCondition="false">
      </species>
      <species id="cpd00171_c_tpm11" name="D-Ribulose5-phosphate_c" compartment="c_tpm11" boundaryCondition="false">
      </species>
      <species id="cpd00171_c_tpm12" name="D-Ribulose5-phosphate_c" compartment="c_tpm12" boundaryCondition="false">
      </species>
      <species id="cpd00125_c_tpm1" name="5-10-Methylenetetrahydrofolate_c" compartment="c_tpm1" boundaryCondition="false">
      </species>
      <species id="cpd00125_c_tpm2" name="5-10-Methylenetetrahydrofolate_c" compartment="c_tpm2" boundaryCondition="false">
      </species>
      <species id="cpd00125_c_tpm3" name="5-10-Methylenetetrahydrofolate_c" compartment="c_tpm3" boundaryCondition="false">
      </species>
      <species id="cpd00125_c_tpm4" name="5-10-Methylenetetrahydrofolate_c" compartment="c_tpm4" boundaryCondition="false">
      </species>
      <species id="cpd00125_c_tpm5" name="5-10-Methylenetetrahydrofolate_c" compartment="c_tpm5" boundaryCondition="false">
      </species>
      <species id="cpd00125_c_tpm6" name="5-10-Methylenetetrahydrofolate_c" compartment="c_tpm6" boundaryCondition="false">
      </species>
      <species id="cpd00125_c_tpm7" name="5-10-Methylenetetrahydrofolate_c" compartment="c_tpm7" boundaryCondition="false">
      </species>
      <species id="cpd00125_c_tpm8" name="5-10-Methylenetetrahydrofolate_c" compartment="c_tpm8" boundaryCondition="false">
      </species>
      <species id="cpd00125_c_tpm9" name="5-10-Methylenetetrahydrofolate_c" compartment="c_tpm9" boundaryCondition="false">
      </species>
      <species id="cpd00125_c_tpm10" name="5-10-Methylenetetrahydrofolate_c" compartment="c_tpm10" boundaryCondition="false">
      </species>
      <species id="cpd00125_c_tpm11" name="5-10-Methylenetetrahydrofolate_c" compartment="c_tpm11" boundaryCondition="false">
      </species>
      <species id="cpd00125_c_tpm12" name="5-10-Methylenetetrahydrofolate_c" compartment="c_tpm12" boundaryCondition="false">
      </species>
      <species id="cpd00033_c_tpm1" name="Glycine_c" compartment="c_tpm1" boundaryCondition="false">
      </species>
      <species id="cpd00033_c_tpm2" name="Glycine_c" compartment="c_tpm2" boundaryCondition="false">
      </species>
      <species id="cpd00033_c_tpm3" name="Glycine_c" compartment="c_tpm3" boundaryCondition="false">
      </species>
      <species id="cpd00033_c_tpm4" name="Glycine_c" compartment="c_tpm4" boundaryCondition="false">
      </species>
      <species id="cpd00033_c_tpm5" name="Glycine_c" compartment="c_tpm5" boundaryCondition="false">
      </species>
      <species id="cpd00033_c_tpm6" name="Glycine_c" compartment="c_tpm6" boundaryCondition="false">
      </species>
      <species id="cpd00033_c_tpm7" name="Glycine_c" compartment="c_tpm7" boundaryCondition="false">
      </species>
      <species id="cpd00033_c_tpm8" name="Glycine_c" compartment="c_tpm8" boundaryCondition="false">
      </species>
      <species id="cpd00033_c_tpm9" name="Glycine_c" compartment="c_tpm9" boundaryCondition="false">
      </species>
      <species id="cpd00033_c_tpm10" name="Glycine_c" compartment="c_tpm10" boundaryCondition="false">
      </species>
      <species id="cpd00033_c_tpm11" name="Glycine_c" compartment="c_tpm11" boundaryCondition="false">
      </species>
      <species id="cpd00033_c_tpm12" name="Glycine_c" compartment="c_tpm12" boundaryCondition="false">
      </species>
      <species id="cpd00087_c_tpm1" name="Tetrahydrofolate_c" compartment="c_tpm1" boundaryCondition="false">
      </species>
      <species id="cpd00087_c_tpm2" name="Tetrahydrofolate_c" compartment="c_tpm2" boundaryCondition="false">
      </species>
      <species id="cpd00087_c_tpm3" name="Tetrahydrofolate_c" compartment="c_tpm3" boundaryCondition="false">
      </species>
      <species id="cpd00087_c_tpm4" name="Tetrahydrofolate_c" compartment="c_tpm4" boundaryCondition="false">
      </species>
      <species id="cpd00087_c_tpm5" name="Tetrahydrofolate_c" compartment="c_tpm5" boundaryCondition="false">
      </species>
      <species id="cpd00087_c_tpm6" name="Tetrahydrofolate_c" compartment="c_tpm6" boundaryCondition="false">
      </species>
      <species id="cpd00087_c_tpm7" name="Tetrahydrofolate_c" compartment="c_tpm7" boundaryCondition="false">
      </species>
      <species id="cpd00087_c_tpm8" name="Tetrahydrofolate_c" compartment="c_tpm8" boundaryCondition="false">
      </species>
      <species id="cpd00087_c_tpm9" name="Tetrahydrofolate_c" compartment="c_tpm9" boundaryCondition="false">
      </species>
      <species id="cpd00087_c_tpm10" name="Tetrahydrofolate_c" compartment="c_tpm10" boundaryCondition="false">
      </species>
      <species id="cpd00087_c_tpm11" name="Tetrahydrofolate_c" compartment="c_tpm11" boundaryCondition="false">
      </species>
      <species id="cpd00087_c_tpm12" name="Tetrahydrofolate_c" compartment="c_tpm12" boundaryCondition="false">
      </species>
      <species id="cpd00073_p_tpm1" name="Urea_p" compartment="p_tpm1" boundaryCondition="false">
      </species>
      <species id="cpd00073_p_tpm2" name="Urea_p" compartment="p_tpm2" boundaryCondition="false">
      </species>
      <species id="cpd00073_p_tpm3" name="Urea_p" compartment="p_tpm3" boundaryCondition="false">
      </species>
      <species id="cpd00073_p_tpm4" name="Urea_p" compartment="p_tpm4" boundaryCondition="false">
      </species>
      <species id="cpd00073_p_tpm5" name="Urea_p" compartment="p_tpm5" boundaryCondition="false">
      </species>
      <species id="cpd00073_p_tpm6" name="Urea_p" compartment="p_tpm6" boundaryCondition="false">
      </species>
      <species id="cpd00073_p_tpm7" name="Urea_p" compartment="p_tpm7" boundaryCondition="false">
      </species>
      <species id="cpd00073_p_tpm8" name="Urea_p" compartment="p_tpm8" boundaryCondition="false">
      </species>
      <species id="cpd00073_p_tpm9" name="Urea_p" compartment="p_tpm9" boundaryCondition="false">
      </species>
      <species id="cpd00073_p_tpm10" name="Urea_p" compartment="p_tpm10" boundaryCondition="false">
      </species>
      <species id="cpd00073_p_tpm11" name="Urea_p" compartment="p_tpm11" boundaryCondition="false">
      </species>
      <species id="cpd00073_p_tpm12" name="Urea_p" compartment="p_tpm12" boundaryCondition="false">
      </species>
      <species id="cpd02394_c_tpm1" name="GAR_c" compartment="c_tpm1" boundaryCondition="false">
      </species>
      <species id="cpd02394_c_tpm2" name="GAR_c" compartment="c_tpm2" boundaryCondition="false">
      </species>
      <species id="cpd02394_c_tpm3" name="GAR_c" compartment="c_tpm3" boundaryCondition="false">
      </species>
      <species id="cpd02394_c_tpm4" name="GAR_c" compartment="c_tpm4" boundaryCondition="false">
      </species>
      <species id="cpd02394_c_tpm5" name="GAR_c" compartment="c_tpm5" boundaryCondition="false">
      </species>
      <species id="cpd02394_c_tpm6" name="GAR_c" compartment="c_tpm6" boundaryCondition="false">
      </species>
      <species id="cpd02394_c_tpm7" name="GAR_c" compartment="c_tpm7" boundaryCondition="false">
      </species>
      <species id="cpd02394_c_tpm8" name="GAR_c" compartment="c_tpm8" boundaryCondition="false">
      </species>
      <species id="cpd02394_c_tpm9" name="GAR_c" compartment="c_tpm9" boundaryCondition="false">
      </species>
      <species id="cpd02394_c_tpm10" name="GAR_c" compartment="c_tpm10" boundaryCondition="false">
      </species>
      <species id="cpd02394_c_tpm11" name="GAR_c" compartment="c_tpm11" boundaryCondition="false">
      </species>
      <species id="cpd02394_c_tpm12" name="GAR_c" compartment="c_tpm12" boundaryCondition="false">
      </species>
      <species id="cpd00033_p_tpm1" name="Glycine_p" compartment="p_tpm1" boundaryCondition="false">
      </species>
      <species id="cpd00033_p_tpm2" name="Glycine_p" compartment="p_tpm2" boundaryCondition="false">
      </species>
      <species id="cpd00033_p_tpm3" name="Glycine_p" compartment="p_tpm3" boundaryCondition="false">
      </species>
      <species id="cpd00033_p_tpm4" name="Glycine_p" compartment="p_tpm4" boundaryCondition="false">
      </species>
      <species id="cpd00033_p_tpm5" name="Glycine_p" compartment="p_tpm5" boundaryCondition="false">
      </species>
      <species id="cpd00033_p_tpm6" name="Glycine_p" compartment="p_tpm6" boundaryCondition="false">
      </species>
      <species id="cpd00033_p_tpm7" name="Glycine_p" compartment="p_tpm7" boundaryCondition="false">
      </species>
      <species id="cpd00033_p_tpm8" name="Glycine_p" compartment="p_tpm8" boundaryCondition="false">
      </species>
      <species id="cpd00033_p_tpm9" name="Glycine_p" compartment="p_tpm9" boundaryCondition="false">
      </species>
      <species id="cpd00033_p_tpm10" name="Glycine_p" compartment="p_tpm10" boundaryCondition="false">
      </species>
      <species id="cpd00033_p_tpm11" name="Glycine_p" compartment="p_tpm11" boundaryCondition="false">
      </species>
      <species id="cpd00033_p_tpm12" name="Glycine_p" compartment="p_tpm12" boundaryCondition="false">
      </species>
      <species id="cpd00035_c_tpm1" name="L-Alanine_c" compartment="c_tpm1" boundaryCondition="false">
      </species>
      <species id="cpd00035_c_tpm2" name="L-Alanine_c" compartment="c_tpm2" boundaryCondition="false">
      </species>
      <species id="cpd00035_c_tpm3" name="L-Alanine_c" compartment="c_tpm3" boundaryCondition="false">
      </species>
      <species id="cpd00035_c_tpm4" name="L-Alanine_c" compartment="c_tpm4" boundaryCondition="false">
      </species>
      <species id="cpd00035_c_tpm5" name="L-Alanine_c" compartment="c_tpm5" boundaryCondition="false">
      </species>
      <species id="cpd00035_c_tpm6" name="L-Alanine_c" compartment="c_tpm6" boundaryCondition="false">
      </species>
      <species id="cpd00035_c_tpm7" name="L-Alanine_c" compartment="c_tpm7" boundaryCondition="false">
      </species>
      <species id="cpd00035_c_tpm8" name="L-Alanine_c" compartment="c_tpm8" boundaryCondition="false">
      </species>
      <species id="cpd00035_c_tpm9" name="L-Alanine_c" compartment="c_tpm9" boundaryCondition="false">
      </species>
      <species id="cpd00035_c_tpm10" name="L-Alanine_c" compartment="c_tpm10" boundaryCondition="false">
      </species>
      <species id="cpd00035_c_tpm11" name="L-Alanine_c" compartment="c_tpm11" boundaryCondition="false">
      </species>
      <species id="cpd00035_c_tpm12" name="L-Alanine_c" compartment="c_tpm12" boundaryCondition="false">
      </species>
      <species id="cpd00035_p_tpm1" name="L-Alanine_p" compartment="p_tpm1" boundaryCondition="false">
      </species>
      <species id="cpd00035_p_tpm2" name="L-Alanine_p" compartment="p_tpm2" boundaryCondition="false">
      </species>
      <species id="cpd00035_p_tpm3" name="L-Alanine_p" compartment="p_tpm3" boundaryCondition="false">
      </species>
      <species id="cpd00035_p_tpm4" name="L-Alanine_p" compartment="p_tpm4" boundaryCondition="false">
      </species>
      <species id="cpd00035_p_tpm5" name="L-Alanine_p" compartment="p_tpm5" boundaryCondition="false">
      </species>
      <species id="cpd00035_p_tpm6" name="L-Alanine_p" compartment="p_tpm6" boundaryCondition="false">
      </species>
      <species id="cpd00035_p_tpm7" name="L-Alanine_p" compartment="p_tpm7" boundaryCondition="false">
      </species>
      <species id="cpd00035_p_tpm8" name="L-Alanine_p" compartment="p_tpm8" boundaryCondition="false">
      </species>
      <species id="cpd00035_p_tpm9" name="L-Alanine_p" compartment="p_tpm9" boundaryCondition="false">
      </species>
      <species id="cpd00035_p_tpm10" name="L-Alanine_p" compartment="p_tpm10" boundaryCondition="false">
      </species>
      <species id="cpd00035_p_tpm11" name="L-Alanine_p" compartment="p_tpm11" boundaryCondition="false">
      </species>
      <species id="cpd00035_p_tpm12" name="L-Alanine_p" compartment="p_tpm12" boundaryCondition="false">
      </species>
      <species id="cpd00107_c_tpm1" name="L-Leucine_c" compartment="c_tpm1" boundaryCondition="false">
      </species>
      <species id="cpd00107_c_tpm2" name="L-Leucine_c" compartment="c_tpm2" boundaryCondition="false">
      </species>
      <species id="cpd00107_c_tpm3" name="L-Leucine_c" compartment="c_tpm3" boundaryCondition="false">
      </species>
      <species id="cpd00107_c_tpm4" name="L-Leucine_c" compartment="c_tpm4" boundaryCondition="false">
      </species>
      <species id="cpd00107_c_tpm5" name="L-Leucine_c" compartment="c_tpm5" boundaryCondition="false">
      </species>
      <species id="cpd00107_c_tpm6" name="L-Leucine_c" compartment="c_tpm6" boundaryCondition="false">
      </species>
      <species id="cpd00107_c_tpm7" name="L-Leucine_c" compartment="c_tpm7" boundaryCondition="false">
      </species>
      <species id="cpd00107_c_tpm8" name="L-Leucine_c" compartment="c_tpm8" boundaryCondition="false">
      </species>
      <species id="cpd00107_c_tpm9" name="L-Leucine_c" compartment="c_tpm9" boundaryCondition="false">
      </species>
      <species id="cpd00107_c_tpm10" name="L-Leucine_c" compartment="c_tpm10" boundaryCondition="false">
      </species>
      <species id="cpd00107_c_tpm11" name="L-Leucine_c" compartment="c_tpm11" boundaryCondition="false">
      </species>
      <species id="cpd00107_c_tpm12" name="L-Leucine_c" compartment="c_tpm12" boundaryCondition="false">
      </species>
      <species id="cpd00107_p_tpm1" name="L-Leucine_p" compartment="p_tpm1" boundaryCondition="false">
      </species>
      <species id="cpd00107_p_tpm2" name="L-Leucine_p" compartment="p_tpm2" boundaryCondition="false">
      </species>
      <species id="cpd00107_p_tpm3" name="L-Leucine_p" compartment="p_tpm3" boundaryCondition="false">
      </species>
      <species id="cpd00107_p_tpm4" name="L-Leucine_p" compartment="p_tpm4" boundaryCondition="false">
      </species>
      <species id="cpd00107_p_tpm5" name="L-Leucine_p" compartment="p_tpm5" boundaryCondition="false">
      </species>
      <species id="cpd00107_p_tpm6" name="L-Leucine_p" compartment="p_tpm6" boundaryCondition="false">
      </species>
      <species id="cpd00107_p_tpm7" name="L-Leucine_p" compartment="p_tpm7" boundaryCondition="false">
      </species>
      <species id="cpd00107_p_tpm8" name="L-Leucine_p" compartment="p_tpm8" boundaryCondition="false">
      </species>
      <species id="cpd00107_p_tpm9" name="L-Leucine_p" compartment="p_tpm9" boundaryCondition="false">
      </species>
      <species id="cpd00107_p_tpm10" name="L-Leucine_p" compartment="p_tpm10" boundaryCondition="false">
      </species>
      <species id="cpd00107_p_tpm11" name="L-Leucine_p" compartment="p_tpm11" boundaryCondition="false">
      </species>
      <species id="cpd00107_p_tpm12" name="L-Leucine_p" compartment="p_tpm12" boundaryCondition="false">
      </species>
      <species id="cpd00129_c_tpm1" name="L-Proline_c" compartment="c_tpm1" boundaryCondition="false">
      </species>
      <species id="cpd00129_c_tpm2" name="L-Proline_c" compartment="c_tpm2" boundaryCondition="false">
      </species>
      <species id="cpd00129_c_tpm3" name="L-Proline_c" compartment="c_tpm3" boundaryCondition="false">
      </species>
      <species id="cpd00129_c_tpm4" name="L-Proline_c" compartment="c_tpm4" boundaryCondition="false">
      </species>
      <species id="cpd00129_c_tpm5" name="L-Proline_c" compartment="c_tpm5" boundaryCondition="false">
      </species>
      <species id="cpd00129_c_tpm6" name="L-Proline_c" compartment="c_tpm6" boundaryCondition="false">
      </species>
      <species id="cpd00129_c_tpm7" name="L-Proline_c" compartment="c_tpm7" boundaryCondition="false">
      </species>
      <species id="cpd00129_c_tpm8" name="L-Proline_c" compartment="c_tpm8" boundaryCondition="false">
      </species>
      <species id="cpd00129_c_tpm9" name="L-Proline_c" compartment="c_tpm9" boundaryCondition="false">
      </species>
      <species id="cpd00129_c_tpm10" name="L-Proline_c" compartment="c_tpm10" boundaryCondition="false">
      </species>
      <species id="cpd00129_c_tpm11" name="L-Proline_c" compartment="c_tpm11" boundaryCondition="false">
      </species>
      <species id="cpd00129_c_tpm12" name="L-Proline_c" compartment="c_tpm12" boundaryCondition="false">
      </species>
      <species id="cpd00129_p_tpm1" name="L-Proline_p" compartment="p_tpm1" boundaryCondition="false">
      </species>
      <species id="cpd00129_p_tpm2" name="L-Proline_p" compartment="p_tpm2" boundaryCondition="false">
      </species>
      <species id="cpd00129_p_tpm3" name="L-Proline_p" compartment="p_tpm3" boundaryCondition="false">
      </species>
      <species id="cpd00129_p_tpm4" name="L-Proline_p" compartment="p_tpm4" boundaryCondition="false">
      </species>
      <species id="cpd00129_p_tpm5" name="L-Proline_p" compartment="p_tpm5" boundaryCondition="false">
      </species>
      <species id="cpd00129_p_tpm6" name="L-Proline_p" compartment="p_tpm6" boundaryCondition="false">
      </species>
      <species id="cpd00129_p_tpm7" name="L-Proline_p" compartment="p_tpm7" boundaryCondition="false">
      </species>
      <species id="cpd00129_p_tpm8" name="L-Proline_p" compartment="p_tpm8" boundaryCondition="false">
      </species>
      <species id="cpd00129_p_tpm9" name="L-Proline_p" compartment="p_tpm9" boundaryCondition="false">
      </species>
      <species id="cpd00129_p_tpm10" name="L-Proline_p" compartment="p_tpm10" boundaryCondition="false">
      </species>
      <species id="cpd00129_p_tpm11" name="L-Proline_p" compartment="p_tpm11" boundaryCondition="false">
      </species>
      <species id="cpd00129_p_tpm12" name="L-Proline_p" compartment="p_tpm12" boundaryCondition="false">
      </species>
      <species id="cpd00054_c_tpm1" name="L-Serine_c" compartment="c_tpm1" boundaryCondition="false">
      </species>
      <species id="cpd00054_c_tpm2" name="L-Serine_c" compartment="c_tpm2" boundaryCondition="false">
      </species>
      <species id="cpd00054_c_tpm3" name="L-Serine_c" compartment="c_tpm3" boundaryCondition="false">
      </species>
      <species id="cpd00054_c_tpm4" name="L-Serine_c" compartment="c_tpm4" boundaryCondition="false">
      </species>
      <species id="cpd00054_c_tpm5" name="L-Serine_c" compartment="c_tpm5" boundaryCondition="false">
      </species>
      <species id="cpd00054_c_tpm6" name="L-Serine_c" compartment="c_tpm6" boundaryCondition="false">
      </species>
      <species id="cpd00054_c_tpm7" name="L-Serine_c" compartment="c_tpm7" boundaryCondition="false">
      </species>
      <species id="cpd00054_c_tpm8" name="L-Serine_c" compartment="c_tpm8" boundaryCondition="false">
      </species>
      <species id="cpd00054_c_tpm9" name="L-Serine_c" compartment="c_tpm9" boundaryCondition="false">
      </species>
      <species id="cpd00054_c_tpm10" name="L-Serine_c" compartment="c_tpm10" boundaryCondition="false">
      </species>
      <species id="cpd00054_c_tpm11" name="L-Serine_c" compartment="c_tpm11" boundaryCondition="false">
      </species>
      <species id="cpd00054_c_tpm12" name="L-Serine_c" compartment="c_tpm12" boundaryCondition="false">
      </species>
      <species id="cpd00054_e_tpm1" name="L-Serine_e" compartment="e_tpm1" boundaryCondition="false">
      </species>
      <species id="cpd00054_e_tpm2" name="L-Serine_e" compartment="e_tpm2" boundaryCondition="false">
      </species>
      <species id="cpd00054_e_tpm3" name="L-Serine_e" compartment="e_tpm3" boundaryCondition="false">
      </species>
      <species id="cpd00054_e_tpm4" name="L-Serine_e" compartment="e_tpm4" boundaryCondition="false">
      </species>
      <species id="cpd00054_e_tpm5" name="L-Serine_e" compartment="e_tpm5" boundaryCondition="false">
      </species>
      <species id="cpd00054_e_tpm6" name="L-Serine_e" compartment="e_tpm6" boundaryCondition="false">
      </species>
      <species id="cpd00054_e_tpm7" name="L-Serine_e" compartment="e_tpm7" boundaryCondition="false">
      </species>
      <species id="cpd00054_e_tpm8" name="L-Serine_e" compartment="e_tpm8" boundaryCondition="false">
      </species>
      <species id="cpd00054_e_tpm9" name="L-Serine_e" compartment="e_tpm9" boundaryCondition="false">
      </species>
      <species id="cpd00054_e_tpm10" name="L-Serine_e" compartment="e_tpm10" boundaryCondition="false">
      </species>
      <species id="cpd00054_e_tpm11" name="L-Serine_e" compartment="e_tpm11" boundaryCondition="false">
      </species>
      <species id="cpd00054_e_tpm12" name="L-Serine_e" compartment="e_tpm12" boundaryCondition="false">
      </species>
      <species id="cpd00053_p_tpm1" name="L-Glutamine_p" compartment="p_tpm1" boundaryCondition="false">
      </species>
      <species id="cpd00053_p_tpm2" name="L-Glutamine_p" compartment="p_tpm2" boundaryCondition="false">
      </species>
      <species id="cpd00053_p_tpm3" name="L-Glutamine_p" compartment="p_tpm3" boundaryCondition="false">
      </species>
      <species id="cpd00053_p_tpm4" name="L-Glutamine_p" compartment="p_tpm4" boundaryCondition="false">
      </species>
      <species id="cpd00053_p_tpm5" name="L-Glutamine_p" compartment="p_tpm5" boundaryCondition="false">
      </species>
      <species id="cpd00053_p_tpm6" name="L-Glutamine_p" compartment="p_tpm6" boundaryCondition="false">
      </species>
      <species id="cpd00053_p_tpm7" name="L-Glutamine_p" compartment="p_tpm7" boundaryCondition="false">
      </species>
      <species id="cpd00053_p_tpm8" name="L-Glutamine_p" compartment="p_tpm8" boundaryCondition="false">
      </species>
      <species id="cpd00053_p_tpm9" name="L-Glutamine_p" compartment="p_tpm9" boundaryCondition="false">
      </species>
      <species id="cpd00053_p_tpm10" name="L-Glutamine_p" compartment="p_tpm10" boundaryCondition="false">
      </species>
      <species id="cpd00053_p_tpm11" name="L-Glutamine_p" compartment="p_tpm11" boundaryCondition="false">
      </species>
      <species id="cpd00053_p_tpm12" name="L-Glutamine_p" compartment="p_tpm12" boundaryCondition="false">
      </species>
      <species id="cpd00119_c_tpm1" name="L-Histidine_c" compartment="c_tpm1" boundaryCondition="false">
      </species>
      <species id="cpd00119_c_tpm2" name="L-Histidine_c" compartment="c_tpm2" boundaryCondition="false">
      </species>
      <species id="cpd00119_c_tpm3" name="L-Histidine_c" compartment="c_tpm3" boundaryCondition="false">
      </species>
      <species id="cpd00119_c_tpm4" name="L-Histidine_c" compartment="c_tpm4" boundaryCondition="false">
      </species>
      <species id="cpd00119_c_tpm5" name="L-Histidine_c" compartment="c_tpm5" boundaryCondition="false">
      </species>
      <species id="cpd00119_c_tpm6" name="L-Histidine_c" compartment="c_tpm6" boundaryCondition="false">
      </species>
      <species id="cpd00119_c_tpm7" name="L-Histidine_c" compartment="c_tpm7" boundaryCondition="false">
      </species>
      <species id="cpd00119_c_tpm8" name="L-Histidine_c" compartment="c_tpm8" boundaryCondition="false">
      </species>
      <species id="cpd00119_c_tpm9" name="L-Histidine_c" compartment="c_tpm9" boundaryCondition="false">
      </species>
      <species id="cpd00119_c_tpm10" name="L-Histidine_c" compartment="c_tpm10" boundaryCondition="false">
      </species>
      <species id="cpd00119_c_tpm11" name="L-Histidine_c" compartment="c_tpm11" boundaryCondition="false">
      </species>
      <species id="cpd00119_c_tpm12" name="L-Histidine_c" compartment="c_tpm12" boundaryCondition="false">
      </species>
      <species id="cpd00119_p_tpm1" name="L-Histidine_p" compartment="p_tpm1" boundaryCondition="false">
      </species>
      <species id="cpd00119_p_tpm2" name="L-Histidine_p" compartment="p_tpm2" boundaryCondition="false">
      </species>
      <species id="cpd00119_p_tpm3" name="L-Histidine_p" compartment="p_tpm3" boundaryCondition="false">
      </species>
      <species id="cpd00119_p_tpm4" name="L-Histidine_p" compartment="p_tpm4" boundaryCondition="false">
      </species>
      <species id="cpd00119_p_tpm5" name="L-Histidine_p" compartment="p_tpm5" boundaryCondition="false">
      </species>
      <species id="cpd00119_p_tpm6" name="L-Histidine_p" compartment="p_tpm6" boundaryCondition="false">
      </species>
      <species id="cpd00119_p_tpm7" name="L-Histidine_p" compartment="p_tpm7" boundaryCondition="false">
      </species>
      <species id="cpd00119_p_tpm8" name="L-Histidine_p" compartment="p_tpm8" boundaryCondition="false">
      </species>
      <species id="cpd00119_p_tpm9" name="L-Histidine_p" compartment="p_tpm9" boundaryCondition="false">
      </species>
      <species id="cpd00119_p_tpm10" name="L-Histidine_p" compartment="p_tpm10" boundaryCondition="false">
      </species>
      <species id="cpd00119_p_tpm11" name="L-Histidine_p" compartment="p_tpm11" boundaryCondition="false">
      </species>
      <species id="cpd00119_p_tpm12" name="L-Histidine_p" compartment="p_tpm12" boundaryCondition="false">
      </species>
      <species id="cpd02654_c_tpm1" name="4-Methyl-5--2-phosphoethyl-thiazole_c" compartment="c_tpm1" boundaryCondition="false">
      </species>
      <species id="cpd02654_c_tpm2" name="4-Methyl-5--2-phosphoethyl-thiazole_c" compartment="c_tpm2" boundaryCondition="false">
      </species>
      <species id="cpd02654_c_tpm3" name="4-Methyl-5--2-phosphoethyl-thiazole_c" compartment="c_tpm3" boundaryCondition="false">
      </species>
      <species id="cpd02654_c_tpm4" name="4-Methyl-5--2-phosphoethyl-thiazole_c" compartment="c_tpm4" boundaryCondition="false">
      </species>
      <species id="cpd02654_c_tpm5" name="4-Methyl-5--2-phosphoethyl-thiazole_c" compartment="c_tpm5" boundaryCondition="false">
      </species>
      <species id="cpd02654_c_tpm6" name="4-Methyl-5--2-phosphoethyl-thiazole_c" compartment="c_tpm6" boundaryCondition="false">
      </species>
      <species id="cpd02654_c_tpm7" name="4-Methyl-5--2-phosphoethyl-thiazole_c" compartment="c_tpm7" boundaryCondition="false">
      </species>
      <species id="cpd02654_c_tpm8" name="4-Methyl-5--2-phosphoethyl-thiazole_c" compartment="c_tpm8" boundaryCondition="false">
      </species>
      <species id="cpd02654_c_tpm9" name="4-Methyl-5--2-phosphoethyl-thiazole_c" compartment="c_tpm9" boundaryCondition="false">
      </species>
      <species id="cpd02654_c_tpm10" name="4-Methyl-5--2-phosphoethyl-thiazole_c" compartment="c_tpm10" boundaryCondition="false">
      </species>
      <species id="cpd02654_c_tpm11" name="4-Methyl-5--2-phosphoethyl-thiazole_c" compartment="c_tpm11" boundaryCondition="false">
      </species>
      <species id="cpd02654_c_tpm12" name="4-Methyl-5--2-phosphoethyl-thiazole_c" compartment="c_tpm12" boundaryCondition="false">
      </species>
      <species id="cpd15378_c_tpm1" name="4-Hydroxy-benzylalcohol_c" compartment="c_tpm1" boundaryCondition="false">
      </species>
      <species id="cpd15378_c_tpm2" name="4-Hydroxy-benzylalcohol_c" compartment="c_tpm2" boundaryCondition="false">
      </species>
      <species id="cpd15378_c_tpm3" name="4-Hydroxy-benzylalcohol_c" compartment="c_tpm3" boundaryCondition="false">
      </species>
      <species id="cpd15378_c_tpm4" name="4-Hydroxy-benzylalcohol_c" compartment="c_tpm4" boundaryCondition="false">
      </species>
      <species id="cpd15378_c_tpm5" name="4-Hydroxy-benzylalcohol_c" compartment="c_tpm5" boundaryCondition="false">
      </species>
      <species id="cpd15378_c_tpm6" name="4-Hydroxy-benzylalcohol_c" compartment="c_tpm6" boundaryCondition="false">
      </species>
      <species id="cpd15378_c_tpm7" name="4-Hydroxy-benzylalcohol_c" compartment="c_tpm7" boundaryCondition="false">
      </species>
      <species id="cpd15378_c_tpm8" name="4-Hydroxy-benzylalcohol_c" compartment="c_tpm8" boundaryCondition="false">
      </species>
      <species id="cpd15378_c_tpm9" name="4-Hydroxy-benzylalcohol_c" compartment="c_tpm9" boundaryCondition="false">
      </species>
      <species id="cpd15378_c_tpm10" name="4-Hydroxy-benzylalcohol_c" compartment="c_tpm10" boundaryCondition="false">
      </species>
      <species id="cpd15378_c_tpm11" name="4-Hydroxy-benzylalcohol_c" compartment="c_tpm11" boundaryCondition="false">
      </species>
      <species id="cpd15378_c_tpm12" name="4-Hydroxy-benzylalcohol_c" compartment="c_tpm12" boundaryCondition="false">
      </species>
      <species id="cpd00084_c_tpm1" name="L-Cysteine_c" compartment="c_tpm1" boundaryCondition="false">
      </species>
      <species id="cpd00084_c_tpm2" name="L-Cysteine_c" compartment="c_tpm2" boundaryCondition="false">
      </species>
      <species id="cpd00084_c_tpm3" name="L-Cysteine_c" compartment="c_tpm3" boundaryCondition="false">
      </species>
      <species id="cpd00084_c_tpm4" name="L-Cysteine_c" compartment="c_tpm4" boundaryCondition="false">
      </species>
      <species id="cpd00084_c_tpm5" name="L-Cysteine_c" compartment="c_tpm5" boundaryCondition="false">
      </species>
      <species id="cpd00084_c_tpm6" name="L-Cysteine_c" compartment="c_tpm6" boundaryCondition="false">
      </species>
      <species id="cpd00084_c_tpm7" name="L-Cysteine_c" compartment="c_tpm7" boundaryCondition="false">
      </species>
      <species id="cpd00084_c_tpm8" name="L-Cysteine_c" compartment="c_tpm8" boundaryCondition="false">
      </species>
      <species id="cpd00084_c_tpm9" name="L-Cysteine_c" compartment="c_tpm9" boundaryCondition="false">
      </species>
      <species id="cpd00084_c_tpm10" name="L-Cysteine_c" compartment="c_tpm10" boundaryCondition="false">
      </species>
      <species id="cpd00084_c_tpm11" name="L-Cysteine_c" compartment="c_tpm11" boundaryCondition="false">
      </species>
      <species id="cpd00084_c_tpm12" name="L-Cysteine_c" compartment="c_tpm12" boundaryCondition="false">
      </species>
      <species id="cpd08289_c_tpm1" name="1-deoxy-D-xylulose5-phosphate_c" compartment="c_tpm1" boundaryCondition="false">
      </species>
      <species id="cpd08289_c_tpm2" name="1-deoxy-D-xylulose5-phosphate_c" compartment="c_tpm2" boundaryCondition="false">
      </species>
      <species id="cpd08289_c_tpm3" name="1-deoxy-D-xylulose5-phosphate_c" compartment="c_tpm3" boundaryCondition="false">
      </species>
      <species id="cpd08289_c_tpm4" name="1-deoxy-D-xylulose5-phosphate_c" compartment="c_tpm4" boundaryCondition="false">
      </species>
      <species id="cpd08289_c_tpm5" name="1-deoxy-D-xylulose5-phosphate_c" compartment="c_tpm5" boundaryCondition="false">
      </species>
      <species id="cpd08289_c_tpm6" name="1-deoxy-D-xylulose5-phosphate_c" compartment="c_tpm6" boundaryCondition="false">
      </species>
      <species id="cpd08289_c_tpm7" name="1-deoxy-D-xylulose5-phosphate_c" compartment="c_tpm7" boundaryCondition="false">
      </species>
      <species id="cpd08289_c_tpm8" name="1-deoxy-D-xylulose5-phosphate_c" compartment="c_tpm8" boundaryCondition="false">
      </species>
      <species id="cpd08289_c_tpm9" name="1-deoxy-D-xylulose5-phosphate_c" compartment="c_tpm9" boundaryCondition="false">
      </species>
      <species id="cpd08289_c_tpm10" name="1-deoxy-D-xylulose5-phosphate_c" compartment="c_tpm10" boundaryCondition="false">
      </species>
      <species id="cpd08289_c_tpm11" name="1-deoxy-D-xylulose5-phosphate_c" compartment="c_tpm11" boundaryCondition="false">
      </species>
      <species id="cpd08289_c_tpm12" name="1-deoxy-D-xylulose5-phosphate_c" compartment="c_tpm12" boundaryCondition="false">
      </species>
      <species id="cpd12100_c_tpm1" name="Glycyl-tRNA(Gly)_c" compartment="c_tpm1" boundaryCondition="false">
      </species>
      <species id="cpd12100_c_tpm2" name="Glycyl-tRNA(Gly)_c" compartment="c_tpm2" boundaryCondition="false">
      </species>
      <species id="cpd12100_c_tpm3" name="Glycyl-tRNA(Gly)_c" compartment="c_tpm3" boundaryCondition="false">
      </species>
      <species id="cpd12100_c_tpm4" name="Glycyl-tRNA(Gly)_c" compartment="c_tpm4" boundaryCondition="false">
      </species>
      <species id="cpd12100_c_tpm5" name="Glycyl-tRNA(Gly)_c" compartment="c_tpm5" boundaryCondition="false">
      </species>
      <species id="cpd12100_c_tpm6" name="Glycyl-tRNA(Gly)_c" compartment="c_tpm6" boundaryCondition="false">
      </species>
      <species id="cpd12100_c_tpm7" name="Glycyl-tRNA(Gly)_c" compartment="c_tpm7" boundaryCondition="false">
      </species>
      <species id="cpd12100_c_tpm8" name="Glycyl-tRNA(Gly)_c" compartment="c_tpm8" boundaryCondition="false">
      </species>
      <species id="cpd12100_c_tpm9" name="Glycyl-tRNA(Gly)_c" compartment="c_tpm9" boundaryCondition="false">
      </species>
      <species id="cpd12100_c_tpm10" name="Glycyl-tRNA(Gly)_c" compartment="c_tpm10" boundaryCondition="false">
      </species>
      <species id="cpd12100_c_tpm11" name="Glycyl-tRNA(Gly)_c" compartment="c_tpm11" boundaryCondition="false">
      </species>
      <species id="cpd12100_c_tpm12" name="Glycyl-tRNA(Gly)_c" compartment="c_tpm12" boundaryCondition="false">
      </species>
      <species id="cpd11913_c_tpm1" name="tRNA(Gly)_c" compartment="c_tpm1" boundaryCondition="false">
      </species>
      <species id="cpd11913_c_tpm2" name="tRNA(Gly)_c" compartment="c_tpm2" boundaryCondition="false">
      </species>
      <species id="cpd11913_c_tpm3" name="tRNA(Gly)_c" compartment="c_tpm3" boundaryCondition="false">
      </species>
      <species id="cpd11913_c_tpm4" name="tRNA(Gly)_c" compartment="c_tpm4" boundaryCondition="false">
      </species>
      <species id="cpd11913_c_tpm5" name="tRNA(Gly)_c" compartment="c_tpm5" boundaryCondition="false">
      </species>
      <species id="cpd11913_c_tpm6" name="tRNA(Gly)_c" compartment="c_tpm6" boundaryCondition="false">
      </species>
      <species id="cpd11913_c_tpm7" name="tRNA(Gly)_c" compartment="c_tpm7" boundaryCondition="false">
      </species>
      <species id="cpd11913_c_tpm8" name="tRNA(Gly)_c" compartment="c_tpm8" boundaryCondition="false">
      </species>
      <species id="cpd11913_c_tpm9" name="tRNA(Gly)_c" compartment="c_tpm9" boundaryCondition="false">
      </species>
      <species id="cpd11913_c_tpm10" name="tRNA(Gly)_c" compartment="c_tpm10" boundaryCondition="false">
      </species>
      <species id="cpd11913_c_tpm11" name="tRNA(Gly)_c" compartment="c_tpm11" boundaryCondition="false">
      </species>
      <species id="cpd11913_c_tpm12" name="tRNA(Gly)_c" compartment="c_tpm12" boundaryCondition="false">
      </species>
      <species id="cpd00641_c_tpm1" name="L-Histidinol_c" compartment="c_tpm1" boundaryCondition="false">
      </species>
      <species id="cpd00641_c_tpm2" name="L-Histidinol_c" compartment="c_tpm2" boundaryCondition="false">
      </species>
      <species id="cpd00641_c_tpm3" name="L-Histidinol_c" compartment="c_tpm3" boundaryCondition="false">
      </species>
      <species id="cpd00641_c_tpm4" name="L-Histidinol_c" compartment="c_tpm4" boundaryCondition="false">
      </species>
      <species id="cpd00641_c_tpm5" name="L-Histidinol_c" compartment="c_tpm5" boundaryCondition="false">
      </species>
      <species id="cpd00641_c_tpm6" name="L-Histidinol_c" compartment="c_tpm6" boundaryCondition="false">
      </species>
      <species id="cpd00641_c_tpm7" name="L-Histidinol_c" compartment="c_tpm7" boundaryCondition="false">
      </species>
      <species id="cpd00641_c_tpm8" name="L-Histidinol_c" compartment="c_tpm8" boundaryCondition="false">
      </species>
      <species id="cpd00641_c_tpm9" name="L-Histidinol_c" compartment="c_tpm9" boundaryCondition="false">
      </species>
      <species id="cpd00641_c_tpm10" name="L-Histidinol_c" compartment="c_tpm10" boundaryCondition="false">
      </species>
      <species id="cpd00641_c_tpm11" name="L-Histidinol_c" compartment="c_tpm11" boundaryCondition="false">
      </species>
      <species id="cpd00641_c_tpm12" name="L-Histidinol_c" compartment="c_tpm12" boundaryCondition="false">
      </species>
      <species id="cpd01324_c_tpm1" name="L-Histidinal_c" compartment="c_tpm1" boundaryCondition="false">
      </species>
      <species id="cpd01324_c_tpm2" name="L-Histidinal_c" compartment="c_tpm2" boundaryCondition="false">
      </species>
      <species id="cpd01324_c_tpm3" name="L-Histidinal_c" compartment="c_tpm3" boundaryCondition="false">
      </species>
      <species id="cpd01324_c_tpm4" name="L-Histidinal_c" compartment="c_tpm4" boundaryCondition="false">
      </species>
      <species id="cpd01324_c_tpm5" name="L-Histidinal_c" compartment="c_tpm5" boundaryCondition="false">
      </species>
      <species id="cpd01324_c_tpm6" name="L-Histidinal_c" compartment="c_tpm6" boundaryCondition="false">
      </species>
      <species id="cpd01324_c_tpm7" name="L-Histidinal_c" compartment="c_tpm7" boundaryCondition="false">
      </species>
      <species id="cpd01324_c_tpm8" name="L-Histidinal_c" compartment="c_tpm8" boundaryCondition="false">
      </species>
      <species id="cpd01324_c_tpm9" name="L-Histidinal_c" compartment="c_tpm9" boundaryCondition="false">
      </species>
      <species id="cpd01324_c_tpm10" name="L-Histidinal_c" compartment="c_tpm10" boundaryCondition="false">
      </species>
      <species id="cpd01324_c_tpm11" name="L-Histidinal_c" compartment="c_tpm11" boundaryCondition="false">
      </species>
      <species id="cpd01324_c_tpm12" name="L-Histidinal_c" compartment="c_tpm12" boundaryCondition="false">
      </species>
      <species id="cpd08376_c_tpm1" name="2-(beta-D-Glucosyl)-sn-glycerol_c" compartment="c_tpm1" boundaryCondition="false">
      </species>
      <species id="cpd08376_c_tpm2" name="2-(beta-D-Glucosyl)-sn-glycerol_c" compartment="c_tpm2" boundaryCondition="false">
      </species>
      <species id="cpd08376_c_tpm3" name="2-(beta-D-Glucosyl)-sn-glycerol_c" compartment="c_tpm3" boundaryCondition="false">
      </species>
      <species id="cpd08376_c_tpm4" name="2-(beta-D-Glucosyl)-sn-glycerol_c" compartment="c_tpm4" boundaryCondition="false">
      </species>
      <species id="cpd08376_c_tpm5" name="2-(beta-D-Glucosyl)-sn-glycerol_c" compartment="c_tpm5" boundaryCondition="false">
      </species>
      <species id="cpd08376_c_tpm6" name="2-(beta-D-Glucosyl)-sn-glycerol_c" compartment="c_tpm6" boundaryCondition="false">
      </species>
      <species id="cpd08376_c_tpm7" name="2-(beta-D-Glucosyl)-sn-glycerol_c" compartment="c_tpm7" boundaryCondition="false">
      </species>
      <species id="cpd08376_c_tpm8" name="2-(beta-D-Glucosyl)-sn-glycerol_c" compartment="c_tpm8" boundaryCondition="false">
      </species>
      <species id="cpd08376_c_tpm9" name="2-(beta-D-Glucosyl)-sn-glycerol_c" compartment="c_tpm9" boundaryCondition="false">
      </species>
      <species id="cpd08376_c_tpm10" name="2-(beta-D-Glucosyl)-sn-glycerol_c" compartment="c_tpm10" boundaryCondition="false">
      </species>
      <species id="cpd08376_c_tpm11" name="2-(beta-D-Glucosyl)-sn-glycerol_c" compartment="c_tpm11" boundaryCondition="false">
      </species>
      <species id="cpd08376_c_tpm12" name="2-(beta-D-Glucosyl)-sn-glycerol_c" compartment="c_tpm12" boundaryCondition="false">
      </species>
      <species id="cpd08376_p_tpm1" name="2-(beta-D-Glucosyl)-sn-glycerol_p" compartment="p_tpm1" boundaryCondition="false">
      </species>
      <species id="cpd08376_p_tpm2" name="2-(beta-D-Glucosyl)-sn-glycerol_p" compartment="p_tpm2" boundaryCondition="false">
      </species>
      <species id="cpd08376_p_tpm3" name="2-(beta-D-Glucosyl)-sn-glycerol_p" compartment="p_tpm3" boundaryCondition="false">
      </species>
      <species id="cpd08376_p_tpm4" name="2-(beta-D-Glucosyl)-sn-glycerol_p" compartment="p_tpm4" boundaryCondition="false">
      </species>
      <species id="cpd08376_p_tpm5" name="2-(beta-D-Glucosyl)-sn-glycerol_p" compartment="p_tpm5" boundaryCondition="false">
      </species>
      <species id="cpd08376_p_tpm6" name="2-(beta-D-Glucosyl)-sn-glycerol_p" compartment="p_tpm6" boundaryCondition="false">
      </species>
      <species id="cpd08376_p_tpm7" name="2-(beta-D-Glucosyl)-sn-glycerol_p" compartment="p_tpm7" boundaryCondition="false">
      </species>
      <species id="cpd08376_p_tpm8" name="2-(beta-D-Glucosyl)-sn-glycerol_p" compartment="p_tpm8" boundaryCondition="false">
      </species>
      <species id="cpd08376_p_tpm9" name="2-(beta-D-Glucosyl)-sn-glycerol_p" compartment="p_tpm9" boundaryCondition="false">
      </species>
      <species id="cpd08376_p_tpm10" name="2-(beta-D-Glucosyl)-sn-glycerol_p" compartment="p_tpm10" boundaryCondition="false">
      </species>
      <species id="cpd08376_p_tpm11" name="2-(beta-D-Glucosyl)-sn-glycerol_p" compartment="p_tpm11" boundaryCondition="false">
      </species>
      <species id="cpd08376_p_tpm12" name="2-(beta-D-Glucosyl)-sn-glycerol_p" compartment="p_tpm12" boundaryCondition="false">
      </species>
      <species id="cpd00076_c_tpm1" name="Sucrose_c" compartment="c_tpm1" boundaryCondition="false">
      </species>
      <species id="cpd00076_c_tpm2" name="Sucrose_c" compartment="c_tpm2" boundaryCondition="false">
      </species>
      <species id="cpd00076_c_tpm3" name="Sucrose_c" compartment="c_tpm3" boundaryCondition="false">
      </species>
      <species id="cpd00076_c_tpm4" name="Sucrose_c" compartment="c_tpm4" boundaryCondition="false">
      </species>
      <species id="cpd00076_c_tpm5" name="Sucrose_c" compartment="c_tpm5" boundaryCondition="false">
      </species>
      <species id="cpd00076_c_tpm6" name="Sucrose_c" compartment="c_tpm6" boundaryCondition="false">
      </species>
      <species id="cpd00076_c_tpm7" name="Sucrose_c" compartment="c_tpm7" boundaryCondition="false">
      </species>
      <species id="cpd00076_c_tpm8" name="Sucrose_c" compartment="c_tpm8" boundaryCondition="false">
      </species>
      <species id="cpd00076_c_tpm9" name="Sucrose_c" compartment="c_tpm9" boundaryCondition="false">
      </species>
      <species id="cpd00076_c_tpm10" name="Sucrose_c" compartment="c_tpm10" boundaryCondition="false">
      </species>
      <species id="cpd00076_c_tpm11" name="Sucrose_c" compartment="c_tpm11" boundaryCondition="false">
      </species>
      <species id="cpd00076_c_tpm12" name="Sucrose_c" compartment="c_tpm12" boundaryCondition="false">
      </species>
      <species id="cpd00076_p_tpm1" name="Sucrose_p" compartment="p_tpm1" boundaryCondition="false">
      </species>
      <species id="cpd00076_p_tpm2" name="Sucrose_p" compartment="p_tpm2" boundaryCondition="false">
      </species>
      <species id="cpd00076_p_tpm3" name="Sucrose_p" compartment="p_tpm3" boundaryCondition="false">
      </species>
      <species id="cpd00076_p_tpm4" name="Sucrose_p" compartment="p_tpm4" boundaryCondition="false">
      </species>
      <species id="cpd00076_p_tpm5" name="Sucrose_p" compartment="p_tpm5" boundaryCondition="false">
      </species>
      <species id="cpd00076_p_tpm6" name="Sucrose_p" compartment="p_tpm6" boundaryCondition="false">
      </species>
      <species id="cpd00076_p_tpm7" name="Sucrose_p" compartment="p_tpm7" boundaryCondition="false">
      </species>
      <species id="cpd00076_p_tpm8" name="Sucrose_p" compartment="p_tpm8" boundaryCondition="false">
      </species>
      <species id="cpd00076_p_tpm9" name="Sucrose_p" compartment="p_tpm9" boundaryCondition="false">
      </species>
      <species id="cpd00076_p_tpm10" name="Sucrose_p" compartment="p_tpm10" boundaryCondition="false">
      </species>
      <species id="cpd00076_p_tpm11" name="Sucrose_p" compartment="p_tpm11" boundaryCondition="false">
      </species>
      <species id="cpd00076_p_tpm12" name="Sucrose_p" compartment="p_tpm12" boundaryCondition="false">
      </species>
      <species id="cpd00638_c_tpm1" name="Deamido-NAD_c" compartment="c_tpm1" boundaryCondition="false">
      </species>
      <species id="cpd00638_c_tpm2" name="Deamido-NAD_c" compartment="c_tpm2" boundaryCondition="false">
      </species>
      <species id="cpd00638_c_tpm3" name="Deamido-NAD_c" compartment="c_tpm3" boundaryCondition="false">
      </species>
      <species id="cpd00638_c_tpm4" name="Deamido-NAD_c" compartment="c_tpm4" boundaryCondition="false">
      </species>
      <species id="cpd00638_c_tpm5" name="Deamido-NAD_c" compartment="c_tpm5" boundaryCondition="false">
      </species>
      <species id="cpd00638_c_tpm6" name="Deamido-NAD_c" compartment="c_tpm6" boundaryCondition="false">
      </species>
      <species id="cpd00638_c_tpm7" name="Deamido-NAD_c" compartment="c_tpm7" boundaryCondition="false">
      </species>
      <species id="cpd00638_c_tpm8" name="Deamido-NAD_c" compartment="c_tpm8" boundaryCondition="false">
      </species>
      <species id="cpd00638_c_tpm9" name="Deamido-NAD_c" compartment="c_tpm9" boundaryCondition="false">
      </species>
      <species id="cpd00638_c_tpm10" name="Deamido-NAD_c" compartment="c_tpm10" boundaryCondition="false">
      </species>
      <species id="cpd00638_c_tpm11" name="Deamido-NAD_c" compartment="c_tpm11" boundaryCondition="false">
      </species>
      <species id="cpd00638_c_tpm12" name="Deamido-NAD_c" compartment="c_tpm12" boundaryCondition="false">
      </species>
      <species id="cpd00873_c_tpm1" name="Nicotinate ribonucleotide_c" compartment="c_tpm1" boundaryCondition="false">
      </species>
      <species id="cpd00873_c_tpm2" name="Nicotinate ribonucleotide_c" compartment="c_tpm2" boundaryCondition="false">
      </species>
      <species id="cpd00873_c_tpm3" name="Nicotinate ribonucleotide_c" compartment="c_tpm3" boundaryCondition="false">
      </species>
      <species id="cpd00873_c_tpm4" name="Nicotinate ribonucleotide_c" compartment="c_tpm4" boundaryCondition="false">
      </species>
      <species id="cpd00873_c_tpm5" name="Nicotinate ribonucleotide_c" compartment="c_tpm5" boundaryCondition="false">
      </species>
      <species id="cpd00873_c_tpm6" name="Nicotinate ribonucleotide_c" compartment="c_tpm6" boundaryCondition="false">
      </species>
      <species id="cpd00873_c_tpm7" name="Nicotinate ribonucleotide_c" compartment="c_tpm7" boundaryCondition="false">
      </species>
      <species id="cpd00873_c_tpm8" name="Nicotinate ribonucleotide_c" compartment="c_tpm8" boundaryCondition="false">
      </species>
      <species id="cpd00873_c_tpm9" name="Nicotinate ribonucleotide_c" compartment="c_tpm9" boundaryCondition="false">
      </species>
      <species id="cpd00873_c_tpm10" name="Nicotinate ribonucleotide_c" compartment="c_tpm10" boundaryCondition="false">
      </species>
      <species id="cpd00873_c_tpm11" name="Nicotinate ribonucleotide_c" compartment="c_tpm11" boundaryCondition="false">
      </species>
      <species id="cpd00873_c_tpm12" name="Nicotinate ribonucleotide_c" compartment="c_tpm12" boundaryCondition="false">
      </species>
      <species id="cpd00521_c_tpm1" name="dTDP-4-oxo-6-deoxy-D-glucose_c" compartment="c_tpm1" boundaryCondition="false">
      </species>
      <species id="cpd00521_c_tpm2" name="dTDP-4-oxo-6-deoxy-D-glucose_c" compartment="c_tpm2" boundaryCondition="false">
      </species>
      <species id="cpd00521_c_tpm3" name="dTDP-4-oxo-6-deoxy-D-glucose_c" compartment="c_tpm3" boundaryCondition="false">
      </species>
      <species id="cpd00521_c_tpm4" name="dTDP-4-oxo-6-deoxy-D-glucose_c" compartment="c_tpm4" boundaryCondition="false">
      </species>
      <species id="cpd00521_c_tpm5" name="dTDP-4-oxo-6-deoxy-D-glucose_c" compartment="c_tpm5" boundaryCondition="false">
      </species>
      <species id="cpd00521_c_tpm6" name="dTDP-4-oxo-6-deoxy-D-glucose_c" compartment="c_tpm6" boundaryCondition="false">
      </species>
      <species id="cpd00521_c_tpm7" name="dTDP-4-oxo-6-deoxy-D-glucose_c" compartment="c_tpm7" boundaryCondition="false">
      </species>
      <species id="cpd00521_c_tpm8" name="dTDP-4-oxo-6-deoxy-D-glucose_c" compartment="c_tpm8" boundaryCondition="false">
      </species>
      <species id="cpd00521_c_tpm9" name="dTDP-4-oxo-6-deoxy-D-glucose_c" compartment="c_tpm9" boundaryCondition="false">
      </species>
      <species id="cpd00521_c_tpm10" name="dTDP-4-oxo-6-deoxy-D-glucose_c" compartment="c_tpm10" boundaryCondition="false">
      </species>
      <species id="cpd00521_c_tpm11" name="dTDP-4-oxo-6-deoxy-D-glucose_c" compartment="c_tpm11" boundaryCondition="false">
      </species>
      <species id="cpd00521_c_tpm12" name="dTDP-4-oxo-6-deoxy-D-glucose_c" compartment="c_tpm12" boundaryCondition="false">
      </species>
      <species id="cpd12060_c_tpm1" name="Gln-tRNA(Gln)_c" compartment="c_tpm1" boundaryCondition="false">
      </species>
      <species id="cpd12060_c_tpm2" name="Gln-tRNA(Gln)_c" compartment="c_tpm2" boundaryCondition="false">
      </species>
      <species id="cpd12060_c_tpm3" name="Gln-tRNA(Gln)_c" compartment="c_tpm3" boundaryCondition="false">
      </species>
      <species id="cpd12060_c_tpm4" name="Gln-tRNA(Gln)_c" compartment="c_tpm4" boundaryCondition="false">
      </species>
      <species id="cpd12060_c_tpm5" name="Gln-tRNA(Gln)_c" compartment="c_tpm5" boundaryCondition="false">
      </species>
      <species id="cpd12060_c_tpm6" name="Gln-tRNA(Gln)_c" compartment="c_tpm6" boundaryCondition="false">
      </species>
      <species id="cpd12060_c_tpm7" name="Gln-tRNA(Gln)_c" compartment="c_tpm7" boundaryCondition="false">
      </species>
      <species id="cpd12060_c_tpm8" name="Gln-tRNA(Gln)_c" compartment="c_tpm8" boundaryCondition="false">
      </species>
      <species id="cpd12060_c_tpm9" name="Gln-tRNA(Gln)_c" compartment="c_tpm9" boundaryCondition="false">
      </species>
      <species id="cpd12060_c_tpm10" name="Gln-tRNA(Gln)_c" compartment="c_tpm10" boundaryCondition="false">
      </species>
      <species id="cpd12060_c_tpm11" name="Gln-tRNA(Gln)_c" compartment="c_tpm11" boundaryCondition="false">
      </species>
      <species id="cpd12060_c_tpm12" name="Gln-tRNA(Gln)_c" compartment="c_tpm12" boundaryCondition="false">
      </species>
      <species id="cpd12828_c_tpm1" name="L-Glutamyl-tRNA(Gln)_c" compartment="c_tpm1" boundaryCondition="false">
      </species>
      <species id="cpd12828_c_tpm2" name="L-Glutamyl-tRNA(Gln)_c" compartment="c_tpm2" boundaryCondition="false">
      </species>
      <species id="cpd12828_c_tpm3" name="L-Glutamyl-tRNA(Gln)_c" compartment="c_tpm3" boundaryCondition="false">
      </species>
      <species id="cpd12828_c_tpm4" name="L-Glutamyl-tRNA(Gln)_c" compartment="c_tpm4" boundaryCondition="false">
      </species>
      <species id="cpd12828_c_tpm5" name="L-Glutamyl-tRNA(Gln)_c" compartment="c_tpm5" boundaryCondition="false">
      </species>
      <species id="cpd12828_c_tpm6" name="L-Glutamyl-tRNA(Gln)_c" compartment="c_tpm6" boundaryCondition="false">
      </species>
      <species id="cpd12828_c_tpm7" name="L-Glutamyl-tRNA(Gln)_c" compartment="c_tpm7" boundaryCondition="false">
      </species>
      <species id="cpd12828_c_tpm8" name="L-Glutamyl-tRNA(Gln)_c" compartment="c_tpm8" boundaryCondition="false">
      </species>
      <species id="cpd12828_c_tpm9" name="L-Glutamyl-tRNA(Gln)_c" compartment="c_tpm9" boundaryCondition="false">
      </species>
      <species id="cpd12828_c_tpm10" name="L-Glutamyl-tRNA(Gln)_c" compartment="c_tpm10" boundaryCondition="false">
      </species>
      <species id="cpd12828_c_tpm11" name="L-Glutamyl-tRNA(Gln)_c" compartment="c_tpm11" boundaryCondition="false">
      </species>
      <species id="cpd12828_c_tpm12" name="L-Glutamyl-tRNA(Gln)_c" compartment="c_tpm12" boundaryCondition="false">
      </species>
      <species id="cpd00095_c_tpm1" name="Glycerone-phosphate_c" compartment="c_tpm1" boundaryCondition="false">
      </species>
      <species id="cpd00095_c_tpm2" name="Glycerone-phosphate_c" compartment="c_tpm2" boundaryCondition="false">
      </species>
      <species id="cpd00095_c_tpm3" name="Glycerone-phosphate_c" compartment="c_tpm3" boundaryCondition="false">
      </species>
      <species id="cpd00095_c_tpm4" name="Glycerone-phosphate_c" compartment="c_tpm4" boundaryCondition="false">
      </species>
      <species id="cpd00095_c_tpm5" name="Glycerone-phosphate_c" compartment="c_tpm5" boundaryCondition="false">
      </species>
      <species id="cpd00095_c_tpm6" name="Glycerone-phosphate_c" compartment="c_tpm6" boundaryCondition="false">
      </species>
      <species id="cpd00095_c_tpm7" name="Glycerone-phosphate_c" compartment="c_tpm7" boundaryCondition="false">
      </species>
      <species id="cpd00095_c_tpm8" name="Glycerone-phosphate_c" compartment="c_tpm8" boundaryCondition="false">
      </species>
      <species id="cpd00095_c_tpm9" name="Glycerone-phosphate_c" compartment="c_tpm9" boundaryCondition="false">
      </species>
      <species id="cpd00095_c_tpm10" name="Glycerone-phosphate_c" compartment="c_tpm10" boundaryCondition="false">
      </species>
      <species id="cpd00095_c_tpm11" name="Glycerone-phosphate_c" compartment="c_tpm11" boundaryCondition="false">
      </species>
      <species id="cpd00095_c_tpm12" name="Glycerone-phosphate_c" compartment="c_tpm12" boundaryCondition="false">
      </species>
      <species id="cpd00102_c_tpm1" name="Glyceraldehyde3-phosphate_c" compartment="c_tpm1" boundaryCondition="false">
      </species>
      <species id="cpd00102_c_tpm2" name="Glyceraldehyde3-phosphate_c" compartment="c_tpm2" boundaryCondition="false">
      </species>
      <species id="cpd00102_c_tpm3" name="Glyceraldehyde3-phosphate_c" compartment="c_tpm3" boundaryCondition="false">
      </species>
      <species id="cpd00102_c_tpm4" name="Glyceraldehyde3-phosphate_c" compartment="c_tpm4" boundaryCondition="false">
      </species>
      <species id="cpd00102_c_tpm5" name="Glyceraldehyde3-phosphate_c" compartment="c_tpm5" boundaryCondition="false">
      </species>
      <species id="cpd00102_c_tpm6" name="Glyceraldehyde3-phosphate_c" compartment="c_tpm6" boundaryCondition="false">
      </species>
      <species id="cpd00102_c_tpm7" name="Glyceraldehyde3-phosphate_c" compartment="c_tpm7" boundaryCondition="false">
      </species>
      <species id="cpd00102_c_tpm8" name="Glyceraldehyde3-phosphate_c" compartment="c_tpm8" boundaryCondition="false">
      </species>
      <species id="cpd00102_c_tpm9" name="Glyceraldehyde3-phosphate_c" compartment="c_tpm9" boundaryCondition="false">
      </species>
      <species id="cpd00102_c_tpm10" name="Glyceraldehyde3-phosphate_c" compartment="c_tpm10" boundaryCondition="false">
      </species>
      <species id="cpd00102_c_tpm11" name="Glyceraldehyde3-phosphate_c" compartment="c_tpm11" boundaryCondition="false">
      </species>
      <species id="cpd00102_c_tpm12" name="Glyceraldehyde3-phosphate_c" compartment="c_tpm12" boundaryCondition="false">
      </species>
      <species id="cpd00236_c_tpm1" name="D-Erythrose4-phosphate_c" compartment="c_tpm1" boundaryCondition="false">
      </species>
      <species id="cpd00236_c_tpm2" name="D-Erythrose4-phosphate_c" compartment="c_tpm2" boundaryCondition="false">
      </species>
      <species id="cpd00236_c_tpm3" name="D-Erythrose4-phosphate_c" compartment="c_tpm3" boundaryCondition="false">
      </species>
      <species id="cpd00236_c_tpm4" name="D-Erythrose4-phosphate_c" compartment="c_tpm4" boundaryCondition="false">
      </species>
      <species id="cpd00236_c_tpm5" name="D-Erythrose4-phosphate_c" compartment="c_tpm5" boundaryCondition="false">
      </species>
      <species id="cpd00236_c_tpm6" name="D-Erythrose4-phosphate_c" compartment="c_tpm6" boundaryCondition="false">
      </species>
      <species id="cpd00236_c_tpm7" name="D-Erythrose4-phosphate_c" compartment="c_tpm7" boundaryCondition="false">
      </species>
      <species id="cpd00236_c_tpm8" name="D-Erythrose4-phosphate_c" compartment="c_tpm8" boundaryCondition="false">
      </species>
      <species id="cpd00236_c_tpm9" name="D-Erythrose4-phosphate_c" compartment="c_tpm9" boundaryCondition="false">
      </species>
      <species id="cpd00236_c_tpm10" name="D-Erythrose4-phosphate_c" compartment="c_tpm10" boundaryCondition="false">
      </species>
      <species id="cpd00236_c_tpm11" name="D-Erythrose4-phosphate_c" compartment="c_tpm11" boundaryCondition="false">
      </species>
      <species id="cpd00236_c_tpm12" name="D-Erythrose4-phosphate_c" compartment="c_tpm12" boundaryCondition="false">
      </species>
      <species id="cpd00349_c_tpm1" name="Sedoheptulose 1,7-bisphosphate_c" compartment="c_tpm1" boundaryCondition="false">
      </species>
      <species id="cpd00349_c_tpm2" name="Sedoheptulose 1,7-bisphosphate_c" compartment="c_tpm2" boundaryCondition="false">
      </species>
      <species id="cpd00349_c_tpm3" name="Sedoheptulose 1,7-bisphosphate_c" compartment="c_tpm3" boundaryCondition="false">
      </species>
      <species id="cpd00349_c_tpm4" name="Sedoheptulose 1,7-bisphosphate_c" compartment="c_tpm4" boundaryCondition="false">
      </species>
      <species id="cpd00349_c_tpm5" name="Sedoheptulose 1,7-bisphosphate_c" compartment="c_tpm5" boundaryCondition="false">
      </species>
      <species id="cpd00349_c_tpm6" name="Sedoheptulose 1,7-bisphosphate_c" compartment="c_tpm6" boundaryCondition="false">
      </species>
      <species id="cpd00349_c_tpm7" name="Sedoheptulose 1,7-bisphosphate_c" compartment="c_tpm7" boundaryCondition="false">
      </species>
      <species id="cpd00349_c_tpm8" name="Sedoheptulose 1,7-bisphosphate_c" compartment="c_tpm8" boundaryCondition="false">
      </species>
      <species id="cpd00349_c_tpm9" name="Sedoheptulose 1,7-bisphosphate_c" compartment="c_tpm9" boundaryCondition="false">
      </species>
      <species id="cpd00349_c_tpm10" name="Sedoheptulose 1,7-bisphosphate_c" compartment="c_tpm10" boundaryCondition="false">
      </species>
      <species id="cpd00349_c_tpm11" name="Sedoheptulose 1,7-bisphosphate_c" compartment="c_tpm11" boundaryCondition="false">
      </species>
      <species id="cpd00349_c_tpm12" name="Sedoheptulose 1,7-bisphosphate_c" compartment="c_tpm12" boundaryCondition="false">
      </species>
      <species id="cpd00238_c_tpm1" name="Sedoheptulose7-phosphate_c" compartment="c_tpm1" boundaryCondition="false">
      </species>
      <species id="cpd00238_c_tpm2" name="Sedoheptulose7-phosphate_c" compartment="c_tpm2" boundaryCondition="false">
      </species>
      <species id="cpd00238_c_tpm3" name="Sedoheptulose7-phosphate_c" compartment="c_tpm3" boundaryCondition="false">
      </species>
      <species id="cpd00238_c_tpm4" name="Sedoheptulose7-phosphate_c" compartment="c_tpm4" boundaryCondition="false">
      </species>
      <species id="cpd00238_c_tpm5" name="Sedoheptulose7-phosphate_c" compartment="c_tpm5" boundaryCondition="false">
      </species>
      <species id="cpd00238_c_tpm6" name="Sedoheptulose7-phosphate_c" compartment="c_tpm6" boundaryCondition="false">
      </species>
      <species id="cpd00238_c_tpm7" name="Sedoheptulose7-phosphate_c" compartment="c_tpm7" boundaryCondition="false">
      </species>
      <species id="cpd00238_c_tpm8" name="Sedoheptulose7-phosphate_c" compartment="c_tpm8" boundaryCondition="false">
      </species>
      <species id="cpd00238_c_tpm9" name="Sedoheptulose7-phosphate_c" compartment="c_tpm9" boundaryCondition="false">
      </species>
      <species id="cpd00238_c_tpm10" name="Sedoheptulose7-phosphate_c" compartment="c_tpm10" boundaryCondition="false">
      </species>
      <species id="cpd00238_c_tpm11" name="Sedoheptulose7-phosphate_c" compartment="c_tpm11" boundaryCondition="false">
      </species>
      <species id="cpd00238_c_tpm12" name="Sedoheptulose7-phosphate_c" compartment="c_tpm12" boundaryCondition="false">
      </species>
      <species id="cpd00522_c_tpm1" name="dTDP-4-oxo-L-rhamnose_c" compartment="c_tpm1" boundaryCondition="false">
      </species>
      <species id="cpd00522_c_tpm2" name="dTDP-4-oxo-L-rhamnose_c" compartment="c_tpm2" boundaryCondition="false">
      </species>
      <species id="cpd00522_c_tpm3" name="dTDP-4-oxo-L-rhamnose_c" compartment="c_tpm3" boundaryCondition="false">
      </species>
      <species id="cpd00522_c_tpm4" name="dTDP-4-oxo-L-rhamnose_c" compartment="c_tpm4" boundaryCondition="false">
      </species>
      <species id="cpd00522_c_tpm5" name="dTDP-4-oxo-L-rhamnose_c" compartment="c_tpm5" boundaryCondition="false">
      </species>
      <species id="cpd00522_c_tpm6" name="dTDP-4-oxo-L-rhamnose_c" compartment="c_tpm6" boundaryCondition="false">
      </species>
      <species id="cpd00522_c_tpm7" name="dTDP-4-oxo-L-rhamnose_c" compartment="c_tpm7" boundaryCondition="false">
      </species>
      <species id="cpd00522_c_tpm8" name="dTDP-4-oxo-L-rhamnose_c" compartment="c_tpm8" boundaryCondition="false">
      </species>
      <species id="cpd00522_c_tpm9" name="dTDP-4-oxo-L-rhamnose_c" compartment="c_tpm9" boundaryCondition="false">
      </species>
      <species id="cpd00522_c_tpm10" name="dTDP-4-oxo-L-rhamnose_c" compartment="c_tpm10" boundaryCondition="false">
      </species>
      <species id="cpd00522_c_tpm11" name="dTDP-4-oxo-L-rhamnose_c" compartment="c_tpm11" boundaryCondition="false">
      </species>
      <species id="cpd00522_c_tpm12" name="dTDP-4-oxo-L-rhamnose_c" compartment="c_tpm12" boundaryCondition="false">
      </species>
      <species id="cpd00199_c_tpm1" name="4-Oxobutanoate_c" compartment="c_tpm1" boundaryCondition="false">
      </species>
      <species id="cpd00199_c_tpm2" name="4-Oxobutanoate_c" compartment="c_tpm2" boundaryCondition="false">
      </species>
      <species id="cpd00199_c_tpm3" name="4-Oxobutanoate_c" compartment="c_tpm3" boundaryCondition="false">
      </species>
      <species id="cpd00199_c_tpm4" name="4-Oxobutanoate_c" compartment="c_tpm4" boundaryCondition="false">
      </species>
      <species id="cpd00199_c_tpm5" name="4-Oxobutanoate_c" compartment="c_tpm5" boundaryCondition="false">
      </species>
      <species id="cpd00199_c_tpm6" name="4-Oxobutanoate_c" compartment="c_tpm6" boundaryCondition="false">
      </species>
      <species id="cpd00199_c_tpm7" name="4-Oxobutanoate_c" compartment="c_tpm7" boundaryCondition="false">
      </species>
      <species id="cpd00199_c_tpm8" name="4-Oxobutanoate_c" compartment="c_tpm8" boundaryCondition="false">
      </species>
      <species id="cpd00199_c_tpm9" name="4-Oxobutanoate_c" compartment="c_tpm9" boundaryCondition="false">
      </species>
      <species id="cpd00199_c_tpm10" name="4-Oxobutanoate_c" compartment="c_tpm10" boundaryCondition="false">
      </species>
      <species id="cpd00199_c_tpm11" name="4-Oxobutanoate_c" compartment="c_tpm11" boundaryCondition="false">
      </species>
      <species id="cpd00199_c_tpm12" name="4-Oxobutanoate_c" compartment="c_tpm12" boundaryCondition="false">
      </species>
      <species id="cpd00281_c_tpm1" name="GABA_c" compartment="c_tpm1" boundaryCondition="false">
      </species>
      <species id="cpd00281_c_tpm2" name="GABA_c" compartment="c_tpm2" boundaryCondition="false">
      </species>
      <species id="cpd00281_c_tpm3" name="GABA_c" compartment="c_tpm3" boundaryCondition="false">
      </species>
      <species id="cpd00281_c_tpm4" name="GABA_c" compartment="c_tpm4" boundaryCondition="false">
      </species>
      <species id="cpd00281_c_tpm5" name="GABA_c" compartment="c_tpm5" boundaryCondition="false">
      </species>
      <species id="cpd00281_c_tpm6" name="GABA_c" compartment="c_tpm6" boundaryCondition="false">
      </species>
      <species id="cpd00281_c_tpm7" name="GABA_c" compartment="c_tpm7" boundaryCondition="false">
      </species>
      <species id="cpd00281_c_tpm8" name="GABA_c" compartment="c_tpm8" boundaryCondition="false">
      </species>
      <species id="cpd00281_c_tpm9" name="GABA_c" compartment="c_tpm9" boundaryCondition="false">
      </species>
      <species id="cpd00281_c_tpm10" name="GABA_c" compartment="c_tpm10" boundaryCondition="false">
      </species>
      <species id="cpd00281_c_tpm11" name="GABA_c" compartment="c_tpm11" boundaryCondition="false">
      </species>
      <species id="cpd00281_c_tpm12" name="GABA_c" compartment="c_tpm12" boundaryCondition="false">
      </species>
      <species id="cpd02216_c_tpm1" name="Mg-protoporphyrin IX_c" compartment="c_tpm1" boundaryCondition="false">
      </species>
      <species id="cpd02216_c_tpm2" name="Mg-protoporphyrin IX_c" compartment="c_tpm2" boundaryCondition="false">
      </species>
      <species id="cpd02216_c_tpm3" name="Mg-protoporphyrin IX_c" compartment="c_tpm3" boundaryCondition="false">
      </species>
      <species id="cpd02216_c_tpm4" name="Mg-protoporphyrin IX_c" compartment="c_tpm4" boundaryCondition="false">
      </species>
      <species id="cpd02216_c_tpm5" name="Mg-protoporphyrin IX_c" compartment="c_tpm5" boundaryCondition="false">
      </species>
      <species id="cpd02216_c_tpm6" name="Mg-protoporphyrin IX_c" compartment="c_tpm6" boundaryCondition="false">
      </species>
      <species id="cpd02216_c_tpm7" name="Mg-protoporphyrin IX_c" compartment="c_tpm7" boundaryCondition="false">
      </species>
      <species id="cpd02216_c_tpm8" name="Mg-protoporphyrin IX_c" compartment="c_tpm8" boundaryCondition="false">
      </species>
      <species id="cpd02216_c_tpm9" name="Mg-protoporphyrin IX_c" compartment="c_tpm9" boundaryCondition="false">
      </species>
      <species id="cpd02216_c_tpm10" name="Mg-protoporphyrin IX_c" compartment="c_tpm10" boundaryCondition="false">
      </species>
      <species id="cpd02216_c_tpm11" name="Mg-protoporphyrin IX_c" compartment="c_tpm11" boundaryCondition="false">
      </species>
      <species id="cpd02216_c_tpm12" name="Mg-protoporphyrin IX_c" compartment="c_tpm12" boundaryCondition="false">
      </species>
      <species id="cpd01476_c_tpm1" name="Protoporphyrin_c" compartment="c_tpm1" boundaryCondition="false">
      </species>
      <species id="cpd01476_c_tpm2" name="Protoporphyrin_c" compartment="c_tpm2" boundaryCondition="false">
[truncated: 27,631,418 more chars]
